# Supplementary material for: Thermally Distinguishable Polyhedral Shapes in Chemistry: 6- and 7‑Coordination
Source: ACS Omega. 2025 Sep 29;10(40):47189–209. doi: 10.1021/acsomega.5c05878 (PMC12529146; doi:10.1021/acsomega.5c05878)
Supplement: Supplementary file 1 [file ao5c05878_si_001.zip]

Archive with 22 entries (20 files):
- iii - Supplementary_Stereochemistry_Compendium.pdf
- ii - TDPSs_SHAPE_ref_files/
- ii - TDPSs_SHAPE_ref_files/DAC-6.ref
- ii - TDPSs_SHAPE_ref_files/delta-SHEAPR-7.ref
- ii - TDPSs_SHAPE_ref_files/delta-THTB-7.ref
- ii - TDPSs_SHAPE_ref_files/DPAC-7.ref
- ii - TDPSs_SHAPE_ref_files/DTT-7.ref
- ii - TDPSs_SHAPE_ref_files/FPSS-7.ref
- ii - TDPSs_SHAPE_ref_files/HABLII_DAC-6.dat
- ii - TDPSs_SHAPE_ref_files/HABLII_DAC-6_OLD.dat
- ii - TDPSs_SHAPE_ref_files/HECU-7.ref
- ii - TDPSs_SHAPE_ref_files/HEOB-7.ref
- ii - TDPSs_SHAPE_ref_files/HOYGEL_HECU-7.dat
- ii - TDPSs_SHAPE_ref_files/HOYGEL_HECU-7_OLD.dat
- ii - TDPSs_SHAPE_ref_files/lambda-SHEAPR-7.ref
- ii - TDPSs_SHAPE_ref_files/lambda-THTB-7.ref
- ii - TDPSs_SHAPE_ref_files/TrBCSPY-7.ref
- ii - TDPSs_SHAPE_ref_files/TSPPY-7.ref
- iv - TDPSs_RMSD_Spreadsheets/
- iv - TDPSs_RMSD_Spreadsheets/TDPSs_RMSD_CN-6.csv
- iv - TDPSs_RMSD_Spreadsheets/TDPSs_RMSD_CN-7.csv
- i - Read_Me_First.pdf
