# Supplementary material for: Thermally Distinguishable Polyhedral Shapes in Chemistry: 6- and 7‑Coordination
Source: ACS Omega. 2025 Sep 29;10(40):47189–209. doi: 10.1021/acsomega.5c05878 (PMC12529146; doi:10.1021/acsomega.5c05878)
Supplement: Supplementary file 1 [file ao5c05878_si_001.zip › ii - TDPSs_SHAPE_ref_files/DAC-6.ref]

DAC-6
Digonal anticupola
C2v
   0.14330000  0.0000000  0.98970000  
   0.98970000  0.0000000  0.14330000  
  -0.28040000  0.9180000 -0.28040000  
  -0.93270000  0.0000000  0.36060000  
  -0.28040000 -0.9180000 -0.28040000  
   0.36060000  0.0000000 -0.93270000  
   0.00000000  0.0000000  0.00000000
