# Supplementary material for: Thermally Distinguishable Polyhedral Shapes in Chemistry: 6- and 7‑Coordination
Source: ACS Omega. 2025 Sep 29;10(40):47189–209. doi: 10.1021/acsomega.5c05878 (PMC12529146; doi:10.1021/acsomega.5c05878)
Supplement: Supplementary file 1 [file ao5c05878_si_001.zip › ii - TDPSs_SHAPE_ref_files/DPAC-7.ref]

DPAC-7
Digonal pseudoanticupola
Cs
    0.94947759  0.29553956  0.10558732
    0.10722782   0.9189573  0.37949925
   -0.77696632  0.26571066  0.57071988
   -0.45766863 -0.79077632  0.40646309
    0.58758312 -0.79978194  0.12286139
    0.31892015 -0.12019798 -0.94012892
   -0.72857374  0.23054872 -0.64500201
    0.00000000  0.00000000  0.00000000
