# Supplementary material for: Thermally Distinguishable Polyhedral Shapes in Chemistry: 6- and 7‑Coordination
Source: ACS Omega. 2025 Sep 29;10(40):47189–209. doi: 10.1021/acsomega.5c05878 (PMC12529146; doi:10.1021/acsomega.5c05878)
Supplement: Supplementary file 1 [file ao5c05878_si_001.zip › ii - TDPSs_SHAPE_ref_files/DTT-7.ref]

DTT-7
Diminished trigonal trapezohedron
C3v
    0.80939108  0.00342816  0.58726002
    0.06131031  0.85592752  0.51344827
   -0.90834694 -0.00320743  0.41820515
    0.06781887 -0.85482571  0.51446439
    0.26529960 -0.75446971 -0.60032623
   -0.55502687 -0.00260567 -0.83182834
    0.25955395  0.75575283 -0.60122326
    0.00000000  0.00000000  0.00000000
