# Supplementary material for: Thermally Distinguishable Polyhedral Shapes in Chemistry: 6- and 7‑Coordination
Source: ACS Omega. 2025 Sep 29;10(40):47189–209. doi: 10.1021/acsomega.5c05878 (PMC12529146; doi:10.1021/acsomega.5c05878)
Supplement: Supplementary file 1 [file ao5c05878_si_001.zip › ii - TDPSs_SHAPE_ref_files/FPSS-7.ref]

FPSS-7
Five-pointed scallop seashell
C2v
    0.85857027  0.14220539  0.49257966
    0.00556148  0.97207444  0.23460680
   -0.86345994  0.15509848  0.47998062
   -0.01045119 -0.67477059  0.73795354
    0.01044495  0.66743147 -0.74459797
    0.00480793 -0.29233443 -0.95630407
   -0.00547350 -0.96970476 -0.24421858
    0.00000000  0.00000000  0.00000000
