# Supplementary material for: Thermally Distinguishable Polyhedral Shapes in Chemistry: 6- and 7‑Coordination
Source: ACS Omega. 2025 Sep 29;10(40):47189–209. doi: 10.1021/acsomega.5c05878 (PMC12529146; doi:10.1021/acsomega.5c05878)
Supplement: Supplementary file 1 [file ao5c05878_si_001.zip › ii - TDPSs_SHAPE_ref_files/HABLII_DAC-6_OLD.dat]

$ CN-6 structures
%reference DAC-6
! Coordinate atoms  Metal
       6          1
1 2 3 4 5

HABLII_0
 Th  13.00590     4.873200     0.496400
  C  14.98400     4.381500     -1.17600
  C  12.87000     6.930600     -1.12090
  C  13.84450     6.285800     2.456000
  C  10.78720     5.982300     1.291700
  C  11.27040     3.114200     -0.14670
  C  14.07870     3.000100     2.030500
