# Supplementary material for: Thermally Distinguishable Polyhedral Shapes in Chemistry: 6- and 7‑Coordination
Source: ACS Omega. 2025 Sep 29;10(40):47189–209. doi: 10.1021/acsomega.5c05878 (PMC12529146; doi:10.1021/acsomega.5c05878)
Supplement: Supplementary file 1 [file ao5c05878_si_001.zip › ii - TDPSs_SHAPE_ref_files/HECU-7.ref]

HECU-7
Hemicube
C2v
    0.82254633  0.00013703   0.5686981
    0.16495267 -0.85006416  0.50018151
   -0.21833423 -0.85000226 -0.47940205
    0.21492211  -6.129e-05 -0.97663119
   -0.21845042  0.84989538 -0.47953859
   -0.93037642  -6.597e-05  0.36660567
    0.16473997  0.85016127  0.50008656
    0.00000000  0.00000000  0.00000000
