# Supplementary material for: Thermally Distinguishable Polyhedral Shapes in Chemistry: 6- and 7‑Coordination
Source: ACS Omega. 2025 Sep 29;10(40):47189–209. doi: 10.1021/acsomega.5c05878 (PMC12529146; doi:10.1021/acsomega.5c05878)
Supplement: Supplementary file 1 [file ao5c05878_si_001.zip › ii - TDPSs_SHAPE_ref_files/HEOB-7.ref]

HEOB-7
Hemiobelisk
Cs
    0.95027841  0.30864191 -0.04136558
    0.17766709  0.97000124  0.16592771
    0.03399448  0.01153013 -0.99935551
    0.71335198 -0.68178054  0.16218585
   -0.28315792 -0.80134085  0.52694823
   -0.89364947 -0.28933793 -0.34303673
   -0.69848458  0.48228603  0.52869602
    0.00000000  0.00000000  0.00000000
