# Supplementary material for: Thermally Distinguishable Polyhedral Shapes in Chemistry: 6- and 7‑Coordination
Source: ACS Omega. 2025 Sep 29;10(40):47189–209. doi: 10.1021/acsomega.5c05878 (PMC12529146; doi:10.1021/acsomega.5c05878)
Supplement: Supplementary file 1 [file ao5c05878_si_001.zip › ii - TDPSs_SHAPE_ref_files/HOYGEL_HECU-7.dat]

$ CN-7 structures
%reference HECU-7
! Coordinate atoms  Metal
       7          1
0 1 2 3 4 5 6 7

HABLII_0
 Eu   1.96030     4.810200     11.47920
  I   1.84900     3.604300     14.51880
  N   4.47830     3.726700     11.05320
  N   1.95730     2.189600     10.65450
  N   0.15470     4.276200     9.466600
  N   1.74300     7.409900     12.42830
  N   3.95120     6.609000     10.64540
  N  -0.63620     5.631900     11.99900
