# Supplementary material for: Thermally Distinguishable Polyhedral Shapes in Chemistry: 6- and 7‑Coordination
Source: ACS Omega. 2025 Sep 29;10(40):47189–209. doi: 10.1021/acsomega.5c05878 (PMC12529146; doi:10.1021/acsomega.5c05878)
Supplement: Supplementary file 1 [file ao5c05878_si_001.zip › ii - TDPSs_SHAPE_ref_files/lambda-SHEAPR-7.ref]

Λ-SHEAPR-7
Square hemiantiprism
C2
    0.92418317 -0.27960957 -0.26019983
   -0.35457812 -0.64364001  0.67823439
   -0.23947327  0.44627949  0.86225702
    0.68958531  0.70193407  0.17821518
   -0.24466903  0.82494085 -0.50951905
   -0.81494641 -0.12726696 -0.56538966
    0.03989834 -0.92263788 -0.38359805
    0.00000000  0.00000000  0.00000000
