# Supplementary material for: Thermally Distinguishable Polyhedral Shapes in Chemistry: 6- and 7‑Coordination
Source: ACS Omega. 2025 Sep 29;10(40):47189–209. doi: 10.1021/acsomega.5c05878 (PMC12529146; doi:10.1021/acsomega.5c05878)
Supplement: Supplementary file 1 [file ao5c05878_si_001.zip › ii - TDPSs_SHAPE_ref_files/lambda-THTB-7.ref]

Λ-THTB-7
Tetragonal helicoid with tetragonal base
C2
    0.78700023  0.42003218 -0.45188893
    0.51179290 -0.66076880 -0.54904701
    0.10963563 -0.67344160  0.73106528
    0.38484290  0.40735940  0.82822356
   -0.15581018  0.94453146 -0.28910814
   -0.92181740  0.26052636 -0.28701689
   -0.71564408 -0.69823900  0.01777213
    0.00000000  0.00000000  0.00000000
