# Supplementary material for: Thermally Distinguishable Polyhedral Shapes in Chemistry: 6- and 7‑Coordination
Source: ACS Omega. 2025 Sep 29;10(40):47189–209. doi: 10.1021/acsomega.5c05878 (PMC12529146; doi:10.1021/acsomega.5c05878)
Supplement: Supplementary file 1 [file ao5c05878_si_001.zip › ii - TDPSs_SHAPE_ref_files/TrBCSPY-7.ref]

TrBCSPY-7
Trans-bicapped square pyramid
C2v
    0.88088283  0.09982073  0.46268920
    0.09979711  0.88082437  0.46280580
   -0.88100516 -0.09996540  0.46242535
   -0.09973989 -0.88086750  0.46273581
    0.63997265 -0.63991109 -0.42538111
    0.00000000  0.00000000 -1.00000000
   -0.63988018  0.64007393 -0.42527505
    0.00000000  0.00000000  0.00000000
