# Supplementary material for: Thermally Distinguishable Polyhedral Shapes in Chemistry: 6- and 7‑Coordination
Source: ACS Omega. 2025 Sep 29;10(40):47189–209. doi: 10.1021/acsomega.5c05878 (PMC12529146; doi:10.1021/acsomega.5c05878)
Supplement: Supplementary file 1 [file ao5c05878_si_001.zip › ii - TDPSs_SHAPE_ref_files/TSPPY-7.ref]

TSPPY-7
Tetragon-substituted pentagonal pyramid
Cs
    0.92135885  0.26890167  0.28069515
   -0.00186412  0.93729636  0.34852841
   -0.87664648  0.28508234  0.38758097
   -0.55308824 -0.75697951  0.34795894
    0.58669871 -0.75972939  0.28034955
    0.13726956  0.55213780 -0.82237517
   -0.21372829 -0.52670927 -0.82273785
    0.00000000  0.00000000  0.00000000
