# Supplementary material for: Thermally Distinguishable Polyhedral Shapes in Chemistry: 6- and 7‑Coordination
Source: ACS Omega. 2025 Sep 29;10(40):47189–209. doi: 10.1021/acsomega.5c05878 (PMC12529146; doi:10.1021/acsomega.5c05878)
Supplement: Supplementary file 1 [file ao5c05878_si_001.zip › iv - TDPSs_RMSD_Spreadsheets/TDPSs_RMSD_CN-6.csv]

Complex	Metal	Shape	RMSD	OC-6	TPR-6	PPY-6	DAC-6	HP-6
ABOKIL	Fe3	DAC-6	0.064722869	0.323038991	0.203892323	0.331063532	0.064722869	0.620648991
ABOKIL	Fe2	DAC-6	0.089030378	0.335761997	0.172958558	0.329154257	0.089030378	0.622883376
ABOKIL	Fe2B	DAC-6	0.089032724	0.335769463	0.172961681	0.329158266	0.089032724	0.622885748
ABOLAE	Fe2	DAC-6	0.064145327	0.331454541	0.202796885	0.326788423	0.064145327	0.626321488
ABOLAE	Fe1	DAC-6	0.082674733	0.344826422	0.179229655	0.322468216	0.082674733	0.628895445
ABOLAE	Fe1F	DAC-6	0.082677025	0.344822925	0.179226111	0.322474594	0.082677025	0.628896851
ABOLEI	Fe2	DAC-6	0.09182568	0.346954695	0.168666914	0.325133895	0.09182568	0.627781257
ABOLEI	Fe2F	DAC-6	0.09182568	0.346954695	0.168666914	0.325133895	0.09182568	0.627781257
ABOLEI	Fe3	DAC-6	0.105329056	0.350448141	0.152656583	0.330052024	0.105329056	0.631763723
ABOXEV_0	Sn	DAC-6	0.124638793	0.415228182	0.236452274	0.279775386	0.124638793	0.617956888
ABUCIL	Fe2	DAC-6	0.129028871	0.340936491	0.245881833	0.328363206	0.129028871	0.615043131
AGESUA_0	Sn	DAC-6	0.0977945	0.242017271	0.266658478	0.379102753	0.0977945	0.59957014
AGESUA_1	Sn	DAC-6	0.098264532	0.246530957	0.262931432	0.379064296	0.098264532	0.603870234
AHAMSN_0	Sn	DAC-6	0.144092075	0.323145744	0.260563652	0.362212058	0.144092075	0.593538394
AHAMSN_1	Sn	DAC-6	0.14546215	0.320682918	0.257750472	0.364495019	0.14546215	0.591949253
AHAPEF_0	Cd	DAC-6	0.145860998	0.270647374	0.250554914	0.386677258	0.145860998	0.608109117
AHOTEX	Fe3	DAC-6	0.038316953	0.3371962	0.240610826	0.311048275	0.038316953	0.622400939
AHOTEX	Fe1	DAC-6	0.038452375	0.337135876	0.24062796	0.314708633	0.038452375	0.625806377
AHOTEX	Fe4	DAC-6	0.043040062	0.350271763	0.232518353	0.307494053	0.043040062	0.62986772
AHOXEA	Tb1	DAC-6	0.099006361	0.302132208	0.264792802	0.346934812	0.099006361	0.581630061
AHOXIE	Tb1	DAC-6	0.071964549	0.357955684	0.254857732	0.303751218	0.071964549	0.609251541
AHOXIE	Tb2	DAC-6	0.076047846	0.327541814	0.246274081	0.324488366	0.076047846	0.58983472
AMIBIH	Mn2	DAC-6	0.129398537	0.352388477	0.220041509	0.322835789	0.129398537	0.589337861
AMIBIH	Mn1	DAC-6	0.133997114	0.371777545	0.206640183	0.302313958	0.133997114	0.589056488
AQAJUA	Co2	DAC-6	0.149453756	0.271980373	0.282688092	0.389751026	0.149453756	0.57482154
ARAWUL	Sn1	DAC-6	0.147057633	0.269159276	0.276296901	0.384593241	0.147057633	0.587970436
ARAXIA_0	Sn	DAC-6	0.116992831	0.293053039	0.274688032	0.366012647	0.116992831	0.582573482
ARIGIT	Zr1	DAC-6	0.099438569	0.382608836	0.238860584	0.293689394	0.099438569	0.629625078
ASETIC	Pb1A	DAC-6	0.125155766	0.30474919	0.267473424	0.359875744	0.125155766	0.592277225
ASETIC	Pb1	DAC-6	0.125162168	0.304753426	0.267443013	0.359876452	0.125162168	0.592283317
ASEZIJ	Zn1	DAC-6	0.142886933	0.240620067	0.286030715	0.374528385	0.142886933	0.597000416
ATAYOL	Sn2	DAC-6	0.141857974	0.226129809	0.282717002	0.401931472	0.141857974	0.581783812
ATAYOL	Sn3	DAC-6	0.148635063	0.225372369	0.285614197	0.406623695	0.148635063	0.581890171
AVOPUY_0	Sn	DAC-6	0.131703582	0.392447389	0.288730997	0.291912885	0.131703582	0.581044593
AWEKEV_0	Ta	DAC-6	0.109815225	0.354544038	0.270656212	0.312750437	0.109815225	0.609764811
AWOGID_0	Sn	DAC-6	0.083357424	0.352645902	0.2224261	0.317984691	0.083357424	0.612319624
AXAKAL_0	Sn	DAC-6	0.092627264	0.34098109	0.244043727	0.324859896	0.092627264	0.589856992
AXAKEP_0	Sn	DAC-6	0.097590829	0.36992474	0.256079685	0.308471444	0.097590829	0.600376182
AXEYIM	Sn1	DAC-6	0.130861872	0.370971369	0.14606185	0.332868468	0.130861872	0.6336976
AXEYUY	Sn1	DAC-6	0.098047002	0.275055145	0.240380784	0.357517335	0.098047002	0.603502542
AXEYUY01	Sn1	DAC-6	0.077439064	0.284376133	0.246325871	0.344853307	0.077439064	0.605877691
AXEYUY01	Sn2	DAC-6	0.106351416	0.260139898	0.243446002	0.365003223	0.106351416	0.592020792
AXIHIY	Co1	DAC-6	0.140361507	0.236224993	0.268416351	0.383006288	0.140361507	0.577492266
AXIXUA	Sn2A	DAC-6	0.134738525	0.299431382	0.267789939	0.36078221	0.134738525	0.608056699
AXIXUA	Sn2	DAC-6	0.134749858	0.299426889	0.26776231	0.360792703	0.134749858	0.608060038
AYIFAS	Mn1	DAC-6	0.140005224	0.206045685	0.248386403	0.40879153	0.140005224	0.603346309
AZIPOO_0	Sn	DAC-6	0.099881909	0.351044456	0.242340455	0.322128962	0.099881909	0.591793412
BAGYUG	Zn1	DAC-6	0.149722161	0.232885411	0.274817745	0.402580515	0.149722161	0.595712914
BAKNIK01_0	Sn	DAC-6	0.084380009	0.348577892	0.26960149	0.315822792	0.084380009	0.593143554
BAKNIK02_0	Sn	DAC-6	0.085529221	0.355025627	0.270335435	0.304145359	0.085529221	0.589987399
BAQFAB	Fe1	DAC-6	0.114975118	0.244202068	0.259268992	0.387171946	0.114975118	0.593824809
BARRUK	Sn1	DAC-6	0.128405277	0.282127291	0.261219489	0.369480809	0.128405277	0.601038692
BARRUK	Sn1B	DAC-6	0.128411067	0.282127291	0.261186872	0.369480807	0.128411067	0.601038692
BEHBIB	Fe2	DAC-6	0.146877158	0.233249885	0.289509272	0.407684855	0.146877158	0.584657171
BEHBIB	Fe1	DAC-6	0.151529361	0.226471419	0.289991023	0.411745222	0.151529361	0.585619139
BEHGIH	Sn1A	DAC-6	0.14843086	0.379126115	0.289526341	0.327773056	0.14843086	0.587100918
BEHGIH	Sn1	DAC-6	0.148444403	0.379133078	0.289556775	0.327790254	0.148444403	0.58712033
BENDIJ_0	Sn	DAC-6	0.146319149	0.334812431	0.268747702	0.353075387	0.146319149	0.585347056
BESBAE	Fe1	DAC-6	0.14352858	0.26293072	0.257650009	0.378061363	0.14352858	0.578646562
BIKLUE	Sn1B	DAC-6	0.113780976	0.311263	0.255056264	0.353624131	0.113780976	0.606761413
BIKLUE	Sn1	DAC-6	0.113788511	0.311263	0.255027404	0.353624131	0.113788511	0.606761413
BOFKOY	Cd2	DAC-6	0.148443815	0.4487498	0.223373681	0.255493322	0.148443815	0.582924586
BOQZAJ	Fe2	DAC-6	0.028531534	0.321255086	0.235091858	0.310932638	0.028531534	0.61752935
BOZYAS	Zr1	DAC-6	0.091501099	0.375014197	0.26109893	0.304219706	0.091501099	0.617464014
BUJXAH	Yb1	DAC-6	0.062743259	0.327280554	0.226406725	0.315238408	0.062743259	0.624490002
BUNFEW	Zr1	DAC-6	0.14128653	0.304044874	0.299713934	0.339787865	0.14128653	0.584453658
CAHGAW	Mn1	DAC-6	0.123616064	0.408010142	0.207495302	0.282545784	0.123616064	0.616832398
CAWHEP	Sn1	DAC-6	0.115518286	0.248850369	0.267633034	0.380243862	0.115518286	0.580874142
CAYYOQ01_0	Sn	DAC-6	0.030751409	0.30502596	0.24505425	0.326763484	0.030751409	0.620735862
CEHMEJ	Sn1B	DAC-6	0.107927908	0.309638944	0.251400986	0.336990818	0.107927908	0.589145119
CEHMEJ	Sn1	DAC-6	0.107930048	0.309634179	0.251359596	0.336987965	0.107930048	0.589142489
CELHIM	Fe1	DAC-6	0.107233058	0.264329933	0.254108866	0.351362987	0.107233058	0.591166795
CESSOK	Hf1	DAC-6	0.135154641	0.445531779	0.240859794	0.25604694	0.135154641	0.581086982
CESSUQ	Zr1	DAC-6	0.116415332	0.432085715	0.255673319	0.267847339	0.116415332	0.588862581
CIFXOF	Er1	DAC-6	0.145771459	0.372381077	0.265578796	0.341018135	0.145771459	0.601401252
CIFYAS	Yb2	DAC-6	0.119642489	0.375852938	0.255937293	0.323056041	0.119642489	0.61462143
CIGJAF	Zn1A	DAC-6	0.117034153	0.405399197	0.235320815	0.279050231	0.117034153	0.619025853
CIGJAF	Zn1	DAC-6	0.117044561	0.405392732	0.235305945	0.279054487	0.117044561	0.619025282
CIGJIN	Zn1	DAC-6	0.128961916	0.272199537	0.281809768	0.36012404	0.128961916	0.557845724
CIHCIF_0	Sn	DAC-6	0.105149304	0.391844412	0.276401712	0.292290583	0.105149304	0.605647186
CIKVOI	Yb1	DAC-6	0.152212872	0.356885289	0.253645196	0.354328392	0.152212872	0.59311788
CINQIZ	Sn1	DAC-6	0.122986182	0.246161698	0.269359501	0.376980532	0.122986182	0.585424281
CIPBUZ_0	Sn	DAC-6	0.094156085	0.330303008	0.232805471	0.338758792	0.094156085	0.607106523
CIPCAG_0	Sn	DAC-6	0.116572605	0.347176194	0.230915833	0.341679993	0.116572605	0.612448681
CIPCEK_0	Sn	DAC-6	0.085970737	0.32389419	0.25686335	0.335519992	0.085970737	0.599285795
CIQWOO	Fe1	DAC-6	0.082222539	0.270479689	0.258184069	0.345273944	0.082222539	0.597863005
COSBIX	Fe1	DAC-6	0.091223605	0.304737336	0.24618137	0.352509006	0.091223605	0.605596643
COTQUX	Hf1	DAC-6	0.083988237	0.334694506	0.191761388	0.330528156	0.083988237	0.615038713
CUCTOJ_0	Mo	DAC-6	0.09343205	0.411218443	0.226986478	0.27499597	0.09343205	0.604420914
CUCTUP_0	Mo	DAC-6	0.073222352	0.393029032	0.231727936	0.281835657	0.073222352	0.61523763
CUMZEP	W2A	DAC-6	0.152805131	0.253523396	0.251008939	0.385833727	0.152805131	0.590258389
CUMZEP	W2	DAC-6	0.152807872	0.253523935	0.251049482	0.385829385	0.152807872	0.590246018
CUNVIT_0	Y	DAC-6	0.124381377	0.329804128	0.242496946	0.327583616	0.124381377	0.602245419
CUXQIV	Sn1	DAC-6	0.131791504	0.285703667	0.269142569	0.371135244	0.131791504	0.607783483
CUXQIV	Sn1A	DAC-6	0.131809791	0.285713326	0.269114388	0.371133048	0.131809791	0.60778112
CUYGIM	Sn1	DAC-6	0.106678467	0.308139039	0.248944684	0.345606175	0.106678467	0.595315634
CUYJIP	Sn1	DAC-6	0.096049114	0.311173211	0.23799852	0.336800701	0.096049114	0.592465025
DACYIT	Sn1	DAC-6	0.088969585	0.297518066	0.254823214	0.353417008	0.088969585	0.601849
DACYIT	Sn1A	DAC-6	0.08897442	0.297518066	0.254792488	0.353417007	0.08897442	0.601849
DACZAM	Sn1B	DAC-6	0.101444082	0.320526026	0.256303103	0.332200477	0.101444082	0.59748394
DACZAM	Sn1	DAC-6	0.101457285	0.320526959	0.256268128	0.332202392	0.101457285	0.597483776
DAGJEA	Hf1	DAC-6	0.141916618	0.250995648	0.225383036	0.37721603	0.141916618	0.593787496
DAJJUX	Zn4	DAC-6	0.100114904	0.388804359	0.226299965	0.254353004	0.100114904	0.595103886
DAJJUX	Zn3	DAC-6	0.110446417	0.395459418	0.221653529	0.24690595	0.110446417	0.59173673
DAJJUX	Zn2	DAC-6	0.125185804	0.28809829	0.276316059	0.374269424	0.125185804	0.589101733
DAJJUX	Zn1	DAC-6	0.147290217	0.287978729	0.283945969	0.38621614	0.147290217	0.585617299
DAPQAN01	Zn1	DAC-6	0.150092704	0.258830679	0.264823335	0.387424993	0.150092704	0.604133686
DARLUF	Mo1	DAC-6	0.106495111	0.262509781	0.236772	0.356703186	0.106495111	0.607765153
DARLUF	Mo2	DAC-6	0.10891347	0.251344938	0.242882476	0.362782422	0.10891347	0.60556401
DARMAM	Mo1	DAC-6	0.139559421	0.225215306	0.288290998	0.379741831	0.139559421	0.59690805
DEGSOX	Cu2B	DAC-6	0.115416968	0.341186681	0.268884405	0.307806598	0.115416968	0.617886179
DEGSOX	Cu2	DAC-6	0.11542095	0.341186681	0.268859694	0.307806598	0.11542095	0.617886179
DEHQAJ_0	W	DAC-6	0.151723642	0.225960197	0.2824388	0.403655698	0.151723642	0.588629249
DEJXIA	Ti2	DAC-6	0.131874827	0.276468043	0.246281746	0.370013489	0.131874827	0.599365949
DEJXIA	Ti1	DAC-6	0.134881548	0.279652207	0.237464744	0.370537412	0.134881548	0.601393182
DEJXUM	Ti1	DAC-6	0.104257895	0.34398074	0.198065216	0.323405106	0.104257895	0.619861694
DESXUV	Ce1	DAC-6	0.061172963	0.31355621	0.237524714	0.319690258	0.061172963	0.616899966
DESXUV	Ce1B	DAC-6	0.06118712	0.313547347	0.237496681	0.319704925	0.06118712	0.616907308
DESYAC	Ce1	DAC-6	0.040070597	0.314869183	0.246374592	0.324809658	0.040070597	0.632510156
DESYAC	Ce1B	DAC-6	0.040081	0.31486722	0.24640118	0.324816818	0.040081	0.632508454
DIKCAC	Mn1	DAC-6	0.142517585	0.236314903	0.258992847	0.4013366	0.142517585	0.580630742
DIKCAC	Mn1A	DAC-6	0.142518356	0.236303352	0.259044443	0.401345205	0.142518356	0.580634709
DOFTUQ	Co2	DAC-6	0.126975053	0.268579263	0.265251496	0.376223887	0.126975053	0.573944005
DOFTUQ01	Co2	DAC-6	0.133122325	0.264870735	0.274026594	0.386231282	0.133122325	0.578762119
DOSLOM	Li1	DAC-6	0.085174702	0.364272763	0.215396144	0.291444911	0.085174702	0.621790744
DOXLIM	Os1	DAC-6	0.120564333	0.2830828	0.187068314	0.368060322	0.120564333	0.619284708
DOYFIH	Co1A	DAC-6	0.12495686	0.280461716	0.268205083	0.381109304	0.12495686	0.622419526
DOYFIH	Co1	DAC-6	0.12495686	0.280461716	0.268205083	0.381109304	0.12495686	0.622419526
DOZJAG	Y1	DAC-6	0.108126676	0.370728901	0.260799001	0.306668021	0.108126676	0.615298541
DUCMOG	Sn2A	DAC-6	0.151942449	0.291353334	0.273367908	0.379964725	0.151942449	0.58752175
DUCMOG	Sn2	DAC-6	0.151949643	0.291349539	0.273333396	0.379966215	0.151949643	0.587526032
DUCMUM	Sn1	DAC-6	0.153328179	0.295834221	0.284142903	0.385139178	0.153328179	0.596982482
DUCPAV	Sn1	DAC-6	0.145333141	0.321948078	0.26413103	0.370505414	0.145333141	0.60307512
DUCPAV	Sn1B	DAC-6	0.145338615	0.321948078	0.264103604	0.370505411	0.145338615	0.60307512
DUCQEY_0	Sn	DAC-6	0.140778255	0.430839965	0.292901249	0.27277348	0.140778255	0.610808597
DUCQEY_1	Sn	DAC-6	0.140388801	0.424212799	0.292403472	0.283847943	0.140388801	0.604836109
DUWWIC	Co1	DAC-6	0.15045895	0.258556525	0.270257534	0.379261627	0.15045895	0.580525414
EBEMON_0	W	DAC-6	0.104533367	0.270748395	0.252408263	0.352255651	0.104533367	0.591483931
EBINAH	Co1	DAC-6	0.131568556	0.237587693	0.291600837	0.375170459	0.131568556	0.576230755
EBINAH	Co2	DAC-6	0.133694261	0.236179616	0.284405416	0.377678436	0.133694261	0.579445726
EBUHAO	Zn1	DAC-6	0.145404475	0.307131096	0.25586131	0.379032477	0.145404475	0.5992854
EDEFAX	Sn1	DAC-6	0.152651143	0.246120008	0.285453007	0.406243382	0.152651143	0.611494417
EDEFAX	Sn1B	DAC-6	0.15266017	0.246114578	0.285419839	0.406255243	0.15266017	0.611505459
EDUNIC	Sn1	DAC-6	0.093822535	0.318325145	0.263123086	0.338122362	0.093822535	0.600069083
EDUNIC	Sn1B	DAC-6	0.093857468	0.318335139	0.263161212	0.338131236	0.093857468	0.600066362
EDUNOI	Sn1	DAC-6	0.10407265	0.30890645	0.26478111	0.353449821	0.10407265	0.606030114
EDUNOI	Sn1B	DAC-6	0.104074709	0.30890405	0.264809303	0.353451836	0.104074709	0.606024183
EDUPEA_0	Sn	DAC-6	0.09671795	0.271421607	0.252029886	0.363593443	0.09671795	0.583561845
EFABEV	Co1	DAC-6	0.117445721	0.242939066	0.272727464	0.368810281	0.117445721	0.563090215
EFABEV	Co1B	DAC-6	0.11744638	0.242939066	0.272690962	0.368810281	0.11744638	0.563090215
EFIWAR	Fe1	DAC-6	0.123077595	0.22766618	0.272355827	0.394915571	0.123077595	0.589299778
EJIKAK	Sn1	DAC-6	0.119634725	0.356699464	0.268353325	0.33042571	0.119634725	0.602019409
EJIKEO	Sn1	DAC-6	0.12936033	0.356928709	0.253549685	0.342119848	0.12936033	0.610919422
EJIKEO	Sn2	DAC-6	0.136679091	0.351286905	0.266793974	0.350313799	0.136679091	0.604159875
EJUKOL	Sn1	DAC-6	0.121789461	0.277346071	0.270562081	0.369828566	0.121789461	0.602438209
EJUKOL	Sn1F	DAC-6	0.121805038	0.277354573	0.270530774	0.369832553	0.121805038	0.602445518
EJUVIP_0	Dy	DAC-6	0.152868926	0.376481094	0.199558253	0.324582943	0.152868926	0.544079823
EKAKEI	Fe1	DAC-6	0.144118248	0.319968557	0.250756268	0.346542604	0.144118248	0.589934332
EKEZIE	Zn1	DAC-6	0.140192501	0.305023466	0.146999156	0.369789359	0.140192501	0.61660367
ELETIA	Ag1	DAC-6	0.147705433	0.3780826	0.240249326	0.317209651	0.147705433	0.601447036
ELIVEC	Sn1B	DAC-6	0.100903667	0.316534803	0.246519165	0.340946291	0.100903667	0.601438717
ELIVEC	Sn1	DAC-6	0.100911714	0.316534803	0.246490888	0.34094629	0.100911714	0.601438717
ELUDIY_0	Sn	DAC-6	0.136685552	0.284105381	0.263655331	0.377346408	0.136685552	0.577608378
ELUDOE_0	Sn	DAC-6	0.089116056	0.296445444	0.254756062	0.349313338	0.089116056	0.587405632
ELUDUK_0	Sn	DAC-6	0.151445461	0.267646079	0.294041268	0.39506223	0.151445461	0.5734144
ELUDUK_1	Sn	DAC-6	0.14901235	0.271399933	0.290351909	0.392089382	0.14901235	0.574779961
ERADUX	Mn1	DAC-6	0.139132221	0.304000397	0.27493588	0.371369856	0.139132221	0.585192098
EREJAO	Zn1	DAC-6	0.103886308	0.351068577	0.219105217	0.310634734	0.103886308	0.611648386
EROZEQ	Sm1	DAC-6	0.110272015	0.337551866	0.187791535	0.326780799	0.110272015	0.594087429
EROZOA	Yb1	DAC-6	0.102837895	0.283285396	0.266187608	0.357175619	0.102837895	0.577055506
ERUJUW_0	Ce	DAC-6	0.134270871	0.318672642	0.166945027	0.356045022	0.134270871	0.609337485
ESOMIK	Sn2	DAC-6	0.13277851	0.238038586	0.275230024	0.392730047	0.13277851	0.59461947
ESOMIK	Sn1	DAC-6	0.153842512	0.205938213	0.288793473	0.41904568	0.153842512	0.600155814
ESOSEM	Cd1	DAC-6	0.148670294	0.429006385	0.257623696	0.260866267	0.148670294	0.606906456
ESUNAH	Mn1	DAC-6	0.14817788	0.254867509	0.280340163	0.373596024	0.14817788	0.595336327
ETCMSN02_0	Sn	DAC-6	0.098502895	0.37195927	0.26021487	0.302672735	0.098502895	0.597807776
ETICIU	Fe4	DAC-6	0.142253906	0.210185471	0.237283757	0.408742357	0.142253906	0.616632575
EWAKUL	Mn1	DAC-6	0.096314972	0.34242326	0.244593866	0.311137428	0.096314972	0.620013058
EWAKUL	Mn2	DAC-6	0.109207728	0.344659755	0.223541278	0.319618555	0.109207728	0.6212548
EWUMEP	Li1	DAC-6	0.077522022	0.320131975	0.244279786	0.287800186	0.077522022	0.575693133
EXIGEX_0	Sn	DAC-6	0.148503649	0.430654962	0.266970575	0.263638128	0.148503649	0.597527051
EYODAY_0	Sn	DAC-6	0.095016548	0.309217091	0.271968509	0.332528262	0.095016548	0.604255994
EYOZEY	Co1	DAC-6	0.089938242	0.293039888	0.259056988	0.350352698	0.089938242	0.592214895
EYOZIC	Co1	DAC-6	0.107796824	0.291257482	0.263412217	0.340000352	0.107796824	0.572859922
EYOZIC	Co1A	DAC-6	0.107815157	0.29127502	0.263381366	0.340005392	0.107815157	0.57287195
EYOZIC	Co2	DAC-6	0.133824468	0.267234135	0.273936629	0.387931359	0.133824468	0.59012351
EZISIP	Sn1	DAC-6	0.062709421	0.322590899	0.260538462	0.303868	0.062709421	0.578055917
EZISOV	Sn1	DAC-6	0.107536569	0.278671146	0.268883807	0.3635977	0.107536569	0.57919337
FABFIB	Sn1	DAC-6	0.149264668	0.308132671	0.273361516	0.380571899	0.149264668	0.605479124
FARCEI	Zn1	DAC-6	0.153553808	0.262765784	0.268973638	0.390084955	0.153553808	0.600300791
FEMBOQ	Sr1B	DAC-6	0.124125927	0.293047494	0.216604065	0.363645046	0.124125927	0.621086637
FEMBOQ	Sr1	DAC-6	0.12414594	0.293047494	0.216571103	0.363645044	0.12414594	0.621086637
FEPWIH	Zn1	DAC-6	0.075052925	0.326406848	0.262822797	0.275707373	0.075052925	0.571771295
FEPWIH	Zn1D	DAC-6	0.075055961	0.326406848	0.262795722	0.275707372	0.075055961	0.571771295
FERDIQ	Fe1	DAC-6	0.085184459	0.263705262	0.259587668	0.364674248	0.085184459	0.592942059
FERDIQ	Fe1B	DAC-6	0.085187611	0.263705262	0.259553137	0.364674249	0.085187611	0.592942059
FESZIP	Mn1	DAC-6	0.153102923	0.244746731	0.25972103	0.356780232	0.153102923	0.526461517
FILZUW_0	Sn	DAC-6	0.110280622	0.320505052	0.268796438	0.345525074	0.110280622	0.576151246
FIMBOT_0	Sn	DAC-6	0.145400982	0.257562791	0.285042106	0.387137421	0.145400982	0.551873298
FINQUP_0	Cd	DAC-6	0.113967948	0.268990649	0.251916003	0.363470692	0.113967948	0.56474113
FOFDEJ01_0	Sn	DAC-6	0.098434777	0.332643956	0.262132882	0.333356314	0.098434777	0.584662649
FOJNEY	Sn2	DAC-6	0.117740707	0.284672886	0.265559761	0.363891592	0.117740707	0.608958205
FOJNEY	Sn2A	DAC-6	0.117750799	0.284676938	0.265595393	0.363899171	0.117750799	0.608955423
FOTBOF_0	Sn	DAC-6	0.044401977	0.317540483	0.250305272	0.322393547	0.044401977	0.603173713
FUBNAR_0	Mo	DAC-6	0.149208334	0.247073378	0.26248555	0.390732683	0.149208334	0.634333096
FUDJAR_0	U	DAC-6	0.140722327	0.263207264	0.266964023	0.400156238	0.140722327	0.644591025
FUDJAR_1	U	DAC-6	0.130293824	0.267504786	0.266203345	0.391206292	0.130293824	0.64461315
FUNRUB_0	SN	DAC-6	0.089066769	0.252805275	0.268409051	0.360075295	0.089066769	0.600509513
GAJVIW	Li1	DAC-6	0.060206594	0.350943736	0.207148421	0.306538738	0.060206594	0.617277426
GALSAR_0	Sn	DAC-6	0.058716443	0.310996665	0.245449115	0.333295599	0.058716443	0.60285802
GALTUM_0	Sn	DAC-6	0.058196849	0.318510693	0.238829911	0.32148197	0.058196849	0.594080764
GAQNOB_0	Sn	DAC-6	0.126417107	0.382915131	0.258885796	0.306509797	0.126417107	0.587831731
GAQNUH01_0	Sn	DAC-6	0.116445643	0.372993576	0.283586701	0.301727531	0.116445643	0.576945868
GEFLOS_0	W	DAC-6	0.109850626	0.273984294	0.243466526	0.346041983	0.109850626	0.584875487
GEFLOS01_0	W	DAC-6	0.109850626	0.273984294	0.243466526	0.346041983	0.109850626	0.584875487
GEFQAJ_0	W	DAC-6	0.080217972	0.280551586	0.259931281	0.33690197	0.080217972	0.592470719
GIHLAL_0	Gd	DAC-6	0.153162677	0.188436618	0.260987045	0.420207979	0.153162677	0.608275236
GIZWUJ_0	Lu	DAC-6	0.141789097	0.357175914	0.202073584	0.345435487	0.141789097	0.615785961
GUQPUD_0	W	DAC-6	0.108438751	0.417234527	0.249956438	0.267526668	0.108438751	0.599066784
GUQPUD_1	W	DAC-6	0.140522928	0.442171326	0.218729624	0.264296828	0.140522928	0.58201669
HABLII_0	Th	DAC-6	0.120884141	0.253412984	0.216590782	0.380425339	0.120884141	0.614728004
HAMKEM_0	Cd	DAC-6	0.146089734	0.245052498	0.220425818	0.401553383	0.146089734	0.593239986
HARLOE_0	Sn	DAC-6	0.114133399	0.310589677	0.275023989	0.344247743	0.114133399	0.561392112
HENWOP	Li1	DAC-6	0.14857086	0.244841975	0.254477608	0.380676295	0.14857086	0.607806274
HOCPOE_0	Sn	DAC-6	0.116368898	0.370350092	0.265393217	0.31239208	0.116368898	0.5921124
HOCQAR_0	Sn	DAC-6	0.102396511	0.360632148	0.252785914	0.308029332	0.102396511	0.589301515
HURLIS_0	Ta	DAC-6	0.122093341	0.365505462	0.24551004	0.309394852	0.122093341	0.61390675
IDOLOD01_0	Sn	DAC-6	0.112128729	0.313456853	0.270535227	0.34215112	0.112128729	0.564236702
IJIXUV_0	Sn	DAC-6	0.092267868	0.330026869	0.244517974	0.317987418	0.092267868	0.579793435
IJIXUV_1	Sn	DAC-6	0.097939333	0.336743108	0.24914014	0.30834667	0.097939333	0.572852567
IMECAE_0	Sn	DAC-6	0.051089228	0.324773165	0.24048253	0.318540276	0.051089228	0.601708722
ITINAB_0	Na	DAC-6	0.129049878	0.349283443	0.233120885	0.353543893	0.129049878	0.638052783
IVOHUW_0	W	DAC-6	0.096044461	0.297066991	0.244255898	0.325782131	0.096044461	0.585687315
IVOJAE_0	W	DAC-6	0.072447351	0.308138628	0.261942164	0.310483512	0.072447351	0.592767703
IXENEE_0	Sn	DAC-6	0.076186395	0.339261352	0.231208767	0.322020322	0.076186395	0.604896984
IXENII_0	Sn	DAC-6	0.085710594	0.333186907	0.245099985	0.331112735	0.085710594	0.600493787
JABVOY	Li1	DAC-6	0.150811946	0.264527572	0.245522046	0.375431362	0.150811946	0.612417805
JAWQAA_0	Sn	DAC-6	0.124712507	0.385538766	0.270689306	0.298205617	0.124712507	0.587329063
JAWQEE_0	Sn	DAC-6	0.114796111	0.374202518	0.272882511	0.30524792	0.114796111	0.587438649
JAYPAB_0	Sn	DAC-6	0.093044859	0.298735582	0.265285764	0.35345645	0.093044859	0.591563205
JEDJIL_0	Sn	DAC-6	0.082452914	0.289880502	0.262458643	0.350324727	0.082452914	0.587767205
JEDJIL_1	Sn	DAC-6	0.091937884	0.294938685	0.238320627	0.348907035	0.091937884	0.591670397
JEHTAR_0	Sn	DAC-6	0.146296137	0.269021319	0.287249805	0.362718139	0.146296137	0.585896254
JEJGIP_0	Sn	DAC-6	0.109467799	0.309962133	0.269491306	0.349873089	0.109467799	0.57439407
JEZZIA	Yb1	DAC-6	0.132278035	0.308120671	0.258806625	0.35637553	0.132278035	0.633610927
JIVJED_0	U	DAC-6	0.150758318	0.347903532	0.15750043	0.336309295	0.150758318	0.607690831
JUDSEG_0	Sn	DAC-6	0.086389287	0.303793431	0.232956605	0.346110508	0.086389287	0.597836115
JUMWAS_0	Sn	DAC-6	0.112569291	0.332098271	0.253602039	0.337114647	0.112569291	0.579449164
JUWTAY	Eu1	DAC-6	0.153879217	0.336276414	0.223499481	0.363739832	0.153879217	0.571680447
JUWTAY	Eu	DAC-6	0.153879217	0.336276414	0.223499481	0.363739832	0.153879217	0.571680447
JUWTAY	Eu	DAC-6	0.153879217	0.336276414	0.223499481	0.363739832	0.153879217	0.571680447
KAMGEL_0	Sn	DAC-6	0.120018817	0.393564619	0.284624884	0.286410285	0.120018817	0.586768111
KAMGIP_0	Sn	DAC-6	0.106184754	0.330864311	0.273067253	0.334975309	0.106184754	0.579979684
KAMGIP_1	Sn	DAC-6	0.091808893	0.329074089	0.264072605	0.326336832	0.091808893	0.584249638
KAXMUR_0	Nb	DAC-6	0.077674228	0.25522888	0.250942181	0.359410305	0.077674228	0.602600378
KEDLIO	Li1	DAC-6	0.063779493	0.363417825	0.220004462	0.29245658	0.063779493	0.627450404
KEJGUD_0	Sn	DAC-6	0.104034173	0.314779629	0.244413093	0.345074727	0.104034173	0.578660226
KICGEK	Li1	DAC-6	0.124787224	0.403387317	0.272010181	0.25582618	0.124787224	0.627012367
KOMPAF	Li1	DAC-6	0.078210909	0.320063889	0.245554118	0.28983542	0.078210909	0.577025375
KUHPOS_0	Sn	DAC-6	0.098388261	0.368023594	0.263364421	0.306318498	0.098388261	0.595092069
KUMDAX_0	Sn	DAC-6	0.111882243	0.331207411	0.263747999	0.34096975	0.111882243	0.579907928
KURKIS_0	Sn	DAC-6	0.101034782	0.395602593	0.272066048	0.287393739	0.101034782	0.611868357
KUTVOK_0	Sn	DAC-6	0.127592075	0.392312421	0.266032713	0.299575956	0.127592075	0.595084692
KUTZUU_0	Sn	DAC-6	0.077064644	0.291430153	0.257295554	0.344699461	0.077064644	0.587051645
LAJSOG_0	Pb	DAC-6	0.081859889	0.279468535	0.244418923	0.349062934	0.081859889	0.582417144
LATRED_0	Sn	DAC-6	0.125573683	0.40991733	0.28056544	0.28173332	0.125573683	0.602235237
LAYRAE_0	Sn	DAC-6	0.120198899	0.219936751	0.251529488	0.395644764	0.120198899	0.599336371
LCRYPT	Li1	DAC-6	0.072182933	0.372230842	0.213950072	0.294877851	0.072182933	0.626223762
LELWAD_0	Sn	DAC-6	0.108219127	0.321158379	0.265735382	0.339518121	0.108219127	0.573112116
LICHUA	Li1	DAC-6	0.141024995	0.422357066	0.268642641	0.218858997	0.141024995	0.593418556
LUKBIC_0	Sn	DAC-6	0.107487731	0.358719956	0.237668258	0.318153804	0.107487731	0.593087084
LUYSED_0	Sn	DAC-6	0.094340989	0.336163819	0.262168911	0.329784548	0.094340989	0.587968909
LUYSED01_0	Sn	DAC-6	0.09682933	0.334287907	0.263031686	0.332203218	0.09682933	0.586885134
MARSEE_0	Mo	DAC-6	0.151785507	0.197400916	0.248816487	0.409603213	0.151785507	0.585492684
MASOMO_0	Mo	DAC-6	0.103892515	0.412604171	0.20365625	0.277485741	0.103892515	0.606871049
MASOMO10_0	Mo	DAC-6	0.103892515	0.412604171	0.20365625	0.277485741	0.103892515	0.606871049
MATJAW	Co1	DAC-6	0.141272464	0.25314523	0.210528809	0.364202801	0.141272464	0.562746728
MATJEA	Co1	DAC-6	0.117716397	0.28877654	0.198958517	0.326709004	0.117716397	0.565062075
MEMWEH_0	Sn	DAC-6	0.097625487	0.287879798	0.26748798	0.358436332	0.097625487	0.587849594
MEMWEH_1	Sn	DAC-6	0.073264776	0.31970893	0.257734879	0.3256538	0.073264776	0.591116126
MEMWEH_2	Sn	DAC-6	0.077301219	0.323001939	0.249026648	0.328120366	0.077301219	0.594790219
METFEW_0	Sn	DAC-6	0.139543515	0.405627596	0.274454513	0.284956866	0.139543515	0.586259369
METFEW_1	Sn	DAC-6	0.123081998	0.394838778	0.268634037	0.291804175	0.123081998	0.593827112
MIWGOR_0	Y	DAC-6	0.151006462	0.307754859	0.252632687	0.382065001	0.151006462	0.594508556
MOBSAY	Li1	DAC-6	0.092209774	0.37424258	0.220148491	0.278509889	0.092209774	0.616586588
MOZZEG	Li1	DAC-6	0.07910919	0.331979695	0.190875367	0.32069568	0.07910919	0.622448997
MOZZEG	Li4	DAC-6	0.086057301	0.328091324	0.193757158	0.319197818	0.086057301	0.617912373
MOZZEG	Li2	DAC-6	0.090656834	0.336560541	0.181331297	0.325089575	0.090656834	0.615326351
MOZZEG	Li3	DAC-6	0.092829391	0.336684213	0.182599156	0.323840226	0.092829391	0.621053866
MOZZIK	Li1	DAC-6	0.08400038	0.3335346	0.193921565	0.324101941	0.08400038	0.626253044
MURGUB_1	Tl	DAC-6	0.135230776	0.253610991	0.256690268	0.377565946	0.135230776	0.567083826
NALBEH_0	Pb	DAC-6	0.113199512	0.264165082	0.254272045	0.376652634	0.113199512	0.582485641
NALCUY_0	Sn	DAC-6	0.117837571	0.354350733	0.284061246	0.319581145	0.117837571	0.570565015
NENVAG_0	Cd	DAC-6	0.133233598	0.228606742	0.277047742	0.376118992	0.133233598	0.602093258
NUDTOX	Ba1	DAC-6	0.132773532	0.294792503	0.263235926	0.372576508	0.132773532	0.590595323
OBARIS_0	Ti	DAC-6	0.131665887	0.321540893	0.156811629	0.339685554	0.131665887	0.600477736
OGURAJ_0	Sn	DAC-6	0.131326182	0.41529476	0.239160269	0.265748648	0.131326182	0.600792883
OLENUO_0	Sn	DAC-6	0.122246104	0.373151201	0.27877362	0.292944772	0.122246104	0.568663863
ORONIU_0	Sn	DAC-6	0.092819782	0.38235187	0.26431542	0.287396745	0.092819782	0.601136647
OVIQOA_0	Nd	DAC-6	0.149725936	0.404701676	0.255003856	0.279415392	0.149725936	0.576836795
PABZTA_0	Ta	DAC-6	0.099298626	0.239053384	0.239714648	0.378171677	0.099298626	0.600746895
PADFOQ_0	Zr	DAC-6	0.140266213	0.420895827	0.294635027	0.278899534	0.140266213	0.603765657
PAHZAZ_0	Pb	DAC-6	0.049506857	0.295825575	0.23245301	0.331001288	0.049506857	0.605937298
PARYOA	Fe2	DAC-6	0.096055023	0.273604958	0.219592631	0.364272789	0.096055023	0.593373391
PARYOA	Fe1	DAC-6	0.10233944	0.243114088	0.272982113	0.37039841	0.10233944	0.58026542
POSYEB_0	Sn	DAC-6	0.097236613	0.361412201	0.261403527	0.310640612	0.097236613	0.59287302
PUNFAI_0	Mn	DAC-6	0.151398119	0.306496634	0.154588431	0.367431519	0.151398119	0.614651928
QEQPEH_0	Sn	DAC-6	0.098895332	0.347302911	0.258834245	0.314851214	0.098895332	0.581061861
QEQPEH_1	Sn	DAC-6	0.109844281	0.364073637	0.263372298	0.313377933	0.109844281	0.589950384
QEWPAL_0	Sn	DAC-6	0.151123624	0.184782545	0.275750355	0.420774941	0.151123624	0.596204527
QEWPEP_0	Sn	DAC-6	0.127768637	0.215943188	0.250291762	0.400256341	0.127768637	0.600794175
QEWPIT_0	Sn	DAC-6	0.119174759	0.214454663	0.281952336	0.39456477	0.119174759	0.588421636
QEWPOZ_0	Sn	DAC-6	0.111309227	0.230270317	0.243386681	0.386503765	0.111309227	0.599730268
QEWPUF_0	Sn	DAC-6	0.114661416	0.234939162	0.236609701	0.385612961	0.114661416	0.598125872
QEWQAM_0	Sn	DAC-6	0.131122734	0.205736897	0.270281121	0.397985802	0.131122734	0.594431248
QICNOF_0	Mo	DAC-6	0.105993489	0.351550916	0.263190361	0.306750604	0.105993489	0.612150942
QIGYEK_0	Sn	DAC-6	0.142677576	0.203327949	0.266248174	0.409640265	0.142677576	0.595564589
QIGYEK_1	Sn	DAC-6	0.14815905	0.199744086	0.263118148	0.414126406	0.14815905	0.597569257
QUSXIO	Dy2	DAC-6	0.124163076	0.247917862	0.249218491	0.377832586	0.124163076	0.625671833
QUSXIO	Dy1	DAC-6	0.139994185	0.221424807	0.277544914	0.407136244	0.139994185	0.632684471
RAQQEH_0	Sn	DAC-6	0.109490875	0.393704134	0.254625065	0.296979974	0.109490875	0.610417691
REHBAJ_0	Y	DAC-6	0.095482119	0.354111584	0.210938578	0.321551568	0.095482119	0.616654291
REQPAF_0	Sn	DAC-6	0.139658773	0.425089706	0.264592095	0.28307553	0.139658773	0.608582748
REWCIG_0	Sn	DAC-6	0.096001037	0.36842475	0.259502964	0.299756969	0.096001037	0.589735478
REXKOX_0	Sn	DAC-6	0.071811206	0.304424153	0.256721738	0.3352075	0.071811206	0.586343423
ROGDAS	Li1	DAC-6	0.078243529	0.362452621	0.201200405	0.304219156	0.078243529	0.625714848
ROGDEW	Li1	DAC-6	0.081145398	0.367793407	0.200921638	0.299841019	0.081145398	0.625436823
SAWWIZ_0	V	DAC-6	0.140410152	0.189148932	0.290031746	0.412943431	0.140410152	0.593095409
SAZWAT	Nd2	DAC-6	0.074062558	0.309847305	0.256666248	0.328461301	0.074062558	0.61777084
SAZWAT	Nd	DAC-6	0.074062558
SAZWAT	Nd1	DAC-6	0.097651141	0.282576495	0.269844323	0.35553802	0.097651141	0.615386437
SAZWAT	Nd	DAC-6	0.097651141
SEKBOA_0	Sn	DAC-6	0.106990931	0.389991948	0.249577424	0.294226643	0.106990931	0.60459031
SETDOK_0	Sn	DAC-6	0.127500346	0.413510558	0.287762943	0.278448911	0.127500346	0.602519043
SIDLEY_0	Ta	DAC-6	0.07319206	0.326394797	0.248030866	0.322345755	0.07319206	0.612474268
SIGGUM_0	Sn	DAC-6	0.149440908	0.223722633	0.255511589	0.401944809	0.149440908	0.590295062
SIHTEI_0	Sn	DAC-6	0.134564408	0.323107114	0.237792196	0.358488303	0.134564408	0.576411786
SIYLUH_0	Sn	DAC-6	0.098140577	0.257748094	0.225425671	0.37437925	0.098140577	0.608633962
SOCYIS	Li1	DAC-6	0.082174858	0.364023255	0.201122574	0.294879115	0.082174858	0.618624701
SOWPIE_0	Zr	DAC-6	0.122578703	0.269837949	0.229028074	0.370694339	0.122578703	0.607410757
SUZWUF_0	Sn	DAC-6	0.116270617	0.314690795	0.22832539	0.329509664	0.116270617	0.593909673
TAQVOW_0	Sn	DAC-6	0.065621178	0.351868891	0.259979184	0.298426816	0.065621178	0.60639234
TARPOS_0	Sn	DAC-6	0.104281373	0.299216961	0.267109282	0.350672886	0.104281373	0.582850651
TEWYEB	Li1	DAC-6	0.125927724	0.403880375	0.278650743	0.198651089	0.125927724	0.569257443
TEXDUX_0	Sn	DAC-6	0.114842738	0.282968998	0.274455476	0.345819799	0.114842738	0.560403203
TINYAQ_0	Sn	DAC-6	0.140078996	0.241735024	0.284747418	0.396416106	0.140078996	0.566978865
TUMTEC_0	Pb	DAC-6	0.067599039	0.288455386	0.258573697	0.337010682	0.067599039	0.585503754
UGEFAP_0	Sn	DAC-6	0.094295504	0.318510567	0.263282689	0.336815281	0.094295504	0.579088921
UJOJIM_0	Sn	DAC-6	0.122540222	0.372806177	0.278227951	0.303440732	0.122540222	0.576031332
UZAHUZ_0	Sn	DAC-6	0.094325463	0.362830256	0.249352077	0.310692221	0.094325463	0.597127965
UZOLAX_0	Sn	DAC-6	0.121569161	0.388417559	0.277226878	0.300434384	0.121569161	0.589762088
UZUCOI	Ba1	DAC-6	0.079023772	0.328169451	0.239417942	0.335141578	0.079023772	0.632583306
UZUCOI_0	Ba	DAC-6	0.079023772	0.328169451	0.239417942	0.335141578	0.079023772	0.632583306
VARJUU_0	Sn	DAC-6	0.104741195	0.326781417	0.27503092	0.328457483	0.104741195	0.56815084
VIQNAN_0	Sn	DAC-6	0.11082295	0.25534191	0.259028113	0.367959495	0.11082295	0.611194539
VOJKIQ_0	Sn	DAC-6	0.098337499	0.332070054	0.203157985	0.338124959	0.098337499	0.605981161
WEBYOR_0	Sn	DAC-6	0.094853556	0.374440597	0.249085044	0.29663825	0.094853556	0.608522198
WEKHEZ	Li2	DAC-6	0.109120815	0.344710357	0.223426161	0.324159929	0.109120815	0.628576419
WEVYED_0	Sn	DAC-6	0.153017124	0.182624624	0.278952769	0.42254157	0.153017124	0.593260708
WEVYIH_0	Sn	DAC-6	0.09616767	0.258335148	0.229127059	0.36925059	0.09616767	0.594438181
WEXQAU	Li2	DAC-6	0.149735969	0.309386091	0.229794589	0.369271707	0.149735969	0.603409404
WEYNAP_0	Sn	DAC-6	0.088534609	0.330226778	0.244799082	0.332892144	0.088534609	0.605191742
WEYNAP01_0	Sn	DAC-6	0.086198275	0.330933075	0.246154783	0.332118534	0.086198275	0.606298228
WIYRIF	Zn1	DAC-6	0.07976563	0.391526942	0.253205902	0.265847567	0.07976563	0.614675231
WUCQAM_0	Sn	DAC-6	0.110714452	0.307342547	0.258884763	0.356375025	0.110714452	0.59295629
XECDEO_0	Pb	DAC-6	0.098602078	0.277115634	0.236528681	0.366307085	0.098602078	0.599300266
XETMEQ_0	Yb	DAC-6	0.152214264	0.383322394	0.258515829	0.265483192	0.152214264	0.598861621
XIJVIW_0	Sn	DAC-6	0.119238104	0.330229212	0.27499891	0.351273033	0.119238104	0.59686876
XUMPED_0	Mn	DAC-6	0.152476887	0.212395451	0.287827861	0.382034678	0.152476887	0.585659663
XUXHAC_1	K	DAC-6	0.134043531	0.199766355	0.267675897	0.406628837	0.134043531	0.61188426
XUXHEG_1	K	DAC-6	0.133109296	0.19988657	0.268435145	0.406223339	0.133109296	0.611147074
XUXHIH_0	Sn	DAC-6	0.112403296	0.385590809	0.257774687	0.290885063	0.112403296	0.594648139
YANQUD	Cd1	DAC-6	0.14594345	0.358025939	0.25323642	0.333242663	0.14594345	0.626066644
YANQUD	Cd1A	DAC-6	0.145954333	0.358025687	0.253210962	0.333244544	0.145954333	0.626063346
YAYLOD	Sn1	DAC-6	0.153359824	0.295887347	0.286739753	0.388692461	0.153359824	0.602477685
YEPSOB_0	Sn	DAC-6	0.114208067	0.237451673	0.252686849	0.385478602	0.114208067	0.595790043
YIBWUB_0	Sn	DAC-6	0.087180335	0.277957459	0.251809608	0.355958914	0.087180335	0.585727425
YIQLUG_0	Cd	DAC-6	0.114404174	0.329345164	0.197339902	0.328876212	0.114404174	0.61727379
YORJUK01_0	Sn	DAC-6	0.124991296	0.389590649	0.277440633	0.297810866	0.124991296	0.58680669
YORLIA_0	Sn	DAC-6	0.1122095	0.303452434	0.271627033	0.359520954	0.1122095	0.587654679
YORLIA01_0	Sn	DAC-6	0.118833046	0.301570698	0.272137716	0.364400728	0.118833046	0.587435073
YUTHIF_0	Eu	DAC-6	0.095611957	0.308334008	0.217421015	0.35364108	0.095611957	0.632471871
YUTHOL_0	Sm	DAC-6	0.094248875	0.313037404	0.215653802	0.352626708	0.094248875	0.631874572
YUTHUR_0	Yb	DAC-6	0.114399581	0.286389477	0.208505225	0.372088148	0.114399581	0.63744543
ZENSIX_0	Pb	DAC-6	0.144401212	0.253900032	0.26535305	0.395609875	0.144401212	0.586487264
ZISCEL_0	Pb	DAC-6	0.142198848	0.378611887	0.287621257	0.323381483	0.142198848	0.575258615
AJEKUY	K3	HP-6	0.07351658	0.535915166	0.62370277	0.542662556	0.569224477	0.07351658
AJEKUY	K2	HP-6	0.074515547	0.534593721	0.624974822	0.542305524	0.568407159	0.074515547
AJEKUY	K1	HP-6	0.118831163	0.538880292	0.604971507	0.5225284	0.558645923	0.118831163
APISOK	K1	HP-6	0.067521416	0.544068561	0.616984308	0.536649969	0.570941841	0.067521416
AQEPIV	K1	HP-6	0.103385355	0.539824529	0.608875089	0.52648705	0.56232547	0.103385355
AQEPOB	K1	HP-6	0.148147404	0.546346926	0.615593789	0.533065244	0.567620872	0.148147404
BACTOO10	K1	HP-6	0.042959239	0.606226273	0.591803393	0.550820011	0.612979819	0.042959239
BACVAC10	K1	HP-6	0.116643297	0.611262075	0.612708921	0.566114513	0.619748156	0.116643297
BOYFIG	K1	HP-6	0.062741231	0.54599445	0.623577949	0.546945557	0.577771862	0.062741231
CABHUJ	K1	HP-6	0.061911945	0.547025137	0.623172038	0.547332138	0.578331931	0.061911945
CALNUC	K1	HP-6	0.128250625	0.556814934	0.618002138	0.543844102	0.580592467	0.128250625
CALPAK	K1	HP-6	0.051837241	0.556216575	0.624094845	0.551533712	0.586576235	0.051837241
CALPAK	K2	HP-6	0.074738116	0.534265037	0.62492368	0.542150874	0.568485284	0.074738116
CALPEO	K1	HP-6	0.094820509	0.550001998	0.616593059	0.539408604	0.575135747	0.094820509
CALPOY	K2	HP-6	0.054000695	0.554174806	0.623951715	0.55059866	0.584767707	0.054000695
CALPOY	K1	HP-6	0.062667523	0.545968119	0.624157587	0.547029421	0.577758974	0.062667523
CETGEP	K1	HP-6	0.08059247	0.543604924	0.622643704	0.543177534	0.574330761	0.08059247
CIBWOB	K1	HP-6	0.068420494	0.540324307	0.624619524	0.544671784	0.573445937	0.068420494
CIBWOB	K2	HP-6	0.074589998	0.534333049	0.625383408	0.542257753	0.568697515	0.074589998
COTWUE	K2	HP-6	0.108528209	0.556127707	0.594581571	0.520214453	0.56769534	0.108528209
COTWUE	K1	HP-6	0.128586231	0.54680746	0.626401292	0.545298486	0.575087292	0.128586231
CULJOI10	K1	HP-6	0.080001534	0.545739272	0.594133677	0.519454948	0.563207821	0.080001534
DAHKUT	K1	HP-6	0.111461686	0.555260096	0.619317752	0.546482294	0.582684708	0.111461686
DAKTOZ	K1	HP-6	0.151715045	0.566187009	0.629846069	0.555666999	0.59054779	0.151715045
DAKVAQ	K1	HP-6	0.082693693	0.549424627	0.625030622	0.547700248	0.580002192	0.082693693
DEDFUN11	K2	HP-6	0.120881342	0.555472446	0.597002376	0.521168297	0.566921476	0.120881342
DEDFUN11	K1	HP-6	0.12810588	0.546454605	0.626517109	0.545923076	0.574999896	0.12810588
DEKDOO	K1	HP-6	0.106862462	0.546474961	0.612291269	0.534263153	0.56989029	0.106862462
DEKFIK	K1	HP-6	0.132895583	0.556113057	0.621406686	0.547735035	0.583322699	0.132895583
EPOSIO	K1	HP-6	0.067262173	0.543688041	0.61398055	0.538790195	0.573676597	0.067262173
FAPNAL	K1	HP-6	0.061926986	0.546854674	0.623234852	0.547264092	0.578551995	0.061926986
FINHUF	Na1	HP-6	0.094718383	0.610294463	0.57234435	0.535462034	0.588180976	0.094718383
FIXSAJ	K1	HP-6	0.151068996	0.555143813	0.607582733	0.53251744	0.573133003	0.151068996
FIYFIF	K2	HP-6	0.118692484	0.549799685	0.621510522	0.544320294	0.576825897	0.118692484
FIYFIF	K1	HP-6	0.130849856	0.552352247	0.627932034	0.552058858	0.582861814	0.130849856
GAWMAW	K1	HP-6	0.11661298	0.538175413	0.630359131	0.547361253	0.572463482	0.11661298
GAWMEA	K1	HP-6	0.116138442	0.546851542	0.600250725	0.5236429	0.565058518	0.116138442
HARWOQ	K2	HP-6	0.06387072	0.545189472	0.623075211	0.546520602	0.576856076	0.06387072
HARWOQ	K1	HP-6	0.069380381	0.539343979	0.625247313	0.544359171	0.572754625	0.069380381
QANRAC	K1	HP-6	0.065503251	0.543121809	0.624590106	0.545868716	0.575690611	0.065503251
AAZDCO	Co1	OC-6	0.041910083	0.041910083	0.387207554	0.534512548	0.300372991	0.586629993
ABACRE_0	Re1	OC-6	0.071817161	0.071817161	0.396558656	0.531123125	0.307980979	0.599376529
ABAHOE	W4	OC-6	0.030141145	0.030141145	0.398134604	0.537675555	0.30268366	0.590027704
ABAHOE	W2	OC-6	0.04495757	0.04495757	0.3837285	0.527873043	0.286467605	0.60193919
ABAHOE	W1	OC-6	0.061126492	0.061126492	0.385008723	0.526864453	0.286680069	0.594412326
ABAHOE	W3	OC-6	0.069577404	0.069577404	0.380435439	0.521746747	0.284885576	0.595872883
ABAHUJ	Ru1	OC-6	0.136731079	0.136731079	0.348126678	0.476748145	0.254664534	0.580189482
ABAHUK	W1	OC-6	0.032261623	0.032261623	0.399394597	0.540292313	0.303889187	0.594157053
ABAHUK	W2	OC-6	0.042054784	0.042054784	0.399179219	0.540261979	0.308774173	0.591590773
ABAJAR	Ru1	OC-6	0.137172546	0.137172546	0.361481082	0.479568702	0.263793312	0.580359258
ABAJAS	W2	OC-6	0.041766343	0.041766343	0.397679665	0.540788964	0.308579167	0.591886429
ABAJAS	W1	OC-6	0.044190001	0.044190001	0.39159922	0.533179076	0.293860401	0.595535315
ABAJEW	W1	OC-6	0.026272032	0.026272032	0.396274371	0.543895255	0.306963742	0.59554609
ABAJEW	W3	OC-6	0.036762122	0.036762122	0.395335037	0.535079197	0.30088873	0.59873949
ABAJEW	W2	OC-6	0.063565829	0.063565829	0.387434916	0.527244229	0.289489707	0.584121913
ABAJEW	W4	OC-6	0.073286229	0.073286229	0.369112489	0.519784423	0.280004649	0.591855888
ABAJIA	W1	OC-6	0.024878086	0.024878086	0.397356154	0.5434089	0.307205297	0.595147089
ABAJIA	W3	OC-6	0.039244194	0.039244194	0.394875038	0.531240392	0.29756713	0.596331716
ABAJIA	W2	OC-6	0.060739383	0.060739383	0.384903782	0.529407263	0.290459249	0.585185278
ABAJIA	W4	OC-6	0.074118143	0.074118143	0.370785664	0.516169262	0.276504734	0.591595205
ABAKAT_0	W1	OC-6	0.03461554	0.03461554	0.402468492	0.545284069	0.309676959	0.599430812
ABAKAT_1	W2	OC-6	0.037446049	0.037446049	0.402689097	0.540960242	0.307551116	0.596803552
ABARAA	Co3	OC-6	0.020017743	0.020017743	0.413585999	0.555246509	0.322311474	0.590450549
ABARAA	Co1B	OC-6	0.065301705	0.065301705	0.381697474	0.512477729	0.289647043	0.582845199
ABARAA	Co1	OC-6	0.065301705	0.065301705	0.381653757	0.512477728	0.289648204	0.582845199
ABARAA	Co2	OC-6	0.088084999	0.088084999	0.351605179	0.507914438	0.269235477	0.589026472
ABARAA	Co2B	OC-6	0.088084999	0.088084999	0.351648591	0.507914437	0.269231053	0.589026472
ABASEE	Co1	OC-6	0.06378262	0.06378262	0.380637689	0.522750084	0.283870513	0.600338272
ABASON	W1	OC-6	0.121991149	0.121991149	0.410241819	0.538329188	0.31962787	0.603597397
ABASUT	W1	OC-6	0.119891683	0.119891683	0.41458971	0.543214526	0.324604518	0.606278454
ABATEE	W1	OC-6	0.105011782	0.105011782	0.412673493	0.541184572	0.320850589	0.597474589
ABAWAF_0	Re1	OC-6	0.103437741	0.103437741	0.394626213	0.513668532	0.309597314	0.563106435
ABAWEJ_0	Re1	OC-6	0.104103728	0.104103728	0.386285468	0.505397727	0.303374323	0.564820653
ABAWIN_0	Re1	OC-6	0.103463123	0.103463123	0.408561704	0.520743875	0.313593935	0.571495813
ABAWUV	Fe2	OC-6	0.079007586	0.079007586	0.384404024	0.538669505	0.305762376	0.585354227
ABAWUV	Fe3	OC-6	0.080935071	0.080935071	0.38138316	0.533346893	0.302097211	0.585445286
ABAWUV	Fe1	OC-6	0.129647339	0.129647339	0.413969211	0.546997092	0.333543255	0.606828002
ABAXUW	Os2	OC-6	0.106524072	0.106524072	0.389726738	0.521944574	0.292306305	0.601459417
ABAXUW	Os1	OC-6	0.109287802	0.109287802	0.380617852	0.518496483	0.28604477	0.607982691
ABAYEL	Co1	OC-6	0.054761887	0.054761887	0.38850965	0.532337727	0.301300815	0.601627981
ABAZAH_0	Ir1	OC-6	0.079940593	0.079940593	0.378765627	0.521100104	0.289705711	0.569691717
ABAZIP_0	Ir1	OC-6	0.086813286	0.086813286	0.376678311	0.513517213	0.292493569	0.552707286
ABAZIP_1	Ir2	OC-6	0.075316298	0.075316298	0.395288803	0.524159531	0.304128723	0.55673746
ABEDAN_0	Ni1	OC-6	0.084820413	0.084820413	0.363117942	0.497422449	0.268699629	0.556342166
ABEFUI_0	Zr1	OC-6	0.104248251	0.104248251	0.392693875	0.537598981	0.301258959	0.589345958
ABEFUI01_0	Zr1	OC-6	0.104219548	0.104219548	0.392758424	0.537709193	0.301267175	0.589426058
ABEHAU_0	Pt1	OC-6	0.041477092	0.041477092	0.407045171	0.549350009	0.312680474	0.589943553
ABEKIF_0	Pt1	OC-6	0.055518577	0.055518577	0.398443789	0.535307728	0.30722013	0.584652709
ABENRE_0	Re1	OC-6	0.069006498	0.069006498	0.405748271	0.533953705	0.315685833	0.592039554
ABEQAB	Ni1B	OC-6	0.094769112	0.094769112	0.368897761	0.503956729	0.272821454	0.589568441
ABEQAB	Ni1	OC-6	0.094769112	0.094769112	0.368940905	0.503956731	0.272821531	0.589568441
ABEQEF	Ni1	OC-6	0.090801628	0.090801628	0.370478983	0.505981261	0.280261853	0.586064849
ABEQEF	Ni1B	OC-6	0.090803751	0.090803751	0.370518817	0.505975577	0.280253685	0.586070816
ABEQIJ	Ni1A	OC-6	0.102265115	0.102265115	0.375572369	0.501248574	0.276106362	0.58999449
ABEQIJ	Ni1	OC-6	0.102265138	0.102265138	0.375627446	0.501251036	0.276093846	0.589992911
ABEQUT_0	W1	OC-6	0.107426405	0.107426405	0.422681859	0.55387498	0.330125087	0.613062554
ABESEI_0	Ni1	OC-6	0.021975329	0.021975329	0.414545151	0.554570089	0.321218179	0.588773393
ABEVOT	Ru1	OC-6	0.054878831	0.054878831	0.387058	0.527044954	0.289433274	0.585771234
ABEVOT	Co1	OC-6	0.058119182	0.058119182	0.410444675	0.537362688	0.31760671	0.566679428
ABEVOU	Na2	OC-6	0.008860033	0.008860033	0.415281578	0.56059114	0.324653609	0.602042535
ABEVOU	Na1	OC-6	0.033588345	0.033588345	0.409761852	0.554438316	0.321339328	0.588628528
ABEYUD_0	Re1	OC-6	0.062498928	0.062498928	0.39488157	0.522094091	0.296652776	0.577941707
ABEYUF_0	Ni1	OC-6	0.042466445	0.042466445	0.395456197	0.53608527	0.300589007	0.597478127
ABEZIR	Re4	OC-6	0.0251481	0.0251481	0.412535697	0.554137044	0.3209951	0.593458744
ABEZIR	Re3	OC-6	0.043364738	0.043364738	0.403118721	0.53426343	0.307236212	0.582269395
ABEZIR	Re1	OC-6	0.058452344	0.058452344	0.402194033	0.530001112	0.309690418	0.570280657
ABEZIR	Re2	OC-6	0.079927691	0.079927691	0.390663282	0.503810157	0.291958409	0.554244725
ABEZOY_0	Re1	OC-6	0.05056883	0.05056883	0.381696382	0.525877121	0.285353156	0.59729209
ABHPRE01_0	Re1	OC-6	0.133410922	0.133410922	0.357396046	0.501632839	0.278616267	0.60403144
ABIBAP	Ru1	OC-6	0.11485427	0.11485427	0.378876321	0.515990956	0.282011846	0.611629989
ABIBOC	Ir1	OC-6	0.064633713	0.064633713	0.402801762	0.537457491	0.307957637	0.590798463
ABIDAR	Mn1A	OC-6	0.137865416	0.137865416	0.362755151	0.494622867	0.276500221	0.588136772
ABIDAR	Mn1	OC-6	0.137868612	0.137868612	0.362719899	0.494629367	0.276507103	0.588129176
ABIDAR01	Mn1	OC-6	0.137832184	0.137832184	0.363573637	0.495922238	0.277953086	0.588068959
ABIDAR01	Mn1A	OC-6	0.137839463	0.137839463	0.363618759	0.495925948	0.277956054	0.588078445
ABIDEV	Mn1A	OC-6	0.136947887	0.136947887	0.356223955	0.484940375	0.265546934	0.58715605
ABIDEV	Mn1	OC-6	0.13695697	0.13695697	0.356279777	0.484946957	0.265561966	0.58715593
ABILUT	Cr1	OC-6	0.038954844	0.038954844	0.413693273	0.54775139	0.318860096	0.573098969
ABIPAE	Mo1	OC-6	0.131345166	0.131345166	0.377196667	0.483274504	0.276089245	0.555692211
ABIPEI	Mo1	OC-6	0.150678263	0.150678263	0.357319501	0.493024673	0.262910157	0.59566321
ABIQAF	Mo1	OC-6	0.130654123	0.130654123	0.390605708	0.500793858	0.305556779	0.550230513
ABIQAF	Mo2	OC-6	0.138798299	0.138798299	0.369350763	0.489320375	0.290841607	0.550915004
ABIQIN	Re1	OC-6	0.141354435	0.141354435	0.367038423	0.488137914	0.263428525	0.601208323
ABIQOT	Re2	OC-6	0.095526968	0.095526968	0.401112918	0.531928229	0.315224909	0.573687599
ABIQOT	Re1	OC-6	0.117435909	0.117435909	0.372553678	0.505047418	0.277938358	0.600856599
ABISOV	Fe1	OC-6	0.146008817	0.146008817	0.383412136	0.509922735	0.289642046	0.586402737
ABISOV01	Fe1	OC-6	0.103691464	0.103691464	0.388318929	0.521603422	0.294451669	0.583759896
ABISOV01	Fe2	OC-6	0.117420987	0.117420987	0.392358627	0.519895316	0.293680233	0.593056348
ABISOV02	Fe2	OC-6	0.073334682	0.073334682	0.398227869	0.532888721	0.300535178	0.593533993
ABISOV02	Fe1	OC-6	0.075521758	0.075521758	0.393514879	0.53282448	0.302144409	0.586176074
ABISOV04	Fe1	OC-6	0.074860303	0.074860303	0.398203712	0.532276442	0.299754852	0.59246279
ABISOV04	Fe2	OC-6	0.07591296	0.07591296	0.394169701	0.532986544	0.302348487	0.5866724
ABITUC	Fe1	OC-6	0.085366423	0.085366423	0.373496038	0.528480229	0.289346719	0.593445162
ABIXIT_1	Co1	OC-6	0.052568591	0.052568591	0.382066443	0.527463452	0.284622346	0.588405776
ABIZES_0	Mn1	OC-6	0.02163291	0.02163291	0.415146093	0.553583188	0.321944514	0.586544157
ABOBEA_0	Co1	OC-6	0.059851665	0.059851665	0.391482106	0.541219094	0.301364123	0.568632325
ABOCEZ_0	Ru1	OC-6	0.075114264	0.075114264	0.389357388	0.520744272	0.298783041	0.582806641
ABOCOK_0	Mg1	OC-6	0.099974514	0.099974514	0.412577945	0.533155764	0.314596919	0.533138453
ABODIE	Ru1	OC-6	0.099390808	0.099390808	0.39318686	0.539356353	0.304741129	0.606491961
ABODOK	Ru2	OC-6	0.09130365	0.09130365	0.403979034	0.53652671	0.318470716	0.589296566
ABODOK	Ru1	OC-6	0.096807319	0.096807319	0.407691731	0.545072544	0.31651985	0.580214618
ABOJEG	Ni1	OC-6	0.132117686	0.132117686	0.330637745	0.498961919	0.25810027	0.577949895
ABOJEG	Ni2	OC-6	0.134639426	0.134639426	0.327558354	0.493972347	0.256190167	0.579337458
ABOJIK	Cu1	OC-6	0.143836063	0.143836063	0.326538047	0.478819556	0.242468679	0.576510027
ABOJIK	Cu2	OC-6	0.147184966	0.147184966	0.322037398	0.469408928	0.233391909	0.578475057
ABOKUZ	Ni1A	OC-6	0.051500454	0.051500454	0.382678466	0.522592208	0.285169263	0.603878735
ABOKUZ	Ni1	OC-6	0.051526178	0.051526178	0.382622162	0.522578505	0.285162172	0.603880427
ABOLAE	Al1	OC-6	0.134210581	0.134210581	0.320175635	0.491097937	0.245455656	0.575193602
ABOLIM	Ni2	OC-6	0.067628531	0.067628531	0.407765237	0.547498107	0.315092622	0.570760956
ABOLIM	Ni1B	OC-6	0.111257892	0.111257892	0.360922985	0.48955769	0.255875608	0.574766568
ABOLIM	Ni1	OC-6	0.111267863	0.111267863	0.360879914	0.489554288	0.255875146	0.574773213
ABOQAJ_0	Co1	OC-6	0.04316287	0.04316287	0.379447164	0.536066903	0.295793178	0.598581066
ABORUH	Ti1	OC-6	0.124804501	0.124804501	0.367329234	0.480710211	0.266206059	0.596233268
ABORUH	Ti1A	OC-6	0.124817429	0.124817429	0.367370326	0.480709863	0.266205422	0.596243687
ABOSUH	Co1	OC-6	0.037738709	0.037738709	0.409234291	0.549078883	0.320090782	0.579540057
ABOTIX_0	Cu1	OC-6	0.023876216	0.023876216	0.413903749	0.555934817	0.320510863	0.591768483
ABOTNI	Ni1	OC-6	0.041353265	0.041353265	0.411878702	0.550222153	0.317560053	0.578652046
ABOVAR_0	Cu1	OC-6	0.023665372	0.023665372	0.413998074	0.552690483	0.322506068	0.58469111
ABOXIA_0	Re1	OC-6	0.091571438	0.091571438	0.368042419	0.512079991	0.272155666	0.58783636
ABOXOG_0	Re1	OC-6	0.092427877	0.092427877	0.363059716	0.511342539	0.264705855	0.591215532
ABOYAT_0	Re1	OC-6	0.088623486	0.088623486	0.381533883	0.521326207	0.29330366	0.566001822
ABOYOH_0	Re1	OC-6	0.036801839	0.036801839	0.402679961	0.540225717	0.306946412	0.598214479
ABOZOG	In1	OC-6	0.14854459	0.14854459	0.413602425	0.529654668	0.325337413	0.536563693
ABOZUM	Ga1	OC-6	0.079408827	0.079408827	0.366604481	0.513373042	0.278385345	0.575354543
ABUBII	Mn1	OC-6	0.047586094	0.047586094	0.411242427	0.550135355	0.320577708	0.594786062
ABUBOO	Re1	OC-6	0.077628708	0.077628708	0.399523749	0.545636944	0.318333785	0.587914603
ABUDAF01_0	Sc1	OC-6	0.134897676	0.134897676	0.351996912	0.504217858	0.263502945	0.609762993
ABUFIM_0	Re1	OC-6	0.059832567	0.059832567	0.404774817	0.543372256	0.310495009	0.591661273
ABUHUB	Rh1	OC-6	0.108824653	0.108824653	0.376484172	0.507975988	0.278231289	0.599727957
ABUJAJ	Rh1	OC-6	0.117673549	0.117673549	0.371608444	0.508798252	0.280386759	0.605311405
ABUJAJ	Rh2	OC-6	0.121163279	0.121163279	0.376490637	0.519964294	0.288398245	0.608840881
ABUJEO	Ir2	OC-6	0.10591284	0.10591284	0.402862289	0.520430735	0.319642237	0.516853837
ABUJEO	Ir1	OC-6	0.106093599	0.106093599	0.400387462	0.520931201	0.31869643	0.519777591
ABUJIS	Ir2	OC-6	0.081403978	0.081403978	0.37196036	0.520051664	0.28217077	0.569195459
ABUJIS	Ir1	OC-6	0.082268489	0.082268489	0.377048338	0.520268173	0.281738523	0.567557203
ABUKAM_0	Co1	OC-6	0.062696799	0.062696799	0.410662389	0.542699982	0.315473707	0.560321438
ABUKAM_1	Co2	OC-6	0.069054047	0.069054047	0.409302801	0.539343041	0.316067795	0.552284742
ABUKEQ_0	Co1	OC-6	0.062012198	0.062012198	0.410160571	0.546053484	0.315025929	0.567905357
ABUKEQ_1	Co2	OC-6	0.061686021	0.061686021	0.409925488	0.547310835	0.315011376	0.570776839
ABUMAN_0	Mn1	OC-6	0.032593567	0.032593567	0.410699547	0.554523218	0.319821759	0.588741201
ABUMAP_2	Rh1	OC-6	0.06482304	0.06482304	0.402820643	0.537271793	0.312188912	0.558546316
ABUMUH_0	Zn1	OC-6	0.111026504	0.111026504	0.349356939	0.494435631	0.258625334	0.573796827
ABUPIY	Zn1	OC-6	0.068314067	0.068314067	0.410386041	0.546349202	0.31435654	0.567830671
ABUPIY	Zn2	OC-6	0.074047557	0.074047557	0.409589927	0.54365083	0.314190174	0.561244688
ABUQOH_0	Co1	OC-6	0.013357341	0.013357341	0.415039482	0.558682978	0.322897465	0.597869412
ABUQUN02_0	Co1	OC-6	0.013904531	0.013904531	0.415952075	0.556725689	0.323268592	0.593494299
ABUVEC_0	Co1	OC-6	0.005940745	0.005940745	0.416668449	0.560300016	0.324692214	0.601234958
ABUVOM_0	Ni1	OC-6	0.012243921	0.012243921	0.41480467	0.559544137	0.323387887	0.599802935
ABUVUO_0	Ni1	OC-6	0.081994039	0.081994039	0.410820189	0.543495943	0.313617903	0.559641042
ABUWAV_0	Ni1	OC-6	0.090856679	0.090856679	0.38681356	0.514749639	0.295039192	0.57587411
ABUXOK_0	Os1	OC-6	0.02630844	0.02630844	0.411555265	0.554985625	0.321727888	0.589930291
ABUXOK01_0	Os1	OC-6	0.026094481	0.026094481	0.41160938	0.554832228	0.322068687	0.589610217
ABUYEE_0	Ru1	OC-6	0.056086701	0.056086701	0.381026928	0.524477322	0.285092669	0.597190848
ABUYUU_0	Ru1	OC-6	0.045745025	0.045745025	0.390351107	0.537452446	0.297119872	0.598185445
ABZACO10_0	Co1	OC-6	0.028136336	0.028136336	0.413248861	0.554647663	0.319704222	0.588879852
ABZACO11_0	Co1	OC-6	0.019822178	0.019822178	0.414745496	0.556908683	0.321335904	0.593908272
ACABUE	Ru1	OC-6	0.116713123	0.116713123	0.347643676	0.493666695	0.264602416	0.588068818
ACACCO01	Co1A	OC-6	0.11542429	0.11542429	0.38455195	0.530206059	0.31023371	0.579574983
ACACCO01	Co1	OC-6	0.11543496	0.11543496	0.384593531	0.530211159	0.310232067	0.579580763
ACACCR02_0	Cr1	OC-6	0.014971599	0.014971599	0.406579623	0.551501559	0.313735475	0.603484279
ACACCR05_0	Cr1	OC-6	0.014925099	0.014925099	0.406827606	0.551532153	0.313670231	0.604198178
ACACCR07_0	Cr1	OC-6	0.015403665	0.015403665	0.406051866	0.551296136	0.313156586	0.604030146
ACACCR08_0	Cr1	OC-6	0.02388893	0.02388893	0.402588721	0.547268309	0.30933351	0.602488091
ACACCR08_1	Cr2	OC-6	0.022427202	0.022427202	0.404823399	0.548465902	0.310595552	0.602398247
ACACCR08_2	Cr3	OC-6	0.015125717	0.015125717	0.405515582	0.552260475	0.315501993	0.602495621
ACACCR08_3	Cr4	OC-6	0.022177342	0.022177342	0.403546369	0.548768829	0.310253137	0.603877346
ACACCR08_4	Cr5	OC-6	0.015840338	0.015840338	0.405546334	0.551699651	0.316095398	0.600977523
ACACCR08_5	Cr6	OC-6	0.014793808	0.014793808	0.405756772	0.55167967	0.315698928	0.601136737
ACACCT_0	Cr1	OC-6	0.020155721	0.020155721	0.404535983	0.549369066	0.312434758	0.600354321
ACACCT_1	Cr2	OC-6	0.019217372	0.019217372	0.408796457	0.552781492	0.316031944	0.600462645
ACACGA02_0	Ga1	OC-6	0.024035859	0.024035859	0.408504872	0.551789552	0.315716048	0.596925899
ACACGA03_0	Ga1	OC-6	0.020426319	0.020426319	0.412047365	0.554595669	0.319915278	0.599008344
ACACIN02_0	In1	OC-6	0.063116204	0.063116204	0.361313476	0.516520639	0.271650569	0.601993046
ACACMN21_0	Mn1	OC-6	0.029208634	0.029208634	0.401469092	0.54585057	0.308220094	0.601832238
ACACMN24_0	Mn1	OC-6	0.025389045	0.025389045	0.397783972	0.544650282	0.305287966	0.602264605
ACACMN24_1	Mn2	OC-6	0.014113178	0.014113178	0.41517217	0.558826115	0.324169618	0.600268085
ACACMN24_2	Mn3	OC-6	0.011692388	0.011692388	0.415237793	0.558022463	0.323478663	0.597588502
ACACMN24_3	Mn4	OC-6	0.020287624	0.020287624	0.40157912	0.549031121	0.310945484	0.601794544
ACACMN25_0	Mn1	OC-6	0.029391645	0.029391645	0.4004111	0.546617473	0.308617516	0.599745292
ACACMN26_0	Mn1	OC-6	0.022908798	0.022908798	0.40252094	0.548792485	0.309871413	0.603264911
ACACMN26_1	Mn2	OC-6	0.014935877	0.014935877	0.413167592	0.553800121	0.32118429	0.598043731
ACACMN27_0	Mn1	OC-6	0.023036059	0.023036059	0.402754109	0.549121587	0.310294253	0.603347306
ACACMN27_1	Mn2	OC-6	0.014989121	0.014989121	0.412272308	0.553412938	0.320391821	0.598381704
ACACMN28_0	Mn1	OC-6	0.023935954	0.023935954	0.402233662	0.548329111	0.309564673	0.602264658
ACACMN28_1	Mn2	OC-6	0.015074144	0.015074144	0.412296365	0.553269948	0.320487169	0.598172723
ACACMN29_0	Mn1	OC-6	0.022695028	0.022695028	0.402368299	0.548748197	0.309938909	0.602946518
ACACMN29_1	Mn2	OC-6	0.015120469	0.015120469	0.412719851	0.553642449	0.320856525	0.598211121
ACACMN30_0	Mn1	OC-6	0.023772721	0.023772721	0.402027482	0.548418058	0.309376147	0.603242551
ACACMN30_1	Mn2	OC-6	0.015040061	0.015040061	0.412327107	0.553373146	0.320559473	0.598158411
ACACMN32_0	Mn1	OC-6	0.022400752	0.022400752	0.40203958	0.546450795	0.307448361	0.600616199
ACACMN38_0	Mn1	OC-6	0.031593333	0.031593333	0.403864425	0.54597331	0.308029845	0.602623285
ACACMO_0	Mo1	OC-6	0.021561494	0.021561494	0.407275547	0.551916806	0.315254103	0.593767913
ACACMO01_0	Mo1	OC-6	0.032372367	0.032372367	0.395672072	0.537938173	0.302578928	0.58772761
ACACMO01_1	Mo2	OC-6	0.024699748	0.024699748	0.410259079	0.548868337	0.316728601	0.585814929
ACACMO01_2	Mo3	OC-6	0.029913816	0.029913816	0.407428987	0.546340239	0.315038137	0.583936837
ACACOA_1	Sb1	OC-6	0.023429097	0.023429097	0.409113211	0.552097539	0.318709777	0.59834106
ACACOA_2	Sb2	OC-6	0.035531712	0.035531712	0.414834045	0.5539898	0.324526056	0.597604881
ACACOA_3	Sb3	OC-6	0.036561303	0.036561303	0.399204028	0.541345484	0.304840685	0.60135552
ACACRH10_0	Rh1	OC-6	0.049011464	0.049011464	0.371242555	0.530887156	0.288869305	0.598958373
ACACRS_0	Ru1	OC-6	0.036090022	0.036090022	0.387441297	0.537722299	0.300153085	0.594105667
ACACRS_1	Ru2	OC-6	0.034674502	0.034674502	0.3968844	0.536884891	0.299406065	0.58847109
ACACRS01_0	Ru1	OC-6	0.03055024	0.03055024	0.392214758	0.540604251	0.301853708	0.6001564
ACACRS01_1	Ru2	OC-6	0.031593734	0.031593734	0.395642121	0.544818867	0.306869638	0.596754103
ACACRS01_2	Ru3	OC-6	0.0285407	0.0285407	0.394693266	0.542548936	0.30631264	0.59392431
ACACRS01_3	Ru4	OC-6	0.029897375	0.029897375	0.397706367	0.545837594	0.308742565	0.59436581
ACACRU02_0	Ru1	OC-6	0.029738817	0.029738817	0.399930211	0.547374167	0.310988696	0.594263793
ACACRU03_0	Ru1	OC-6	0.027590404	0.027590404	0.392398343	0.541507965	0.301753903	0.600942877
ACACSC_0	Sc1	OC-6	0.09465189	0.09465189	0.33790712	0.498189618	0.250929601	0.601252958
ACADOB_2	Sb1	OC-6	0.01840297	0.01840297	0.407292731	0.551288543	0.313638299	0.602714068
ACADOB_3	Sb2	OC-6	0.008917528	0.008917528	0.414564988	0.557680142	0.323023372	0.60186644
ACAGET_0	Cr1	OC-6	0.05797889	0.05797889	0.397758482	0.531881347	0.3076686	0.564169598
ACAGET_1	Cr2	OC-6	0.058331663	0.058331663	0.39310836	0.532604312	0.301521564	0.576139685
ACAGIV01	Cu1	OC-6	0.084189741	0.084189741	0.353852205	0.508008777	0.277444135	0.582366197
ACAHUJ_0	Fe1	OC-6	0.098610578	0.098610578	0.380989841	0.516912836	0.284733524	0.553648415
ACAHUJ02_0	Fe1	OC-6	0.138489429	0.138489429	0.372426559	0.506234179	0.279388816	0.545437011
ACAJAQ	Zr1A	OC-6	0.148064138	0.148064138	0.320206907	0.468452707	0.211190506	0.603787263
ACAJAQ	Zr1	OC-6	0.148064138	0.148064138	0.320164828	0.468452707	0.211191512	0.603787263
ACAJIX_0	Ir1	OC-6	0.095956636	0.095956636	0.372472969	0.527152406	0.290290784	0.558828193
ACAJUK	Ti1B	OC-6	0.121698165	0.121698165	0.41386175	0.533773309	0.329858461	0.578509659
ACAJUK	Ti1	OC-6	0.121698165	0.121698165	0.413903613	0.533773308	0.329857291	0.578509659
ACAJUM_0	Cu1	OC-6	0.020004475	0.020004475	0.415323841	0.553926606	0.322637806	0.587323525
ACAKOF_0	Fe1	OC-6	0.040936372	0.040936372	0.409500497	0.550485738	0.318988924	0.579589556
ACAKOF01_0	Fe1	OC-6	0.004422075	0.004422075	0.416638073	0.560930444	0.325156765	0.602617621
ACALEW_0	Cr1	OC-6	0.013604376	0.013604376	0.415288859	0.559084136	0.322954404	0.599079737
ACAMNI_0	Ni1	OC-6	0.018097466	0.018097466	0.415285517	0.554849672	0.322757037	0.589390825
ACANRE_0	Re1	OC-6	0.055316983	0.055316983	0.403048891	0.534333468	0.30849036	0.586530651
ACAPCO_0	Co1	OC-6	0.005688466	0.005688466	0.417488112	0.561370161	0.325916044	0.605223175
ACAPNI_0	Ni1	OC-6	0.016383849	0.016383849	0.414866331	0.557577972	0.322155762	0.59542959
ACAPUQ	Ru1	OC-6	0.097299422	0.097299422	0.363321191	0.513936644	0.280501753	0.580568056
ACAQIE	Co2	OC-6	0.042282629	0.042282629	0.405550268	0.545779866	0.312365551	0.593272864
ACAQIE	Co1	OC-6	0.044940048	0.044940048	0.402744679	0.5420638	0.309002909	0.589674536
ACAQUS_0	Pt1	OC-6	0.009399268	0.009399268	0.415910026	0.558664537	0.32429636	0.597769828
ACARAX_0	Cu1	OC-6	0.069396202	0.069396202	0.405740312	0.543995743	0.31701065	0.563092258
ACARAZ_0	Pt1	OC-6	0.052431825	0.052431825	0.409390915	0.546857513	0.316714176	0.570725069
ACARED_0	Pt1	OC-6	0.037277173	0.037277173	0.413096817	0.550729968	0.31822065	0.579855938
ACARIH_0	Pt1	OC-6	0.031288379	0.031288379	0.401313081	0.543810475	0.305571732	0.594818423
ACARON_0	Pt1	OC-6	0.034763251	0.034763251	0.410174439	0.552187475	0.320395119	0.583607493
ACARUT_0	Pt1	OC-6	0.027564939	0.027564939	0.406453431	0.54946175	0.314552616	0.595349581
ACASCR	Cr2	OC-6	0.018122409	0.018122409	0.40741708	0.55351864	0.315123339	0.596592661
ACASCR	Cr1	OC-6	0.018150914	0.018150914	0.406086454	0.552400578	0.316603943	0.599120876
ACASEE_0	Pt1	OC-6	0.025368571	0.025368571	0.40176967	0.547722128	0.310263947	0.598065905
ACASII_0	Pt1	OC-6	0.045233904	0.045233904	0.396690475	0.537637735	0.306517747	0.590952827
ACATUT_0	Pt1	OC-6	0.011465809	0.011465809	0.409110319	0.554057977	0.316842266	0.604055942
ACATUT01_0	Pt1	OC-6	0.013432064	0.013432064	0.40802587	0.552503911	0.315319569	0.603991762
ACAWIK_0	Ti1	OC-6	0.031189568	0.031189568	0.406951617	0.551484473	0.316564905	0.605003851
ACAYAF01_0	Bi1	OC-6	0.037744079	0.037744079	0.406475011	0.54305295	0.31382483	0.595607243
ACAZIP_0	Ni1	OC-6	0.075651097	0.075651097	0.411410705	0.545465038	0.313825462	0.56481157
ACAZUA	Mo1	OC-6	0.041396966	0.041396966	0.397073817	0.541727124	0.307495229	0.600286001
ACAZUA	Mo1B	OC-6	0.041414253	0.041414253	0.397017983	0.541713255	0.307487642	0.60027001
ACCLRH	Rh1	OC-6	0.094719911	0.094719911	0.383819703	0.517961227	0.298725641	0.567269672
ACCLRH	Rh2	OC-6	0.100964068	0.100964068	0.397179865	0.528025375	0.305228907	0.551753844
ACCLSB20_0	Sb1	OC-6	0.006001736	0.006001736	0.416708256	0.560899382	0.32458864	0.602519849
ACCLSB21_0	Sb1	OC-6	0.00781443	0.00781443	0.416766763	0.560298682	0.324679164	0.602649121
ACCLTI_0	Sn1	OC-6	0.060824064	0.060824064	0.412924903	0.551282008	0.32174713	0.605424432
ACCLTI01_0	Sn1	OC-6	0.061674095	0.061674095	0.412834487	0.550530412	0.320938636	0.605602123
ACCLTI02_0	Sn1	OC-6	0.06225119	0.06225119	0.412569757	0.552864909	0.321936253	0.604069086
ACCLTI03_0	Sn1	OC-6	0.061673683	0.061673683	0.412206671	0.550262589	0.320999204	0.606308052
ACDIPT_0	Pt1	OC-6	0.039964838	0.039964838	0.412218856	0.551155792	0.317666416	0.580743414
ACDMSN01_0	Sn1	OC-6	0.028773392	0.028773392	0.413255564	0.554933348	0.319546784	0.589475843
ACEBEQ	Mo1B	OC-6	0.054499342	0.054499342	0.393854331	0.541178751	0.300955676	0.601703281
ACEBEQ	Mo1	OC-6	0.054513626	0.054513626	0.393897119	0.541184478	0.300957115	0.601699294
ACEGUN	Cr1	OC-6	0.085215946	0.085215946	0.402315653	0.53716922	0.312655893	0.579802889
ACEGUN	Cr1A	OC-6	0.085215946	0.085215946	0.40235835	0.537169219	0.312655401	0.579802889
ACEJAU_0	Cu1	OC-6	0.102744492	0.102744492	0.407142357	0.532770352	0.316281118	0.53250028
ACEKUP	Ti1	OC-6	0.119710367	0.119710367	0.41137701	0.531805893	0.319479346	0.609900888
ACEKUP	Ti1A	OC-6	0.119721207	0.119721207	0.411419879	0.531796245	0.319472586	0.609897486
ACELAW_0	Ti1	OC-6	0.084987939	0.084987939	0.393556586	0.534405094	0.302929115	0.605565428
ACELEZ_0	Ni1	OC-6	0.032127413	0.032127413	0.405632616	0.548519838	0.311345663	0.603510659
ACEPUT_0	Re1	OC-6	0.085548283	0.085548283	0.359823785	0.514644176	0.282011075	0.574473508
ACETIO	Al1	OC-6	0.137637381	0.137637381	0.37702239	0.509070583	0.275659047	0.615223056
ACEVUZ_0	Mo1	OC-6	0.123050964	0.123050964	0.42764018	0.548482241	0.337502092	0.614173218
ACEYOW_0	Fe1	OC-6	0.023875433	0.023875433	0.416038145	0.552037924	0.323218605	0.583016163
ACEYOW_1	Sb1	OC-6	0.029964357	0.029964357	0.413619039	0.552129051	0.323100197	0.583558907
ACEYOW01_0	Fe1	OC-6	0.023087822	0.023087822	0.41606373	0.552378209	0.323294683	0.583769739
ACEYOW01_1	Sb1	OC-6	0.026111227	0.026111227	0.413882565	0.553536964	0.323398263	0.586715766
ACGXRH_0	Rh1	OC-6	0.080998765	0.080998765	0.409448363	0.54341914	0.313833721	0.559787515
ACGXRH_1	Rh2	OC-6	0.080764587	0.080764587	0.411896586	0.540318218	0.313946732	0.552556851
ACHXCO_0	Co1	OC-6	0.053624047	0.053624047	0.382601613	0.530829332	0.288673119	0.58589708
ACHYZN_0	Zn1	OC-6	0.13098688	0.13098688	0.323300884	0.48033646	0.230044525	0.583559829
ACHYZN_1	Zn2	OC-6	0.124253406	0.124253406	0.339965191	0.502069364	0.261276808	0.569363511
ACIBUK_0	Zn1	OC-6	0.124501867	0.124501867	0.367815642	0.508778447	0.274044654	0.548116685
ACIDAS	Ru1	OC-6	0.068936205	0.068936205	0.403432706	0.532261958	0.305852394	0.573464348
ACIDEW	Ru1	OC-6	0.071952688	0.071952688	0.405545084	0.531565197	0.311860987	0.563068827
ACIDIA	Ru1	OC-6	0.126141065	0.126141065	0.343384506	0.480444251	0.25085982	0.582457588
ACIFUO_0	Co1	OC-6	0.053865785	0.053865785	0.400288004	0.546602878	0.311309722	0.595745416
ACIHEZ_0	Pt1	OC-6	0.027002763	0.027002763	0.404938404	0.546968207	0.312667083	0.599226239
ACIHID_0	Pt1	OC-6	0.033107195	0.033107195	0.413593813	0.553490606	0.323701238	0.595676883
ACIHUP	Mo1	OC-6	0.049571101	0.049571101	0.374793455	0.526754444	0.283668444	0.598954621
ACIJAY_0	Mn1	OC-6	0.036830351	0.036830351	0.412243922	0.549178394	0.319006738	0.576599748
ACINUW	Mn1	OC-6	0.093808875	0.093808875	0.397157169	0.524336592	0.303716646	0.577652541
ACINUW	Mn1B	OC-6	0.093808875	0.093808875	0.397199754	0.52433659	0.303716128	0.577652541
ACINUX_0	Co1	OC-6	0.04594609	0.04594609	0.412475366	0.543866616	0.319695902	0.564192081
ACIPAE	Mn1B	OC-6	0.089178666	0.089178666	0.397692696	0.526630031	0.303731368	0.577526848
ACIPAE	Mn1	OC-6	0.089178666	0.089178666	0.397649982	0.526630034	0.303732447	0.577526848
ACIQOT	Mn1	OC-6	0.139387456	0.139387456	0.325224356	0.468476566	0.23669988	0.595271908
ACIQOT	Mn1A	OC-6	0.139390151	0.139390151	0.32518702	0.468483905	0.236711537	0.595263218
ACIQOT01	Mn1A	OC-6	0.140318528	0.140318528	0.324170975	0.46831721	0.236919089	0.595811568
ACIQOT01	Mn1	OC-6	0.140318528	0.140318528	0.324213502	0.468317213	0.236915537	0.595811568
ACIRIQ_0	Bi1	OC-6	0.028832348	0.028832348	0.41192256	0.553851602	0.320174278	0.587301535
ACIRIQ_1	Bi2	OC-6	0.025282002	0.025282002	0.413919292	0.552694498	0.321038883	0.584644595
ACIROW_0	Bi1	OC-6	0.006292306	0.006292306	0.416187392	0.560397443	0.324757763	0.6015121
ACIROW_1	Bi2	OC-6	0.016901197	0.016901197	0.414611244	0.557119284	0.322125734	0.594459995
ACIROW_2	Bi3	OC-6	0.040561257	0.040561257	0.404795673	0.547436286	0.313264926	0.60045047
ACISEL_0	Re1	OC-6	0.054443586	0.054443586	0.398654079	0.528689974	0.302603597	0.567203096
ACISIP_0	Re1	OC-6	0.045086269	0.045086269	0.40428572	0.541194757	0.314185983	0.572071345
ACISOV_0	Re1	OC-6	0.073324987	0.073324987	0.399601866	0.545363882	0.317287352	0.584685532
ACITEN_0	Co1	OC-6	0.116398124	0.116398124	0.373035376	0.513360027	0.289496228	0.561157133
ACITIR_0	Co1	OC-6	0.112969347	0.112969347	0.393122451	0.513668962	0.299756705	0.543693313
ACITIT	Ir1	OC-6	0.089361988	0.089361988	0.374409622	0.505223208	0.277884585	0.585379796
ACITOZ	Ir1	OC-6	0.08171812	0.08171812	0.397444585	0.515295488	0.301298881	0.568821324
ACITUF	Ir1	OC-6	0.075061586	0.075061586	0.384991212	0.514725295	0.289543741	0.587876014
ACITUF	Ir3	OC-6	0.076195473	0.076195473	0.385367161	0.519753994	0.291114151	0.585362334
ACITUF	Ir2	OC-6	0.078781807	0.078781807	0.377976044	0.512570798	0.286054373	0.590140587
ACLBNI_0	Ni1	OC-6	0.034247998	0.034247998	0.400531404	0.535312924	0.304825635	0.583284784
ACLBNI01_0	Ni1	OC-6	0.036275111	0.036275111	0.398620207	0.533625518	0.303855921	0.581747745
ACMQCO_0	Co1	OC-6	0.015013731	0.015013731	0.41539932	0.556790677	0.322742505	0.593675865
ACNACO_0	Co1	OC-6	0.012869319	0.012869319	0.415746044	0.559128764	0.322900025	0.598783271
ACNALC01_2	Al1	OC-6	0.064678523	0.064678523	0.413613757	0.544526045	0.321280331	0.599510992
ACNCOA10_0	Co1	OC-6	0.010221224	0.010221224	0.415023187	0.559875924	0.324195396	0.600505638
ACNCRE_0	Re1	OC-6	0.056884046	0.056884046	0.404485355	0.543112783	0.314257927	0.584614839
ACNCRE01_0	Re1	OC-6	0.053630931	0.053630931	0.408244823	0.547127541	0.319594262	0.589834176
ACNCRE02_0	Re1	OC-6	0.059694063	0.059694063	0.40622671	0.547104239	0.319211665	0.58705405
ACNICP_0	Ni1	OC-6	0.024512271	0.024512271	0.412502273	0.553926751	0.322267338	0.587572656
ACNIET11_0	Ni1	OC-6	0.022041275	0.022041275	0.412549895	0.555941105	0.32211069	0.592047525
ACNIPC01_0	Ni1	OC-6	0.021621444	0.021621444	0.415587668	0.553069588	0.322905664	0.58533904
ACNIPC01_1	Ni2	OC-6	0.01538267	0.01538267	0.414927878	0.557380158	0.322486745	0.59501708
ACNIPR10	Ni1	OC-6	0.091432105	0.091432105	0.379396486	0.512955703	0.277689085	0.578591753
ACNIPR10	Ni1B	OC-6	0.091432105	0.091432105	0.379439383	0.512955701	0.277688309	0.578591753
ACOBUP	Co1	OC-6	0.073560776	0.073560776	0.352409586	0.516925641	0.273283225	0.59582627
ACOCEA	Ru1	OC-6	0.070851259	0.070851259	0.400211531	0.545748948	0.313266782	0.594768509
ACOCED	Al1	OC-6	0.073168941	0.073168941	0.394975319	0.541171819	0.300125217	0.593988185
ACOCUT	Al1	OC-6	0.073572317	0.073572317	0.395480661	0.542115396	0.301674844	0.592554134
ACOCUT	Al2	OC-6	0.073977979	0.073977979	0.383387822	0.536674064	0.295285903	0.589842057
ACOHOR	Mn2	OC-6	0.042294094	0.042294094	0.408996792	0.552733529	0.318590448	0.584452404
ACOJAD	Ti1	OC-6	0.08095697	0.08095697	0.402579817	0.549545304	0.319477355	0.574056056
ACOJEK_0	Re1	OC-6	0.036391531	0.036391531	0.402689313	0.5508782	0.315701044	0.589661393
ACOJIL	Ti1	OC-6	0.104235792	0.104235792	0.399098657	0.524715103	0.306800426	0.597385848
ACOJIL	Ti2	OC-6	0.11285143	0.11285143	0.412084982	0.539970628	0.324879618	0.597522573
ACOKUB	Zn2	OC-6	0.099367342	0.099367342	0.37612772	0.520594372	0.282356577	0.568785996
ACOKUB	Zn1	OC-6	0.099822312	0.099822312	0.37402747	0.517167805	0.280300198	0.569746659
ACOLIQ_0	Ru1	OC-6	0.015058553	0.015058553	0.413190421	0.555607166	0.321857121	0.597555553
ACOLOW_0	Os1	OC-6	0.081472598	0.081472598	0.382356663	0.517702299	0.278104218	0.571905203
ACOMOV_0	Zr1	OC-6	0.097519702	0.097519702	0.403679964	0.534724567	0.3058506	0.608737612
ACOMUB	Ti1	OC-6	0.132935205	0.132935205	0.410481939	0.538952174	0.327116538	0.609709512
ACOMUB	Ti1B	OC-6	0.132941254	0.132941254	0.410434745	0.538950596	0.327120783	0.60971292
ACOMUB	Ti2	OC-6	0.150115102	0.150115102	0.399120634	0.532184043	0.319756506	0.612486774
ACOMUB	Ti2B	OC-6	0.150118157	0.150118157	0.399092834	0.53219524	0.319773932	0.612491357
ACOPAJ	Co1	OC-6	0.133469516	0.133469516	0.328877437	0.468130316	0.232453342	0.55813132
ACOPAJ	Co4	OC-6	0.141262304	0.141262304	0.320893433	0.461557021	0.228613789	0.556720698
ACOPAJ	Co3	OC-6	0.145259357	0.145259357	0.329947475	0.459088602	0.223756195	0.556009148
ACOPAJ	Co2	OC-6	0.148940496	0.148940496	0.32546666	0.450104942	0.21329731	0.556117
ACOPOX	Zn1	OC-6	0.12553583	0.12553583	0.327575013	0.457114451	0.218138393	0.596231475
ACOPOX	Zn2	OC-6	0.126258457	0.126258457	0.329676517	0.456517761	0.217952581	0.597865559
ACOPUD	Ni1	OC-6	0.110239115	0.110239115	0.339918755	0.470271151	0.230822565	0.597015659
ACOPUD	Ni2	OC-6	0.110879738	0.110879738	0.338180219	0.469917893	0.230994341	0.598087499
ACOQOZ_0	Re1	OC-6	0.046110117	0.046110117	0.402710914	0.53669434	0.311653349	0.587557501
ACOREQ	Fe1	OC-6	0.049909782	0.049909782	0.394517645	0.538117466	0.305990752	0.581899721
ACOREQ01	Fe1	OC-6	0.049746317	0.049746317	0.397855527	0.54034341	0.308397943	0.581296957
ACORIU	Fe1	OC-6	0.059167067	0.059167067	0.383520007	0.527799749	0.295604162	0.57711282
ACORIU01	Fe1	OC-6	0.055273455	0.055273455	0.389475958	0.532620082	0.301472753	0.577597194
ACOROA	Fe1	OC-6	0.114624831	0.114624831	0.344002279	0.491404725	0.252389505	0.59939487
ACOROA01	Fe1	OC-6	0.063022829	0.063022829	0.378864645	0.528764521	0.295122357	0.576615725
ACOSAN	Fe1	OC-6	0.109040057	0.109040057	0.369095369	0.499539464	0.264840196	0.598685047
ACOSEQ_0	Ru1	OC-6	0.078912155	0.078912155	0.399130027	0.527336246	0.309675438	0.57266515
ACOSEU_0	Co1	OC-6	0.053283013	0.053283013	0.370049338	0.529728603	0.289860504	0.592762897
ACOSOA_0	Ru1	OC-6	0.102893386	0.102893386	0.390408638	0.524192262	0.29425712	0.569800746
ACOURN01_0	Co1	OC-6	0.016835443	0.016835443	0.415464272	0.555279171	0.323130484	0.590331583
ACOXNU10_0	Ni1	OC-6	0.013356411	0.013356411	0.415720703	0.556860934	0.323531333	0.593816315
ACOXRH_0	Rh1	OC-6	0.108767142	0.108767142	0.390615465	0.521431338	0.288191474	0.554164638
ACOYUO_0	Ni1	OC-6	0.088179396	0.088179396	0.389642913	0.525815055	0.298830868	0.576767676
ACOZIE_0	Co1	OC-6	0.036182613	0.036182613	0.394150996	0.539856425	0.301814274	0.595595936
ACOZIE_1	Co2	OC-6	0.032747472	0.032747472	0.400494598	0.542112535	0.310714546	0.598617571
ACPICF_0	Fe1	OC-6	0.112859933	0.112859933	0.347307843	0.495481396	0.257676504	0.597233601
ACPIPR_0	Re1	OC-6	0.067950716	0.067950716	0.399660335	0.537187439	0.303044281	0.591350975
ACPIRE_0	Re1	OC-6	0.07025391	0.07025391	0.394201131	0.518283516	0.297267068	0.588093866
ACPMNA_0	Mn1	OC-6	0.079062313	0.079062313	0.38184399	0.514788424	0.280736548	0.600060852
ACPXNI	Ni1	OC-6	0.108691772	0.108691772	0.36838319	0.507637105	0.26471524	0.613712531
ACRTUR_0	Cr1	OC-6	0.012376879	0.012376879	0.413151228	0.557034992	0.321845375	0.599033901
ACTMAL	Al2	OC-6	0.035848009	0.035848009	0.386657194	0.537696061	0.300739071	0.598710956
ACTMAL	Al1	OC-6	0.042548154	0.042548154	0.383153651	0.533086729	0.295706412	0.59886528
ACTMAL	Mn2	OC-6	0.077567242	0.077567242	0.364447143	0.504180227	0.263243904	0.59806977
ACTMAL	Mn2A	OC-6	0.077572859	0.077572859	0.364441091	0.504178903	0.263241091	0.598066542
ACTMAL	Mn1	OC-6	0.078621944	0.078621944	0.364556854	0.507010283	0.261584681	0.604886702
ACTMAL	Mn4A	OC-6	0.082875558	0.082875558	0.358512278	0.500396084	0.258786769	0.602522859
ACTMAL	Mn4	OC-6	0.082876159	0.082876159	0.358513385	0.500396853	0.258792126	0.602516786
ACTMAL	Mn3	OC-6	0.086496623	0.086496623	0.345745351	0.501381499	0.254677465	0.609047829
ACUBIL_0	Cr1	OC-6	0.057066506	0.057066506	0.385220285	0.527794011	0.293744829	0.590032299
ACUBUX	Cu2	OC-6	0.061832529	0.061832529	0.412908355	0.537482365	0.319504934	0.548343131
ACUBUX01	Cu2	OC-6	0.061832529	0.061832529	0.412908355	0.537482365	0.319504934	0.548343131
ACUDEH	Os1	OC-6	0.126900458	0.126900458	0.365675776	0.490968267	0.273470253	0.572732634
ACUGUC	Ni1	OC-6	0.088294011	0.088294011	0.370229548	0.513252439	0.276086285	0.583015094
ACUHAJ_0	Co1	OC-6	0.113274258	0.113274258	0.375835994	0.505732826	0.292852682	0.57740904
ACUHIR_0	Cd1	OC-6	0.117900786	0.117900786	0.362884575	0.49818819	0.261921692	0.604272035
ACUHOX_0	Co1	OC-6	0.086512623	0.086512623	0.410808153	0.538589988	0.313957016	0.547977162
ACUHUD_0	Cd1	OC-6	0.12432769	0.12432769	0.412007857	0.529462173	0.31628289	0.519627222
ACUROG_0	Re1	OC-6	0.097398508	0.097398508	0.407000722	0.522739336	0.313031956	0.574227951
ACUROI_0	Ir1	OC-6	0.106916338	0.106916338	0.387457367	0.515651422	0.294961221	0.536546222
ACUSAT_0	Re1	OC-6	0.10757356	0.10757356	0.387549574	0.525356895	0.30453992	0.579124249
ACUSOJ_0	Ir1	OC-6	0.107225862	0.107225862	0.387086865	0.515117403	0.292378534	0.53727915
ACUSUM	Co1	OC-6	0.040067524	0.040067524	0.398420771	0.54477392	0.31188341	0.600700195
ACUSUM	Co2	OC-6	0.048820285	0.048820285	0.383746044	0.535217478	0.298193411	0.602052741
ACUTAT	Co2	OC-6	0.04506588	0.04506588	0.408567535	0.551350645	0.319511808	0.598610094
ACUTEA_0	Re1	OC-6	0.090372207	0.090372207	0.398174595	0.528059929	0.313144945	0.569490883
ACUTIE_0	Re1	OC-6	0.089526287	0.089526287	0.399125068	0.528634702	0.31407641	0.569821407
ACUWAX	W1	OC-6	0.10474839	0.10474839	0.382500373	0.517290499	0.290590156	0.577318235
ACUWEB	W1	OC-6	0.129966006	0.129966006	0.369638789	0.491585411	0.26833834	0.575761756
ACUXOM	Fe1A	OC-6	0.072923786	0.072923786	0.371290866	0.519868692	0.275412111	0.594227984
ACUXOM	Fe1	OC-6	0.072930095	0.072930095	0.371327834	0.519872823	0.275412835	0.594227847
ACUZII_0	Fe1	OC-6	0.081186051	0.081186051	0.411708227	0.545504965	0.324173437	0.603586386
ACUZII01_0	Fe1	OC-6	0.077553679	0.077553679	0.411182851	0.541642397	0.320712511	0.600040093
ACUZOO	Co1A	OC-6	0.13365265	0.13365265	0.364059233	0.485663161	0.277783931	0.560690129
ACUZOO	Co1	OC-6	0.133652931	0.133652931	0.364016808	0.485661271	0.277786583	0.560684723
ACUZOO	Mo1A	OC-6	0.139710412	0.139710412	0.397657009	0.509830082	0.304502651	0.610401195
ACUZOO	Mo1	OC-6	0.139724784	0.139724784	0.397693045	0.509826071	0.304497466	0.610411813
ACUZUU_0	Mo1	OC-6	0.122410096	0.122410096	0.408015038	0.532795353	0.318919409	0.604885499
ACVICO	Co1	OC-6	0.034104734	0.034104734	0.39798393	0.542558694	0.304497745	0.59072094
ACXACU_0	Cu1	OC-6	0.052039184	0.052039184	0.411136808	0.548315811	0.316009928	0.573731252
ACXHSB	Sb1	OC-6	0.103046799	0.103046799	0.394548664	0.527185	0.309442897	0.598487906
ACXHSB	Sb2	OC-6	0.107900301	0.107900301	0.39361818	0.530377224	0.309949429	0.602222294
ACYNNB10_0	Nb1	OC-6	0.136304283	0.136304283	0.419579135	0.546579484	0.332452042	0.614613667
ACZDCO	Co1	OC-6	0.040715087	0.040715087	0.40439034	0.543367113	0.312547858	0.580207849
ADABAI_0	Cu1	OC-6	0.040958313	0.040958313	0.411977062	0.546062318	0.320755754	0.569503747
ADACOA_1	Sb1	OC-6	0.028757778	0.028757778	0.410104671	0.547730096	0.317468613	0.589385752
ADACUG_1	Sb1	OC-6	0.049874163	0.049874163	0.390203691	0.536567171	0.2971133	0.584938431
ADADAM_0	Os1	OC-6	0.067388387	0.067388387	0.37853547	0.521977948	0.283378026	0.601223489
ADADER	Ru1A	OC-6	0.115873405	0.115873405	0.36218451	0.504627473	0.26133595	0.597820115
ADADER	Ru1	OC-6	0.11588961	0.11588961	0.362186455	0.504628987	0.261344133	0.597819696
ADADIU	Os1	OC-6	0.144963876	0.144963876	0.326202893	0.462107	0.210952507	0.582576005
ADAJUL	Cu2	OC-6	0.069850406	0.069850406	0.401407385	0.531274904	0.306756057	0.560881927
ADAJUL	Cu2B	OC-6	0.069853165	0.069853165	0.401443271	0.531262089	0.306745363	0.56087385
ADAJUL	Cu1B	OC-6	0.071139534	0.071139534	0.383437543	0.52518596	0.290326265	0.587659761
ADAJUL	Cu1	OC-6	0.071139581	0.071139581	0.383488239	0.525187991	0.290326007	0.587662146
ADANUP_0	Nb1	OC-6	0.088634911	0.088634911	0.412654581	0.541323096	0.32440839	0.599427239
ADANUP_1	Mn1	OC-6	0.153696565	0.153696565	0.296094773	0.461073748	0.236636372	0.605699528
ADAPON_0	Ir1	OC-6	0.072233063	0.072233063	0.398485845	0.534033312	0.308060527	0.559669608
ADAPUT_0	Ir1	OC-6	0.073762779	0.073762779	0.391430621	0.526665054	0.299551312	0.564368504
ADAQUU	Fe1	OC-6	0.068019396	0.068019396	0.393385939	0.528431486	0.298437672	0.561781461
ADARAY	Cu1	OC-6	0.025851073	0.025851073	0.412297049	0.553579902	0.321559205	0.586792171
ADAZAH	Cr3	OC-6	0.070695635	0.070695635	0.413235641	0.549726676	0.321868605	0.599085824
ADAZAH	Cr6	OC-6	0.070757574	0.070757574	0.415245078	0.549152053	0.324883634	0.605025127
ADAZAH	Cr4	OC-6	0.072468901	0.072468901	0.404977374	0.538850607	0.313497745	0.600528318
ADAZAH	Cr5	OC-6	0.075486356	0.075486356	0.409885528	0.54656255	0.318515935	0.596442156
ADAZAH	Cr1	OC-6	0.078451798	0.078451798	0.397841566	0.540977882	0.304886824	0.601446047
ADAZAH	Cr2	OC-6	0.081572129	0.081572129	0.391145377	0.53713313	0.303312934	0.594832914
ADEFIZ	Co1	OC-6	0.031487006	0.031487006	0.414340535	0.549977542	0.320241277	0.578331841
ADEGIB	Co1	OC-6	0.066396983	0.066396983	0.39235041	0.530322136	0.298347225	0.586364275
ADEGOH	Co1	OC-6	0.050658305	0.050658305	0.39748661	0.539217636	0.300058412	0.59599906
ADEHAU	Ru1	OC-6	0.140419894	0.140419894	0.372500253	0.506027604	0.273737721	0.581698855
ADEHEY	Ru1	OC-6	0.143446786	0.143446786	0.364942722	0.507720569	0.277562813	0.573042302
ADEHIC	Ru1A	OC-6	0.136998208	0.136998208	0.369606976	0.507078663	0.274576763	0.579983799
ADEHIC	Ru1	OC-6	0.136998208	0.136998208	0.36956524	0.507078663	0.274578189	0.579983799
ADEHIC	Ru2	OC-6	0.140163142	0.140163142	0.374378046	0.508927438	0.277184178	0.5809214
ADEHIC	Ru2A	OC-6	0.140177028	0.140177028	0.37434662	0.508926147	0.277189075	0.580927719
ADEHOI_0	Rh1	OC-6	0.097676656	0.097676656	0.386474496	0.51550593	0.300832085	0.535604223
ADEHUP	Co1	OC-6	0.034499219	0.034499219	0.399114963	0.543488201	0.305503424	0.598955973
ADEJOK_0	Fe1	OC-6	0.07911312	0.07911312	0.396406967	0.534596533	0.304019515	0.548475544
ADEKUS	Fe4	OC-6	0.05501022	0.05501022	0.392705815	0.534291712	0.297988826	0.596285471
ADEKUS	Fe3	OC-6	0.060812397	0.060812397	0.384743586	0.527122808	0.290418107	0.592107458
ADEKUS	Fe1	OC-6	0.061208972	0.061208972	0.377751027	0.524971484	0.283034147	0.604333081
ADEKUS	Fe2	OC-6	0.074117278	0.074117278	0.377814113	0.519661372	0.278545577	0.601792247
ADENAY	Co1	OC-6	0.112350712	0.112350712	0.408000027	0.536080426	0.315215864	0.537974906
ADEQEI_0	Co1	OC-6	0.044308454	0.044308454	0.378949389	0.531327397	0.291477985	0.60061889
ADEQIL	Fe1	OC-6	0.114802793	0.114802793	0.343466277	0.508892922	0.267376549	0.578079951
ADERIK01	Ni2	OC-6	0.098008725	0.098008725	0.402461892	0.539216804	0.321286068	0.548494067
ADERIK01	Ni1B	OC-6	0.114200858	0.114200858	0.40527976	0.538217768	0.322877399	0.588804959
ADERIK01	Ni1	OC-6	0.114214047	0.114214047	0.405332315	0.538200176	0.322879085	0.588803112
ADEROQ01	Ni2	OC-6	0.093761017	0.093761017	0.40269194	0.540345014	0.319898544	0.551732368
ADEROQ01	Ni1	OC-6	0.126190803	0.126190803	0.405425262	0.521337712	0.320814508	0.586194835
ADEROQ01	Ni1B	OC-6	0.126192042	0.126192042	0.40545513	0.521329489	0.320798889	0.586201122
ADESIL_0	Ta1	OC-6	0.126909408	0.126909408	0.370562802	0.510735505	0.289592819	0.600842543
ADESOR_0	Ta1	OC-6	0.139156897	0.139156897	0.326017781	0.486699865	0.235022142	0.609411258
ADEVAJ_1	Sb1	OC-6	0.015833351	0.015833351	0.408124959	0.554380853	0.317439717	0.603387336
ADEVEN_1	Sb1	OC-6	0.013043969	0.013043969	0.410051528	0.554996181	0.317389174	0.602360179
ADEXOW_0	Re1	OC-6	0.073714979	0.073714979	0.405129926	0.547079919	0.315931027	0.594080565
ADEXUC_0	Re1	OC-6	0.055836055	0.055836055	0.383185265	0.530717572	0.292672212	0.589576566
ADIFOI	Pb1	OC-6	0.100335868	0.100335868	0.373958589	0.502515096	0.263400714	0.584455593
ADIFOI	V2	OC-6	0.151295843	0.151295843	0.42852346	0.545896675	0.335900905	0.614678057
ADIGAV_0	Fe1	OC-6	0.086566132	0.086566132	0.382791327	0.518455554	0.292136892	0.569022891
ADIPAF	Co1	OC-6	0.046221656	0.046221656	0.39612648	0.539182778	0.302572884	0.591281582
ADIPAF	Co1B	OC-6	0.046237984	0.046237984	0.396084147	0.539187672	0.302578248	0.591277957
ADIPEK	Fe1	OC-6	0.071244955	0.071244955	0.381682555	0.52219359	0.286379993	0.603396188
ADITIT_0	Co1	OC-6	0.095252488	0.095252488	0.409617779	0.535739265	0.314416085	0.540275811
ADITUE	Ru1B	OC-6	0.113572355	0.113572355	0.346268589	0.487703716	0.246589516	0.597659722
ADITUE	Ru1	OC-6	0.113572492	0.113572492	0.346316782	0.487707604	0.246587948	0.597651175
ADIVAM	Ru1A	OC-6	0.103263003	0.103263003	0.3667687	0.502660342	0.267711322	0.598673628
ADIVAM	Ru1	OC-6	0.103285185	0.103285185	0.36680547	0.502651084	0.267701423	0.598664176
ADIVEQ	Ru2	OC-6	0.104361053	0.104361053	0.377501952	0.516651666	0.281427065	0.602218667
ADIVEQ	Ru1	OC-6	0.10779768	0.10779768	0.364015945	0.496099962	0.265131896	0.581677943
ADIXOC	Ni1	OC-6	0.115274444	0.115274444	0.364764821	0.508373333	0.269855773	0.582027275
ADIYES_0	Co1	OC-6	0.009253841	0.009253841	0.414765202	0.560028572	0.323684479	0.601872911
ADIYES_1	Co2	OC-6	0.017014511	0.017014511	0.407952565	0.55060887	0.315611134	0.59756235
ADIYOD01_0	Ru1	OC-6	0.043746498	0.043746498	0.387321135	0.529717249	0.290972002	0.598681714
ADIYOD01_1	Ru2	OC-6	0.02485861	0.02485861	0.401058437	0.542016444	0.305391492	0.600132293
ADIYOD01_2	Ru3	OC-6	0.020563757	0.020563757	0.404137898	0.545171037	0.30896418	0.598442364
ADIYOD01_3	Ru4	OC-6	0.029357494	0.029357494	0.400573922	0.544822417	0.305820615	0.599710703
ADIYUI_0	Co1	OC-6	0.006065974	0.006065974	0.416213169	0.560390983	0.324930943	0.601496516
ADIYUI_1	Co2	OC-6	0.010771222	0.010771222	0.416164392	0.557947907	0.323947121	0.596163922
ADOBUT_0	W1	OC-6	0.027821666	0.027821666	0.406198228	0.547418002	0.313608752	0.598448667
ADOCAA_0	W1	OC-6	0.035428976	0.035428976	0.399541035	0.542437436	0.303624676	0.597725873
ADOCEE_0	W1	OC-6	0.026495004	0.026495004	0.402796128	0.545071597	0.307748527	0.599197999
ADOCII_0	W1	OC-6	0.036535445	0.036535445	0.397190179	0.540026318	0.300607936	0.599750803
ADOCOO_0	W1	OC-6	0.037307744	0.037307744	0.408020492	0.548598467	0.316665219	0.596574414
ADOCUU_0	W1	OC-6	0.033178026	0.033178026	0.402278875	0.544348802	0.310237136	0.594893851
ADOJIP_0	Mn1	OC-6	0.139310393	0.139310393	0.40734389	0.501865191	0.309191365	0.553347167
ADOLOX_0	Co1	OC-6	0.120721438	0.120721438	0.356037973	0.471021731	0.25270452	0.555424474
ADOPER_0	Zn1	OC-6	0.012796573	0.012796573	0.415755322	0.559167312	0.322916564	0.598821343
ADOSIW_0	Fe1	OC-6	0.041273464	0.041273464	0.395384355	0.539422673	0.303113033	0.591383536
ADOSOC_0	Cr1	OC-6	0.025072042	0.025072042	0.414207399	0.55515704	0.320274557	0.589980918
ADOSOC_1	Cr2	OC-6	0.019480556	0.019480556	0.414318559	0.555467702	0.321817776	0.590842265
ADOSUK	Ir1	OC-6	0.044807616	0.044807616	0.410389231	0.552412811	0.320673361	0.589906309
ADOTIZ	Ir1	OC-6	0.054579136	0.054579136	0.404190174	0.535705651	0.31100153	0.583420625
ADOTIZ	Ir2	OC-6	0.055406061	0.055406061	0.401082019	0.5295406	0.307496804	0.578651964
ADOTOF	Ir1	OC-6	0.049566949	0.049566949	0.398530093	0.538808562	0.303608747	0.595738828
ADOVEX	Ir1	OC-6	0.097933819	0.097933819	0.383024384	0.518898215	0.28302527	0.577217
ADOVIB	Ir1	OC-6	0.049522412	0.049522412	0.392961937	0.532178159	0.297979547	0.602931631
ADOYIC	Mo1	OC-6	0.101592646	0.101592646	0.412215221	0.546085756	0.324124471	0.56448681
ADOZOJ_0	Ru1	OC-6	0.065856154	0.065856154	0.405357762	0.526063344	0.309381112	0.56628827
ADUDEL	Pt1	OC-6	0.074366109	0.074366109	0.404268945	0.519929641	0.309680254	0.567711856
ADUFEK_0	Ni1	OC-6	0.035943494	0.035943494	0.41396425	0.547655393	0.320327797	0.573034829
ADUKAM	Ru1	OC-6	0.119855271	0.119855271	0.327261539	0.490738668	0.241213659	0.601983809
ADUKOA	Ru1	OC-6	0.097385014	0.097385014	0.372750765	0.518208293	0.272845428	0.605401963
ADUMAP_0	Pt1	OC-6	0.076909569	0.076909569	0.39959673	0.528017324	0.305972127	0.584259841
ADUMET_0	Pt1	OC-6	0.068781914	0.068781914	0.398338186	0.531687506	0.309286473	0.588060199
ADUMIV_0	Ru1	OC-6	0.110510882	0.110510882	0.389271964	0.525381064	0.308991843	0.585114821
ADUMIV_1	Ru2	OC-6	0.10966733	0.10966733	0.395445574	0.520382246	0.30698707	0.587270144
ADUMIX_0	Pt1	OC-6	0.078526776	0.078526776	0.386175298	0.520247324	0.294998339	0.575938193
ADURAU_0	Os1	OC-6	0.110107826	0.110107826	0.395749002	0.526749731	0.30883333	0.609764
ADUREY_0	Os1	OC-6	0.115459586	0.115459586	0.399403825	0.528105328	0.311815066	0.6120776
ADUSAU_0	Co1	OC-6	0.010140025	0.010140025	0.416166344	0.558274859	0.324012812	0.59687515
ADUXAA_0	Co1	OC-6	0.033286994	0.033286994	0.395552252	0.537337837	0.298205017	0.593438945
ADUXOO	Cr1	OC-6	0.070388506	0.070388506	0.362065516	0.511848295	0.267425482	0.594683467
ADUYUV	Pt1	OC-6	0.072165511	0.072165511	0.407512411	0.551288513	0.320567036	0.58890837
ADUZAC	Pt2	OC-6	0.111325971	0.111325971	0.39656976	0.518778981	0.301557145	0.571966011
ADUZAC	Pt1	OC-6	0.111857341	0.111857341	0.396661327	0.519198345	0.303207998	0.569001793
ADUZIJ	Ru1	OC-6	0.060012233	0.060012233	0.399774417	0.539163999	0.304168599	0.591207648
ADUZUW	Ru1	OC-6	0.129721406	0.129721406	0.389320444	0.528238179	0.306029939	0.563808128
AEAMNI01	Ni1	OC-6	0.127172778	0.127172778	0.335744748	0.484627312	0.239383241	0.612370666
AEAMNI11	Ni1	OC-6	0.126039958	0.126039958	0.336467059	0.484960846	0.239493011	0.612378417
AEAMNI12	Ni1	OC-6	0.121684575	0.121684575	0.339792766	0.487901356	0.242168253	0.611809779
AEIACO	Co1	OC-6	0.086924083	0.086924083	0.387345963	0.507784765	0.293863876	0.553329556
AENNIA10	Ni2	OC-6	0.051774977	0.051774977	0.40814238	0.541014979	0.313155621	0.575814857
AENNIA10	Ni1	OC-6	0.143215881	0.143215881	0.338790884	0.490451498	0.26826027	0.571593506
AENNIB10	Cu1	OC-6	0.062736992	0.062736992	0.40343102	0.545832408	0.312912859	0.589371082
AENNIB10	Ni1	OC-6	0.137102968	0.137102968	0.319916058	0.47811955	0.250274774	0.571936839
AENNIC10	Cu1	OC-6	0.039341432	0.039341432	0.411797129	0.551846594	0.317791358	0.582354922
AENNIC10	Ni1B	OC-6	0.128617104	0.128617104	0.339638381	0.494699768	0.266615385	0.577056766
AENNIC10	Ni1	OC-6	0.1286204	0.1286204	0.339597036	0.494702295	0.266620451	0.577055808
AENNIN_0	Ni1	OC-6	0.054361977	0.054361977	0.380227483	0.521515708	0.285805795	0.598011367
AEPYCU_0	Cu1	OC-6	0.077416301	0.077416301	0.403842385	0.543662536	0.318958574	0.561501123
AETSMN	Mn1	OC-6	0.074989643	0.074989643	0.413120728	0.543122259	0.324475427	0.560755242
AETXCO01	Co1	OC-6	0.052062385	0.052062385	0.395735504	0.536771099	0.300156248	0.604986429
AFABAM	Ru1	OC-6	0.111630732	0.111630732	0.400713961	0.53049885	0.311183388	0.598005903
AFAFEU_0	Ru1	OC-6	0.146995807	0.146995807	0.406784727	0.500088366	0.318767073	0.541817722
AFAGUK	Re1	OC-6	0.107524615	0.107524615	0.397274993	0.52715481	0.312817363	0.569925254
AFAGUK	Re1B	OC-6	0.107524615	0.107524615	0.397233019	0.527154808	0.312819065	0.569925254
AFAHEV	Re4	OC-6	0.10920115	0.10920115	0.405904117	0.521571601	0.310422644	0.569513356
AFAHEV	Re3	OC-6	0.113569012	0.113569012	0.385257188	0.515746707	0.294405547	0.574756751
AFAHEV	Re2	OC-6	0.152041763	0.152041763	0.393929358	0.533648597	0.326751171	0.572135849
AFAHEV	Re1	OC-6	0.152772506	0.152772506	0.397893099	0.533206657	0.328154082	0.568923969
AFAHIZ	Re1	OC-6	0.095812238	0.095812238	0.398699695	0.535758715	0.317083806	0.568179261
AFAHIZ	Re2	OC-6	0.103761517	0.103761517	0.381600315	0.52961652	0.307044747	0.574953957
AFAHOF	Re1	OC-6	0.095665349	0.095665349	0.388215054	0.527167688	0.302064575	0.572795012
AFAHOF	Re3	OC-6	0.100099682	0.100099682	0.399841003	0.526593632	0.311980407	0.564589951
AFAHOF	Re2	OC-6	0.100439942	0.100439942	0.395537636	0.530419856	0.313067074	0.563115512
AFAHOF	Re4	OC-6	0.104566451	0.104566451	0.395006634	0.528060645	0.308493905	0.567097066
AFAJEW	Ru1	OC-6	0.061310679	0.061310679	0.391581238	0.531070505	0.30118113	0.577241968
AFAJOI	Sn1	OC-6	0.113750646	0.113750646	0.372745099	0.512815706	0.275112203	0.603787964
AFAPEC	Pt1	OC-6	0.044062327	0.044062327	0.407523667	0.541401829	0.315933823	0.591637367
AFAPIG	Pt1	OC-6	0.047687975	0.047687975	0.394805056	0.529309951	0.300986281	0.581580381
AFAPIG	Pt2	OC-6	0.05318761	0.05318761	0.388846101	0.526708669	0.29645502	0.5859197
AFAPOM	Pt1	OC-6	0.057746686	0.057746686	0.401843849	0.531326273	0.306289711	0.581359856
AFASUW_0	Cu1	OC-6	0.030335028	0.030335028	0.413727849	0.553383418	0.319301528	0.585950073
AFATEG	Ni1	OC-6	0.127999452	0.127999452	0.377678081	0.506521786	0.27782425	0.609025875
AFATUY_0	Bi1	OC-6	0.057164435	0.057164435	0.371824868	0.528447566	0.288514773	0.601217504
AFAVEI_0	Ru1	OC-6	0.05849985	0.05849985	0.398716365	0.529286793	0.310193695	0.587271864
AFAVIO_0	Ni1	OC-6	0.008486455	0.008486455	0.415521825	0.560263433	0.324355644	0.601302887
AFAWOV_0	Co1	OC-6	0.083839944	0.083839944	0.411795267	0.543072628	0.313544257	0.558303884
AFAXIO	Mn1	OC-6	0.088559817	0.088559817	0.416748259	0.545954994	0.323324383	0.598137044
AFAYEL_0	Mn1	OC-6	0.127688887	0.127688887	0.346565646	0.485358769	0.252279922	0.58762357
AFECOE	Pt3	OC-6	0.038269341	0.038269341	0.402504599	0.549992622	0.315176095	0.594417872
AFECOE	Pt3F	OC-6	0.038278067	0.038278067	0.402460065	0.549990636	0.315175309	0.594412459
AFECOE	Pt1	OC-6	0.039015823	0.039015823	0.409039314	0.553542065	0.321641249	0.594416784
AFECOE	Pt2	OC-6	0.040327591	0.040327591	0.408565617	0.554426109	0.320805616	0.590993483
AFECOF	Sb1	OC-6	0.035340229	0.035340229	0.410257991	0.549395834	0.318528278	0.603496282
AFECOF	Sb2	OC-6	0.074012831	0.074012831	0.412709493	0.54370331	0.324570111	0.593943705
AFEDIZ_0	Mn1	OC-6	0.065321097	0.065321097	0.380680333	0.529540487	0.295517152	0.583122602
AFEDOF_0	Co1	OC-6	0.014846513	0.014846513	0.414904124	0.557539414	0.322637117	0.595386071
AFEDUL	Ru1	OC-6	0.064304885	0.064304885	0.393568197	0.531226831	0.298631669	0.593991843
AFEGOJ	Ni1	OC-6	0.053096929	0.053096929	0.407299024	0.548765575	0.316599182	0.591778903
AFEJIF_0	Cd1	OC-6	0.03632372	0.03632372	0.414183926	0.547038232	0.32153913	0.571606151
AFEJUS_0	Ru1	OC-6	0.035699334	0.035699334	0.401041174	0.543189109	0.307601999	0.597454089
AFEKIH_0	Ru1	OC-6	0.046824301	0.046824301	0.406216818	0.548744821	0.317570539	0.593177277
AFEKOM_0	Cr1	OC-6	0.025208314	0.025208314	0.40740451	0.550321581	0.314448901	0.592645304
AFEKUS_0	Ni1	OC-6	0.01392652	0.01392652	0.414008528	0.559502306	0.324060832	0.599772245
AFEMAB_0	Ni1	OC-6	0.099647724	0.099647724	0.346763008	0.497558732	0.252416544	0.596740497
AFEREI	Rh1	OC-6	0.071393309	0.071393309	0.361942619	0.512820054	0.278941428	0.578852519
AFERIM_0	Rh1	OC-6	0.064535682	0.064535682	0.405838563	0.535519342	0.3165552	0.559502821
AFERIM_1	Rh2	OC-6	0.065870347	0.065870347	0.409314682	0.536660294	0.318615727	0.559428717
AFEWOA	Mn1	OC-6	0.144767742	0.144767742	0.350379084	0.486751459	0.244927939	0.612788935
AFEXEQ_1	Mg1	OC-6	0.011837565	0.011837565	0.415986712	0.557579144	0.323674951	0.595364744
AFEXIU_1	Mg1	OC-6	0.015406441	0.015406441	0.414806978	0.556536363	0.322974126	0.593203759
AFEXOA_0	Co1	OC-6	0.017378438	0.017378438	0.414450367	0.557782296	0.321954344	0.595908328
AFEXOA_1	Co1	OC-6	0.017378438	0.017378438	0.414450367	0.557782296	0.321954344	0.595908328
AFEXUG_0	Cu1	OC-6	0.016588921	0.016588921	0.414699409	0.557784217	0.322106354	0.595902036
AFEXUG_1	Cu1	OC-6	0.016588921	0.016588921	0.414699409	0.557784217	0.322106354	0.595902036
AFEYAN_0	Ni1	OC-6	0.014013312	0.014013312	0.415177617	0.557745584	0.322800006	0.595804021
AFEYAN_1	Ni1	OC-6	0.014013312	0.014013312	0.415177617	0.557745584	0.322800006	0.595804021
AFIBOH	Cd1	OC-6	0.140149217	0.140149217	0.354206292	0.484050322	0.259772076	0.582755061
AFIFED	Sb1	OC-6	0.141393293	0.141393293	0.411038891	0.547279381	0.327158169	0.609885012
AFIFED	Sb2	OC-6	0.142093529	0.142093529	0.406666801	0.531914472	0.321163597	0.610191485
AFIRUC_0	W1	OC-6	0.06150219	0.06150219	0.380308706	0.517204709	0.289382818	0.595226324
AFISEO_0	Nb1	OC-6	0.149827602	0.149827602	0.417079624	0.528035991	0.330464817	0.607473279
AFODIJ_0	Ru1	OC-6	0.104545278	0.104545278	0.401539437	0.525298192	0.313637622	0.521655861
AFODOP_0	Ru1	OC-6	0.107870575	0.107870575	0.389529104	0.521511993	0.298780385	0.528369744
AFOLAJ_0	Zn1	OC-6	0.037023304	0.037023304	0.412496029	0.54989209	0.318555414	0.578121632
AFOLEN_0	Mn1	OC-6	0.010920041	0.010920041	0.415816236	0.557882431	0.324223924	0.596065305
AFOLIQ_0	Mn1	OC-6	0.134539614	0.134539614	0.309588774	0.455792213	0.229632741	0.566664846
AFOLIQ01_0	Mn1	OC-6	0.134783768	0.134783768	0.309591113	0.455432067	0.229781156	0.566317137
AFOLIQ02_0	Mn1	OC-6	0.135781188	0.135781188	0.309856294	0.454299419	0.228545311	0.564563369
AFOLIQ03_0	Mn1	OC-6	0.134277845	0.134277845	0.309221421	0.457089759	0.231281159	0.56679789
AFOLIQ04_0	Mn1	OC-6	0.135643276	0.135643276	0.308945132	0.455062598	0.229697571	0.566017856
AFOLIQ05_0	Mn1	OC-6	0.134321908	0.134321908	0.30993146	0.455652795	0.230014297	0.565979896
AFOLIQ06_0	Mn1	OC-6	0.135104262	0.135104262	0.309222978	0.455220569	0.229302758	0.566753456
AFOMUG_0	Ru1	OC-6	0.104669528	0.104669528	0.387672841	0.517029647	0.304038896	0.528855546
AFONAK	Fe1B	OC-6	0.085341743	0.085341743	0.403167731	0.537501544	0.310653978	0.560809479
AFONAK	Fe1	OC-6	0.085343141	0.085343141	0.403168832	0.537500637	0.310654639	0.56080279
AFOPIU	Ti1	OC-6	0.059930138	0.059930138	0.410109449	0.545340286	0.316904283	0.605806839
AFOPIU	Ti1A	OC-6	0.059975115	0.059975115	0.410158128	0.545338446	0.316907374	0.605821249
AFOSIA_0	Cr1	OC-6	0.034745852	0.034745852	0.403730659	0.545490678	0.307534804	0.602941062
AFOSUK_0	Ni1	OC-6	0.0041298	0.0041298	0.416666436	0.56124949	0.325185081	0.603298791
AFOSUK_1	Ni2	OC-6	0.008696206	0.008696206	0.415613993	0.559640185	0.32429854	0.599939202
AFOTAR_0	Ni1	OC-6	0.007238965	0.007238965	0.416101997	0.559882595	0.324528242	0.600409514
AFOTAR_1	Ni2	OC-6	0.008100374	0.008100374	0.41595993	0.560144286	0.324150483	0.600979027
AFOTEV_1	Ni2	OC-6	0.010611979	0.010611979	0.415473423	0.558355707	0.324214687	0.597146443
AFOTEV_2	Ni3	OC-6	0.017064488	0.017064488	0.413717292	0.557323729	0.322698488	0.595030222
AFOWIB_0	Os1	OC-6	0.113453133	0.113453133	0.391791131	0.513310549	0.292984295	0.551751505
AFOWOH_0	Os1	OC-6	0.109795923	0.109795923	0.385220143	0.507434604	0.282425362	0.558518053
AFOWUN_0	Re1	OC-6	0.086331917	0.086331917	0.404556188	0.526060546	0.311201929	0.574738521
AFOXUO	Fe1	OC-6	0.042694426	0.042694426	0.407660131	0.556654015	0.322073346	0.593065818
AFOXUO	Fe2D	OC-6	0.044922265	0.044922265	0.41485256	0.553572215	0.324172253	0.586465609
AFOXUO	Fe2	OC-6	0.044922265	0.044922265	0.414809003	0.553572214	0.324172536	0.586465609
AFOYAV_0	Cr1	OC-6	0.075389616	0.075389616	0.367640155	0.507682758	0.264326599	0.599340636
AFOYOM	Fe2	OC-6	0.071669522	0.071669522	0.395184628	0.536260175	0.301577594	0.598352557
AFOYOM	Fe1	OC-6	0.072006233	0.072006233	0.401808538	0.538539727	0.307936856	0.588241701
AFOYUS	Fe1	OC-6	0.085974835	0.085974835	0.362634492	0.518379791	0.284900652	0.591793359
AFOZAY	Ni1	OC-6	0.080136261	0.080136261	0.377932634	0.516431103	0.281196765	0.573048846
AFOZAY	Ni2	OC-6	0.083106484	0.083106484	0.366855259	0.504473779	0.265093511	0.585079544
AFOZON	Fe1	OC-6	0.071199177	0.071199177	0.393644062	0.531946786	0.298415812	0.594833806
AFOZON	Fe2	OC-6	0.072651748	0.072651748	0.401185255	0.540560474	0.309282556	0.591575695
AFOZON01	Fe1	OC-6	0.097865794	0.097865794	0.39704953	0.530142675	0.300531566	0.590790267
AFOZON01	Fe2	OC-6	0.139348235	0.139348235	0.387189667	0.51290695	0.289827518	0.595120176
AFOZON02	Fe2	OC-6	0.123342272	0.123342272	0.392616242	0.521994373	0.295897653	0.589801532
AFOZON02	Fe1	OC-6	0.14712885	0.14712885	0.385546375	0.509329625	0.2875578	0.596605249
AFOZUT01	Fe1	OC-6	0.073730296	0.073730296	0.397878697	0.535505025	0.301600722	0.593585462
AFUHAL	Co1B	OC-6	0.150670313	0.150670313	0.370455416	0.511012454	0.282691944	0.604054444
AFUHAL	Co1	OC-6	0.150677013	0.150677013	0.370458503	0.511007411	0.282694833	0.604048875
AFUHOB	Fe1	OC-6	0.080439207	0.080439207	0.386565319	0.532884499	0.296746557	0.595338037
AFUHUH01	Fe1	OC-6	0.07226527	0.07226527	0.397565957	0.535569982	0.302722109	0.594510664
AFUHUH01	Fe2	OC-6	0.072492171	0.072492171	0.399939794	0.539063246	0.307756364	0.590503833
AFUJIV_0	Ir1	OC-6	0.094269017	0.094269017	0.388191824	0.515268862	0.300773596	0.538389264
AFULAO	Co1	OC-6	0.031473186	0.031473186	0.411982063	0.552797031	0.320085543	0.597162892
AFULES	Co1	OC-6	0.034897198	0.034897198	0.403285422	0.548204075	0.311497629	0.594449177
AFULES02	Co1	OC-6	0.035137621	0.035137621	0.402148335	0.547338725	0.310588558	0.594033609
AFULIW	Co1	OC-6	0.050905873	0.050905873	0.407375491	0.546542667	0.315202471	0.580933421
AFULIW01	Co1	OC-6	0.050517361	0.050517361	0.407045751	0.545060613	0.315807687	0.580517925
AFULIX	Ni1	OC-6	0.091220729	0.091220729	0.398158399	0.525576673	0.307889967	0.562699225
AFULIX	Ni1B	OC-6	0.091221968	0.091221968	0.398164665	0.525585867	0.307885603	0.562691244
AFULIX	Ni2	OC-6	0.098132836	0.098132836	0.397248214	0.523412427	0.300815361	0.569373518
AFULIX	Ni2B	OC-6	0.098136149	0.098136149	0.397242977	0.523420207	0.300815428	0.569366431
AFULOC	Co1	OC-6	0.048589738	0.048589738	0.402899799	0.547295833	0.31354025	0.583458377
AFULOC01	Co1	OC-6	0.049891705	0.049891705	0.403856834	0.546870737	0.313714899	0.582093657
AFULOC02	Co1	OC-6	0.049103329	0.049103329	0.402485616	0.546641669	0.313122846	0.58235154
AFUMIA_0	Mn1	OC-6	0.110445656	0.110445656	0.37381207	0.512251658	0.280617381	0.578688521
AFUNAQ_0	Co1	OC-6	0.108601756	0.108601756	0.400541843	0.527989422	0.308600017	0.5676498
AFUQAT_0	Ru1	OC-6	0.09701077	0.09701077	0.3757533	0.512744274	0.283330563	0.592110626
AFUQEZ_0	Sn1	OC-6	0.107459463	0.107459463	0.402318408	0.538317476	0.31539512	0.60982356
AFURIC	Fe2	OC-6	0.039684802	0.039684802	0.404127756	0.543849457	0.311219988	0.591209491
AFUTUT_1	Na1	OC-6	0.006178191	0.006178191	0.415225571	0.559580883	0.323372295	0.604954494
AFUWIJ_0	Co1	OC-6	0.019275229	0.019275229	0.413364622	0.55748881	0.321961948	0.595371427
AFUZAE_0	Ir1	OC-6	0.079661506	0.079661506	0.403166341	0.534217594	0.314617777	0.54954154
AFUZOR_0	Mn1	OC-6	0.05586752	0.05586752	0.380878177	0.52137824	0.289819112	0.591440384
AFUZOR_1	Mn2	OC-6	0.051225931	0.051225931	0.403800259	0.544222174	0.309846346	0.588145801
AGACEQ	Co1	OC-6	0.108565096	0.108565096	0.372284003	0.502647791	0.263294975	0.554930521
AGACEQ	Co1A	OC-6	0.108566807	0.108566807	0.372244175	0.50265056	0.263293987	0.554934875
AGAGIZ01	Mn1A	OC-6	0.150062217	0.150062217	0.33256563	0.472976942	0.249989318	0.609333487
AGAGIZ01	Mn1	OC-6	0.150062364	0.150062364	0.332521094	0.472984182	0.249990777	0.609333798
AGAGOE	Nb1	OC-6	0.112041656	0.112041656	0.407947233	0.522500288	0.314186245	0.597875624
AGAGOH_0	Mn1	OC-6	0.13211943	0.13211943	0.35007607	0.486086643	0.242515873	0.561968032
AGAGOH_1	Mn1	OC-6	0.13211943	0.13211943	0.35007607	0.486086643	0.242515873	0.561968032
AGAHUL_0	Ir1	OC-6	0.087755044	0.087755044	0.401715208	0.539397535	0.31570838	0.561653894
AGAKAV	Ni1	OC-6	0.098720209	0.098720209	0.397803158	0.530943041	0.309466419	0.58231644
AGAKAV	Ni1A	OC-6	0.09872132	0.09872132	0.397853456	0.530947432	0.309472411	0.582312929
AGAKOJ	Ni1E	OC-6	0.079656488	0.079656488	0.402693695	0.532791993	0.309972531	0.595130342
AGAKOJ	Ni1	OC-6	0.079658546	0.079658546	0.402744345	0.532796133	0.309981276	0.595125103
AGALUQ_0	Zn1	OC-6	0.151905568	0.151905568	0.389201315	0.505697775	0.299906268	0.589918666
AGAMAX01_0	Zn1	OC-6	0.150018068	0.150018068	0.378536046	0.496552345	0.295318238	0.584069246
AGANAY	Cr1	OC-6	0.063365333	0.063365333	0.397904375	0.529392651	0.303501661	0.581624711
AGANAY	Ni1	OC-6	0.092062672	0.092062672	0.389111368	0.526010511	0.294562771	0.552031652
AGANIG	Cr2	OC-6	0.096876334	0.096876334	0.380322331	0.509643568	0.274187731	0.569938476
AGANIG	Cr1	OC-6	0.136409226	0.136409226	0.315316981	0.468827174	0.224277897	0.57372289
AGAPAC_0	Sb1	OC-6	0.017538881	0.017538881	0.414824957	0.557121514	0.322838873	0.605291855
AGAPAC_1	Sb2	OC-6	0.021002436	0.021002436	0.4136347	0.556213391	0.320720341	0.604592231
AGAPEE	Co3	OC-6	0.040022804	0.040022804	0.40418117	0.544295228	0.311637446	0.585499633
AGAPEE	Co1	OC-6	0.041589639	0.041589639	0.401868405	0.53812462	0.311801758	0.590247954
AGAPEE	Co2	OC-6	0.111709121	0.111709121	0.350601719	0.478539666	0.254196614	0.584091371
AGAQIJ	Fe2	OC-6	0.112678184	0.112678184	0.317807459	0.48275254	0.249222618	0.57981826
AGAQIJ	Fe3	OC-6	0.113511219	0.113511219	0.316484151	0.479026713	0.246815938	0.582447757
AGAQIJ	Fe4	OC-6	0.120561893	0.120561893	0.309211493	0.481408966	0.244232873	0.582340775
AGAROQ	Co2	OC-6	0.069724146	0.069724146	0.383294283	0.51485429	0.282980395	0.574590052
AGAROQ	Co1	OC-6	0.070207333	0.070207333	0.387212567	0.523557508	0.294348735	0.571420145
AGASIL_0	V1	OC-6	0.128230623	0.128230623	0.315779804	0.477541469	0.234847026	0.60420002
AGASOQ_0	Ru1	OC-6	0.092191425	0.092191425	0.405644818	0.539356206	0.311771571	0.566776179
AGASOQ_1	Ru2	OC-6	0.093627424	0.093627424	0.402502025	0.533223082	0.314616485	0.568223201
AGASUW_0	Ru1	OC-6	0.086131965	0.086131965	0.402527823	0.5357572	0.313592499	0.5672986
AGATIO	Fe2	OC-6	0.145629491	0.145629491	0.385842644	0.509546323	0.302180036	0.519415694
AGAWAJ_0	Cu1	OC-6	0.102228428	0.102228428	0.409028708	0.530371415	0.316369748	0.526857198
AGAXAK_0	Co1	OC-6	0.036983452	0.036983452	0.40673027	0.546436732	0.31549081	0.586422515
AGAXAK_1	Co2	OC-6	0.039711626	0.039711626	0.409475292	0.548409573	0.315115643	0.584520737
AGAXAK_2	Co3	OC-6	0.032094933	0.032094933	0.411053261	0.551654592	0.32126117	0.582486975
AGAXEO_0	Cu1	OC-6	0.049571136	0.049571136	0.407471303	0.544945569	0.317000046	0.575707307
AGAXEO_1	Cu2	OC-6	0.046730874	0.046730874	0.409343657	0.549041865	0.317602419	0.576016405
AGAZAK_0	Mn1	OC-6	0.073154202	0.073154202	0.39175976	0.52197229	0.301847552	0.584416938
AGAZOZ_0	Sb1	OC-6	0.011738467	0.011738467	0.408640361	0.553422051	0.31661203	0.602946459
AGAZOZ_1	Sb2	OC-6	0.011384789	0.011384789	0.410647565	0.555433028	0.31891141	0.602510173
AGEBOG_0	Ni1	OC-6	0.035014029	0.035014029	0.408952076	0.547165644	0.318067613	0.584601999
AGEDOF	Co1	OC-6	0.101324093	0.101324093	0.363116615	0.502490553	0.258244256	0.609861048
AGEDUM_0	Os1	OC-6	0.006434038	0.006434038	0.417453912	0.561305483	0.325852672	0.605353558
AGEFAT	Co1	OC-6	0.097410146	0.097410146	0.366685113	0.506948388	0.262450112	0.609236833
AGEFAU_0	Os1	OC-6	0.020293804	0.020293804	0.411123551	0.553958525	0.318140245	0.603740664
AGEFEY_0	Os1	OC-6	0.01076425	0.01076425	0.416385015	0.557715125	0.324488983	0.595635445
AGEFEY_1	Os2	OC-6	0.02633144	0.02633144	0.412203275	0.555380353	0.320554857	0.590705418
AGEFUN	Pt3	OC-6	0.060165355	0.060165355	0.400021054	0.532085095	0.308423587	0.570974796
AGEFUN	Pt1	OC-6	0.061884894	0.061884894	0.397910838	0.536287521	0.306554244	0.572408713
AGEFUN	Pt2	OC-6	0.063578413	0.063578413	0.398666303	0.537332767	0.308407299	0.577435906
AGEGUO_0	V1	OC-6	0.066153473	0.066153473	0.365624466	0.510909902	0.264820892	0.589414797
AGEJEE_0	Zn1	OC-6	0.08794714	0.08794714	0.410430279	0.54107175	0.313622488	0.553386493
AGEMAB_0	Ir1	OC-6	0.081023411	0.081023411	0.380511149	0.516744327	0.290494551	0.559702569
AGEMEF_0	Ir1	OC-6	0.080611939	0.080611939	0.401299559	0.529552675	0.304519568	0.559848705
AGEPOU	Ru1	OC-6	0.14918302	0.14918302	0.371238444	0.511868307	0.27416617	0.589949866
AGERIO	Ni2	OC-6	0.141767802	0.141767802	0.336324763	0.478236788	0.264088564	0.561458714
AGERIO	Ni2B	OC-6	0.141767802	0.141767802	0.336324763	0.478236788	0.264088564	0.561458714
AGERIO	Ni1B	OC-6	0.146166031	0.146166031	0.331320358	0.475929154	0.256734352	0.569704203
AGERIO	Ni1	OC-6	0.146193701	0.146193701	0.331315713	0.475923872	0.256740723	0.569700989
AGESOV_0	Fe1	OC-6	0.025327757	0.025327757	0.412012664	0.554947183	0.321362951	0.589833651
AGEVUD_0	Zn1	OC-6	0.109616386	0.109616386	0.370680054	0.504730965	0.274460122	0.601813637
AGEXOA	Cu1	OC-6	0.06765352	0.06765352	0.411360647	0.540480854	0.315293476	0.554712479
AGIBEZ	Ni1	OC-6	0.100490478	0.100490478	0.394863263	0.530448184	0.305491471	0.589100568
AGIBEZ	Ni1B	OC-6	0.100490478	0.100490478	0.394820753	0.530448184	0.30549251	0.589100568
AGICIE_0	Zn1	OC-6	0.034711996	0.034711996	0.411094875	0.550496276	0.320030191	0.579795477
AGICOK_0	Co1	OC-6	0.038804616	0.038804616	0.410256768	0.550015193	0.319222825	0.578595231
AGICUO	Zn1	OC-6	0.092949203	0.092949203	0.412330174	0.526988458	0.32147134	0.520134205
AGIDEZ	Ni1	OC-6	0.093232275	0.093232275	0.413239717	0.526516304	0.32189376	0.518847126
AGIFEB	Mn1	OC-6	0.087663351	0.087663351	0.3559851	0.5122372	0.268097925	0.605826288
AGIFEB	Mn1F	OC-6	0.087663351	0.087663351	0.35602868	0.512237203	0.268094798	0.605826288
AGIFIF	Ni1A	OC-6	0.037511397	0.037511397	0.388526451	0.534079764	0.291700416	0.599580425
AGIFIF	Ni1	OC-6	0.037529538	0.037529538	0.388476033	0.534062441	0.291683428	0.599582424
AGIFUT	Ni1	OC-6	0.108522384	0.108522384	0.396178658	0.533016206	0.307958301	0.587965751
AGIFUT	Ni1B	OC-6	0.108524799	0.108524799	0.396225807	0.533018538	0.307959857	0.587964427
AGIHII_0	Cu1	OC-6	0.00874709	0.00874709	0.416025734	0.559652581	0.323973125	0.599898712
AGIHUU	Ru1	OC-6	0.124897792	0.124897792	0.361215924	0.494593032	0.268079663	0.580389559
AGIJAC_0	Ru1	OC-6	0.147569353	0.147569353	0.407848567	0.511177391	0.320752796	0.534098666
AGIQOZ_0	Ru1	OC-6	0.10257318	0.10257318	0.359847447	0.510134289	0.273429963	0.580648656
AGIQUF_0	Ru1	OC-6	0.072040229	0.072040229	0.39466031	0.51482186	0.296454753	0.577980412
AGIQUF03_0	Ru1	OC-6	0.071919673	0.071919673	0.395007063	0.514921797	0.296650484	0.577696919
AGIRIU_0	Sb1	OC-6	0.014512218	0.014512218	0.412543277	0.556048774	0.320818866	0.601910198
AGISEQ	Ru1	OC-6	0.117194281	0.117194281	0.387460293	0.511345587	0.30519519	0.541624136
AGISOB_0	Ru1	OC-6	0.099670959	0.099670959	0.391768529	0.521036555	0.294009823	0.57572412
AGIZIA_0	Cd1	OC-6	0.071383362	0.071383362	0.349017629	0.517037553	0.2746058	0.600457613
AGIZOF	Co1	OC-6	0.096243492	0.096243492	0.405024945	0.537341513	0.310472842	0.56945006
AGLCMN_0	Mn1	OC-6	0.147963624	0.147963624	0.312509163	0.470737682	0.244884099	0.596891656
AGLCMN01_0	Mn1	OC-6	0.14709999	0.14709999	0.313190851	0.471158146	0.245434436	0.596867676
AGLCMN02_0	Mn1	OC-6	0.149070955	0.149070955	0.309977669	0.466891753	0.24021458	0.595233494
AGLYZN01_0	Zn1	OC-6	0.117136765	0.117136765	0.332581078	0.48832562	0.254873258	0.59923679
AGOBAZ	Fe1	OC-6	0.12258403	0.12258403	0.404926242	0.533332196	0.31193079	0.569522053
AGOBIH	Ni1	OC-6	0.077553667	0.077553667	0.400506636	0.534840388	0.304006916	0.573155743
AGOBUT_0	Re1	OC-6	0.106719979	0.106719979	0.39530133	0.533684927	0.312673037	0.576544721
AGOCAA_0	Re1	OC-6	0.103197707	0.103197707	0.384932157	0.523471417	0.302389261	0.567466146
AGOCEE_0	Re1	OC-6	0.086506368	0.086506368	0.399937132	0.51859101	0.303276231	0.572529491
AGODAC_0	Co1	OC-6	0.13951127	0.13951127	0.35789407	0.484889074	0.250308157	0.599925557
AGODEG_0	Co1	OC-6	0.083540389	0.083540389	0.365048261	0.506454398	0.260708158	0.607116494
AGOHUZ_0	Ru1	OC-6	0.008500767	0.008500767	0.415388405	0.559251303	0.324018207	0.601277546
AGOJAH	Re1	OC-6	0.086017138	0.086017138	0.395318642	0.511336984	0.298817893	0.563590988
AGOJAH	Re2	OC-6	0.099589481	0.099589481	0.386356216	0.500611945	0.298487501	0.560014785
AGOJIP_0	Cu1	OC-6	0.101551325	0.101551325	0.380408313	0.52059712	0.285605673	0.543594292
AGOJUB_2	Co2	OC-6	0.013163219	0.013163219	0.414342371	0.559455149	0.323536858	0.599639546
AGOPIX_0	Co1	OC-6	0.041991317	0.041991317	0.412545002	0.545266643	0.320859863	0.567576131
AGOQIX_0	Ru1	OC-6	0.085061411	0.085061411	0.399627722	0.533562858	0.311053654	0.582788587
AGOQUI	Cu2	OC-6	0.136150078	0.136150078	0.387944249	0.520182991	0.317556762	0.510007472
AGOQUI	Cu1	OC-6	0.140735777	0.140735777	0.389044332	0.506205608	0.312370589	0.507341921
AGORET	Ni1	OC-6	0.115064315	0.115064315	0.365900482	0.501065576	0.291136407	0.586089965
AGORIX	Ni2	OC-6	0.095775262	0.095775262	0.369980118	0.511550466	0.278111015	0.578687208
AGORIX	Ni1	OC-6	0.098382859	0.098382859	0.368336596	0.505939998	0.29012496	0.58072709
AGOROD	Ni1	OC-6	0.095593056	0.095593056	0.378341914	0.510554254	0.298704829	0.581468648
AGOSIZ	Ru1	OC-6	0.128024787	0.128024787	0.337401756	0.47633603	0.222131241	0.606202033
AGOSOF	Ru1	OC-6	0.117095556	0.117095556	0.364338005	0.496525583	0.26701895	0.586796341
AGOSUL	Ni1	OC-6	0.056803754	0.056803754	0.398243743	0.532233079	0.304410979	0.580852223
AGOTEW	Cu1	OC-6	0.068704038	0.068704038	0.403852613	0.54192674	0.315566561	0.576159966
AGOTIA_0	Re1	OC-6	0.133827288	0.133827288	0.375920741	0.511271988	0.290759117	0.589525302
AGOTOG_0	Re1	OC-6	0.118684609	0.118684609	0.363274264	0.492293162	0.269837592	0.600158604
AGOTUM_0	Re1	OC-6	0.114145049	0.114145049	0.365279377	0.49144809	0.270191763	0.59521948
AGOVAU_0	Re1	OC-6	0.124066866	0.124066866	0.363112351	0.492951845	0.263493193	0.598934784
AGOVEY_0	Re1	OC-6	0.12129599	0.12129599	0.369604492	0.495625194	0.268929791	0.60174552
AGOVIB_0	Cu1	OC-6	0.072223561	0.072223561	0.411514781	0.542001157	0.314347338	0.557526142
AGOVOH_0	Zn1	OC-6	0.07302358	0.07302358	0.410084169	0.541090802	0.314586729	0.555592439
AGOWOI	Ni1	OC-6	0.052858789	0.052858789	0.393187704	0.52892203	0.303398146	0.572346651
AGOWOI	Ni2	OC-6	0.055667415	0.055667415	0.39105562	0.527543448	0.303078032	0.571648274
AGOYAX	Ru1	OC-6	0.114818285	0.114818285	0.388677725	0.507193056	0.286488294	0.56101919
AGOZOL01_0	Co1	OC-6	0.024699265	0.024699265	0.412546725	0.553975228	0.321597109	0.587680198
AGOZUR_0	Ni1	OC-6	0.028322375	0.028322375	0.414555947	0.550344663	0.322120341	0.57926404
AGOZUR01_0	Ni1	OC-6	0.030761687	0.030761687	0.414999448	0.54940422	0.321437933	0.577013739
AGUBAF_0	Mn1	OC-6	0.021605292	0.021605292	0.412298787	0.557174084	0.322641252	0.594761282
AGUBAF01_0	Mn1	OC-6	0.024928805	0.024928805	0.411671779	0.555902064	0.322125929	0.59195981
AGUCUD	Co1	OC-6	0.045453275	0.045453275	0.41144629	0.545777887	0.318222245	0.568628015
AGUDIQ	Fe1	OC-6	0.124678331	0.124678331	0.330533007	0.468213482	0.21680586	0.591311935
AGUDOW	Fe1	OC-6	0.113550245	0.113550245	0.34975436	0.497744083	0.24879145	0.595914659
AGUFUG	Mn1	OC-6	0.063175394	0.063175394	0.389584404	0.516695568	0.290406874	0.588751644
AGUJIV	Mn1	OC-6	0.153728319	0.153728319	0.380966785	0.50529643	0.281170741	0.609801549
AGUJIW_0	Mn1	OC-6	0.093081832	0.093081832	0.383446029	0.522111673	0.298583813	0.605424579
AGUJIW_1	Rh1	OC-6	0.061138062	0.061138062	0.398623918	0.535465744	0.307548509	0.55964786
AGULOD	Co2	OC-6	0.040424694	0.040424694	0.388885647	0.541022543	0.300918355	0.594166445
AGULOD	Co1	OC-6	0.043819072	0.043819072	0.383743629	0.53544349	0.29384927	0.597511128
AGUMAS_0	Fe1	OC-6	0.135405898	0.135405898	0.393651042	0.502623099	0.294529475	0.582162277
AGUMIA	Fe1	OC-6	0.134790911	0.134790911	0.347809983	0.489452071	0.261319028	0.601019688
AGUMIA	Fe1B	OC-6	0.134790911	0.134790911	0.347852094	0.489452073	0.26131654	0.601019688
AGUMUM	W2	OC-6	0.030242113	0.030242113	0.403199004	0.543977381	0.308153031	0.60177982
AGUMUM	W1	OC-6	0.052819142	0.052819142	0.380434693	0.522975041	0.288955679	0.582125712
AGUNAT	W2	OC-6	0.041976705	0.041976705	0.395727478	0.539666426	0.301619374	0.595697365
AGUNAT	W1	OC-6	0.072745181	0.072745181	0.372702269	0.516953931	0.274866032	0.596228982
AGUNEX_0	W1	OC-6	0.048870537	0.048870537	0.38070196	0.526431172	0.286074485	0.600806193
AGUNIB_0	Co1	OC-6	0.075376968	0.075376968	0.373107164	0.521115869	0.28129613	0.593553964
AGUNOH_0	Co1	OC-6	0.074434576	0.074434576	0.368335848	0.512167486	0.269479461	0.603944726
AGUPUP	Fe1	OC-6	0.118350042	0.118350042	0.353817704	0.485641337	0.249034116	0.560364959
AGUPUP	Fe2	OC-6	0.119080408	0.119080408	0.348151701	0.481035389	0.239747869	0.568861287
AGUQAX	Bi2	OC-6	0.151381702	0.151381702	0.426529537	0.540889877	0.338446416	0.616073501
AGUQOK	Fe1	OC-6	0.125150931	0.125150931	0.330205726	0.474610527	0.225244529	0.58196705
AGUQOK	Fe2	OC-6	0.12700893	0.12700893	0.330085502	0.471129102	0.219237371	0.579659384
AGUTAZ_0	Co1	OC-6	0.091802337	0.091802337	0.409670015	0.54145174	0.313646768	0.55372884
AGUWEE_0	Mn1	OC-6	0.021695756	0.021695756	0.414826082	0.553442558	0.322122007	0.586278268
AGUYEJ_0	Pt1	OC-6	0.004246928	0.004246928	0.416758318	0.561236779	0.32507154	0.603262759
AGUYIN_0	Re1	OC-6	0.003544968	0.003544968	0.417008472	0.561405496	0.325233967	0.60358816
AGUYUW	Fe1	OC-6	0.01466747	0.01466747	0.414438224	0.558528237	0.322762117	0.597594932
AHABAN_0	Zr1	OC-6	0.126475885	0.126475885	0.425060239	0.551080139	0.333740439	0.611494459
AHABEQ	Co1	OC-6	0.081901571	0.081901571	0.378453731	0.51801514	0.291655578	0.562551508
AHABES	Cu1	OC-6	0.097963631	0.097963631	0.412751833	0.525341947	0.321769738	0.515345984
AHABIW	Cu1	OC-6	0.097836993	0.097836993	0.412199637	0.525620544	0.321751535	0.51611938
AHABOC	Cu1	OC-6	0.102572841	0.102572841	0.411834107	0.524485544	0.322187681	0.512657685
AHACIV_0	Co1	OC-6	0.123686779	0.123686779	0.360311619	0.502273119	0.278949196	0.599973348
AHACUH_0	Cu1	OC-6	0.069411993	0.069411993	0.407978107	0.544725514	0.31500093	0.564412262
AHADIW_0	Ru1	OC-6	0.040729142	0.040729142	0.401393158	0.543680297	0.308853272	0.59352999
AHAFAT	Co1	OC-6	0.139911136	0.139911136	0.342962476	0.476674688	0.234535585	0.609527731
AHAFIB01	Co1	OC-6	0.15331514	0.15331514	0.349768359	0.478589886	0.244252046	0.604608682
AHAKAX_0	Mg1	OC-6	0.057467416	0.057467416	0.378872531	0.524627015	0.285887414	0.592574071
AHALED_0	Ru1	OC-6	0.099541003	0.099541003	0.363263773	0.509123399	0.27091385	0.59063991
AHALOL	V1	OC-6	0.130055895	0.130055895	0.397990702	0.520106503	0.302960228	0.587562175
AHAPAD_2	Sb1	OC-6	0.007899861	0.007899861	0.414047737	0.559244647	0.322890987	0.602409862
AHAPAD_3	Sb2	OC-6	0.029280584	0.029280584	0.410037111	0.548471359	0.319297129	0.594143495
AHAPOP_0	Zn1	OC-6	0.121622271	0.121622271	0.375259625	0.512258002	0.277098648	0.552148759
AHAQOP	Fe1	OC-6	0.045462749	0.045462749	0.386884223	0.534794505	0.295887637	0.600437501
AHAQOP	Fe1A	OC-6	0.045477785	0.045477785	0.386826039	0.534790413	0.295883072	0.600439621
AHARIK	Fe1	OC-6	0.111204497	0.111204497	0.36417794	0.50119353	0.266646125	0.592919493
AHASOU_1	Mg1	OC-6	0.007192085	0.007192085	0.416391162	0.560094198	0.324339544	0.60082241
AHATUZ_0	W1	OC-6	0.101659867	0.101659867	0.371135262	0.513941472	0.281064291	0.606718539
AHAVUB_0	Mn1	OC-6	0.026371733	0.026371733	0.412418299	0.555939339	0.320359155	0.591884975
AHDNIC02_0	Ni1	OC-6	0.059931304	0.059931304	0.411987178	0.54611303	0.315122032	0.568001571
AHEHIF01_0	Ru1	OC-6	0.092293124	0.092293124	0.379905272	0.507771676	0.290450734	0.551524038
AHEJIH_0	Ru1	OC-6	0.099499701	0.099499701	0.379979599	0.507560778	0.279076882	0.556635921
AHELIL_0	Ru1	OC-6	0.109902968	0.109902968	0.379922728	0.520134297	0.299243287	0.584667994
AHELOR_0	Ru1	OC-6	0.11948496	0.11948496	0.390374621	0.520286332	0.297939511	0.589215894
AHELOR_1	Ru2	OC-6	0.104713007	0.104713007	0.397383157	0.52348346	0.305084971	0.594423505
AHEPAF_0	Ni1	OC-6	0.078466628	0.078466628	0.41138934	0.543854307	0.313733304	0.560856772
AHEPEJ_0	Cu1	OC-6	0.068072877	0.068072877	0.407799803	0.546097662	0.315094472	0.567620819
AHEROX	Ni1A	OC-6	0.035939366	0.035939366	0.401832266	0.547698652	0.311547956	0.60102724
AHEROX	Ni1	OC-6	0.035958887	0.035958887	0.401789843	0.547695211	0.311548927	0.601028579
AHEROX	Pt1	OC-6	0.076363653	0.076363653	0.409417607	0.534080167	0.319605006	0.539451732
AHESUE	Pb1	OC-6	0.058773821	0.058773821	0.405456607	0.55167376	0.318919743	0.581132417
AHESUE	Pb2	OC-6	0.092069476	0.092069476	0.404904956	0.540936397	0.314651416	0.586485678
AHESUE	Pb2A	OC-6	0.092072806	0.092072806	0.404866516	0.540937094	0.314655035	0.586482199
AHEWIW	Re1	OC-6	0.120218737	0.120218737	0.376154622	0.465333228	0.27192892	0.52542246
AHEYOE	Zn1	OC-6	0.075875595	0.075875595	0.411513259	0.53952138	0.3145092	0.551492667
AHEZAO_0	Cr1	OC-6	0.036135562	0.036135562	0.405511741	0.552770403	0.31540136	0.599540026
AHIBIC	Co1	OC-6	0.081286183	0.081286183	0.395684596	0.521613892	0.299155613	0.583224178
AHIBOI	Co1	OC-6	0.084870209	0.084870209	0.391461317	0.515811529	0.292447875	0.58278327
AHICEB_0	Ir1	OC-6	0.116980891	0.116980891	0.376337118	0.504530167	0.302561528	0.520774795
AHICOK_0	Fe1	OC-6	0.115746131	0.115746131	0.370004825	0.486497618	0.266464489	0.582003897
AHIDAX_0	Ru1	OC-6	0.100558125	0.100558125	0.394901938	0.538819242	0.301441414	0.583232811
AHIDIH	Bi1	OC-6	0.040084746	0.040084746	0.410977275	0.553905385	0.321239183	0.60271245
AHIDIH	Bi1B	OC-6	0.040084746	0.040084746	0.410933647	0.553905385	0.321239695	0.60271245
AHIDUR_0	Fe1	OC-6	0.057443615	0.057443615	0.411248572	0.542195307	0.316653873	0.559647377
AHIFUS	Rh1	OC-6	0.070975235	0.070975235	0.401494095	0.547075254	0.31930197	0.581091702
AHIHAA_0	Co1	OC-6	0.0842663	0.0842663	0.40981984	0.542909952	0.31368084	0.558128106
AHIHEE_0	Ni1	OC-6	0.072217894	0.072217894	0.409303237	0.545588738	0.314263311	0.565801193
AHIHII	Ru1	OC-6	0.055780729	0.055780729	0.415876058	0.551320491	0.323907413	0.601728945
AHIHUU_0	Ni1	OC-6	0.096096733	0.096096733	0.408929971	0.540130233	0.31388529	0.550113001
AHIJAC	Cu1	OC-6	0.059033814	0.059033814	0.413669995	0.538669836	0.318995455	0.551176547
AHIJIK	Cu1	OC-6	0.089350648	0.089350648	0.391214825	0.524995318	0.29516582	0.573984923
AHINEN	Fe1	OC-6	0.123521346	0.123521346	0.347226054	0.472349728	0.253216206	0.566546636
AHINEN	Fe1A	OC-6	0.12353239	0.12353239	0.347275063	0.472347104	0.253210562	0.566549604
AHINOX	Fe1	OC-6	0.078773366	0.078773366	0.373747215	0.506458979	0.281690088	0.562824499
AHINUD	Fe1	OC-6	0.07263907	0.07263907	0.384062528	0.510649	0.289626118	0.554742768
AHIWAQ_0	Ru1	OC-6	0.065791634	0.065791634	0.384307587	0.524419452	0.289330245	0.600141978
AHIWEU_0	Ru1	OC-6	0.06515603	0.06515603	0.394292597	0.530636463	0.298416219	0.601717566
AHIWUM_1	Co1	OC-6	0.044704841	0.044704841	0.387579087	0.540822607	0.30104781	0.587642555
AHIXAR	Ca1	OC-6	0.081365579	0.081365579	0.364325886	0.523356014	0.283993759	0.581884078
AHIYAU_0	Mn1	OC-6	0.037002614	0.037002614	0.40961206	0.546903419	0.315380945	0.591936475
AHMALM01_0	Mn1	OC-6	0.05688028	0.05688028	0.412960566	0.541244372	0.317214276	0.557300477
AHMALM02_0	Mn1	OC-6	0.058140935	0.058140935	0.41214718	0.541389553	0.316775992	0.55764797
AHOCUW	Ni1A	OC-6	0.091839605	0.091839605	0.355117889	0.501098767	0.273253629	0.573647444
AHOCUW	Ni1	OC-6	0.091841251	0.091841251	0.355112298	0.501098689	0.273244352	0.573652301
AHODAD	Zn1	OC-6	0.110284251	0.110284251	0.37329339	0.502091334	0.270593282	0.5985869
AHODAD	Zn3	OC-6	0.126566814	0.126566814	0.32057124	0.487780613	0.253296337	0.569451076
AHODAD	Zn2	OC-6	0.136516763	0.136516763	0.373099331	0.505512922	0.2853196	0.602935989
AHODEH	Ni1	OC-6	0.074502801	0.074502801	0.379089824	0.515811425	0.283188253	0.591434484
AHODEH	Ni3	OC-6	0.09191529	0.09191529	0.372566574	0.512623062	0.282077034	0.594841994
AHODEH	Ni2	OC-6	0.114096972	0.114096972	0.331300225	0.496793989	0.26379503	0.565022448
AHOGIO_1	Sb1	OC-6	0.067269154	0.067269154	0.395745503	0.52601518	0.303899451	0.566176416
AHOLIS_0	Re1	OC-6	0.019597148	0.019597148	0.414622974	0.556855266	0.322046539	0.596561326
AHONAM_0	Re1	OC-6	0.093424871	0.093424871	0.370686097	0.520409283	0.281277471	0.587841967
AHONAO	Pb1	OC-6	0.052181589	0.052181589	0.406449148	0.551675113	0.319405168	0.581653677
AHONAO	Pb2B	OC-6	0.124500467	0.124500467	0.362043699	0.500604299	0.260888403	0.578427817
AHONAO	Pb2	OC-6	0.124504493	0.124504493	0.362002644	0.500602058	0.260887849	0.57842696
AHOQAR	Cu1	OC-6	0.150332374	0.150332374	0.345280399	0.461805353	0.251383308	0.565502005
AHOVEZ_0	Ru1	OC-6	0.043522258	0.043522258	0.395526309	0.539413562	0.306300205	0.597410832
AHOVEZ_1	Ru2	OC-6	0.051664099	0.051664099	0.392739304	0.532367808	0.297240243	0.604271467
AHUGUF	U1	OC-6	0.026375113	0.026375113	0.40673181	0.544004123	0.312720496	0.596953217
AHUJOF	Ru1	OC-6	0.110073023	0.110073023	0.372080429	0.512667073	0.276933707	0.605288965
AHUSEE	Ru2	OC-6	0.026772705	0.026772705	0.403100422	0.543564763	0.308761607	0.600221678
AHUSEE	Ru1	OC-6	0.029614706	0.029614706	0.395888565	0.540674625	0.303243652	0.598901432
AHUSOL_0	Ru1	OC-6	0.116719359	0.116719359	0.380658347	0.509018363	0.276717407	0.558498345
AHUXIM_0	Ir1	OC-6	0.082229412	0.082229412	0.4043419	0.520197813	0.310972625	0.539734821
AHUXOQ	Os1	OC-6	0.055312354	0.055312354	0.407880322	0.54082577	0.315085817	0.596003107
AHUXUY_0	Ir1	OC-6	0.091834069	0.091834069	0.393797067	0.515100784	0.300612849	0.542363984
AHUYAD	Os1	OC-6	0.040670217	0.040670217	0.39731439	0.545204954	0.306348917	0.587656723
AHUYAF_0	Ir1	OC-6	0.107394602	0.107394602	0.389291939	0.517132756	0.304273994	0.523007108
AHUYEH	Os1	OC-6	0.063975298	0.063975298	0.394168551	0.535627271	0.302170433	0.604380493
AJABUK	Fe1	OC-6	0.091221623	0.091221623	0.365029666	0.518299306	0.276595923	0.585052702
AJACAR	Fe1	OC-6	0.083326618	0.083326618	0.364841739	0.506258511	0.268062884	0.590451502
AJAFOJ	Fe1	OC-6	0.0797903	0.0797903	0.408854082	0.544980387	0.315973917	0.605835562
AJAFOJ	Fe2	OC-6	0.080688855	0.080688855	0.411504675	0.545418406	0.320113452	0.600896843
AJAFOJ	Fe3	OC-6	0.084748552	0.084748552	0.414126935	0.547017642	0.324605258	0.606478557
AJAFUP	Fe3	OC-6	0.054767486	0.054767486	0.404754455	0.541425759	0.313061877	0.589277039
AJAFUP	Fe1	OC-6	0.102343384	0.102343384	0.418398166	0.547752322	0.325716143	0.601065189
AJAFUP	Fe2	OC-6	0.104411892	0.104411892	0.410801581	0.543838881	0.323652962	0.604657882
AJAJON_0	Pt1	OC-6	0.046047848	0.046047848	0.402938614	0.542252131	0.308832746	0.592722161
AJAKEE_0	Ir1	OC-6	0.034244581	0.034244581	0.397031096	0.541815235	0.307760364	0.59632457
AJAMUU_0	Sc1	OC-6	0.141724176	0.141724176	0.412245175	0.542286364	0.326862296	0.616074007
AJANEF_0	Y1	OC-6	0.150790211	0.150790211	0.414973976	0.536753829	0.334518153	0.617514011
AJANIJ	Gd1	OC-6	0.116802829	0.116802829	0.394549575	0.523178387	0.30558615	0.610002292
AJANIK	Mn1	OC-6	0.10723615	0.10723615	0.374930679	0.496574193	0.278615573	0.5745658
AJANIK	Mn1A	OC-6	0.10723615	0.10723615	0.374973524	0.496574197	0.278615078	0.5745658
AJANUV	Zn1	OC-6	0.072863597	0.072863597	0.408354755	0.540710198	0.315250995	0.555024555
AJAPOT_0	Cr1	OC-6	0.051528741	0.051528741	0.394140329	0.533097514	0.295824627	0.584275729
AJAQEI_0	Cu1	OC-6	0.109378598	0.109378598	0.412287325	0.535506908	0.314232848	0.5367352
AJAQIM_0	Cu1	OC-6	0.09529866	0.09529866	0.410245028	0.534237017	0.314684316	0.536768982
AJASAH_0	W1	OC-6	0.006988216	0.006988216	0.415970454	0.560363811	0.324605345	0.601465073
AJASEL_0	W1	OC-6	0.102669862	0.102669862	0.397230018	0.534988225	0.307225983	0.59785342
AJAWEP_0	Ir1	OC-6	0.105569542	0.105569542	0.377885169	0.504007473	0.299528768	0.522426083
AJECEA	W2	OC-6	0.094852198	0.094852198	0.397567724	0.531246516	0.303977104	0.58474081
AJECEA	W1	OC-6	0.09845204	0.09845204	0.40364165	0.531774581	0.311951001	0.583903554
AJECEY	Ta1B	OC-6	0.126864511	0.126864511	0.404348281	0.539296788	0.320316431	0.611380617
AJECEY	Ta1	OC-6	0.12686583	0.12686583	0.404299575	0.539293309	0.320319402	0.611386853
AJECIC	Ta2A	OC-6	0.126726793	0.126726793	0.400856734	0.536499695	0.313793056	0.612051187
AJECIC	Ta2	OC-6	0.126734368	0.126734368	0.400862361	0.536508636	0.313805147	0.612052215
AJECIC	Ta1	OC-6	0.126748862	0.126748862	0.385102938	0.529853597	0.304599134	0.60458863
AJECIC	Ta1A	OC-6	0.126751592	0.126751592	0.385098529	0.529851439	0.30459357	0.604584169
AJEFIF	Ta2	OC-6	0.104503777	0.104503777	0.403488422	0.533588561	0.318422768	0.594403775
AJEFIF	Ta2A	OC-6	0.104507618	0.104507618	0.403537875	0.53358383	0.318428502	0.594406965
AJEFIF	Ta1	OC-6	0.110850573	0.110850573	0.403269692	0.533977007	0.31530722	0.598636316
AJEFIF	Ta1A	OC-6	0.110866073	0.110866073	0.403235029	0.533982143	0.315318049	0.59863202
AJEFIG_0	Fe1	OC-6	0.072155734	0.072155734	0.410956452	0.54481178	0.314077673	0.563877237
AJEJIL_0	Ir1	OC-6	0.091188329	0.091188329	0.379035392	0.527372269	0.291066182	0.552990718
AJEJOR_0	Ir1	OC-6	0.089860738	0.089860738	0.384947595	0.523318746	0.289418882	0.552036916
AJEJUX_0	Ir1	OC-6	0.097047613	0.097047613	0.380317366	0.524497146	0.288031271	0.546304231
AJEKAE_0	Ir1	OC-6	0.093587401	0.093587401	0.373316759	0.52596805	0.289446715	0.553931596
AJEKOP	Fe2	OC-6	0.102947326	0.102947326	0.387995295	0.505173619	0.291358669	0.585314196
AJEKOP	Fe1	OC-6	0.105141233	0.105141233	0.373397818	0.493889747	0.27096251	0.594013866
AJEKOR_0	Co1	OC-6	0.012145918	0.012145918	0.416665232	0.557102866	0.324472672	0.594224428
AJEKOR_1	Co2	OC-6	0.010338253	0.010338253	0.416791146	0.557826463	0.324672635	0.595964127
AJEQOY	Mo1	OC-6	0.106301804	0.106301804	0.391547892	0.52655175	0.300056839	0.599844432
AJESAL01	Cu1	OC-6	0.064285258	0.064285258	0.380616666	0.522303032	0.288673866	0.580026575
AJESAL01	Cu1A	OC-6	0.064307647	0.064307647	0.38056532	0.522297804	0.288671259	0.580026686
AJETEQ	Cu1	OC-6	0.070761378	0.070761378	0.375578536	0.521799711	0.281712874	0.594889199
AJETEQ	Cu1B	OC-6	0.070761378	0.070761378	0.375622219	0.521799711	0.281711333	0.594889199
AJETEQ	Cu2B	OC-6	0.081525771	0.081525771	0.367190647	0.507394168	0.269192277	0.583045328
AJETEQ	Cu2	OC-6	0.081525771	0.081525771	0.367233988	0.507394166	0.269190685	0.583045328
AJETEQ01	Cu1B	OC-6	0.069859098	0.069859098	0.376818322	0.521898705	0.281103367	0.592536903
AJETEQ01	Cu1	OC-6	0.069859098	0.069859098	0.376774624	0.521898721	0.281104841	0.592536903
AJETEQ01	Cu2	OC-6	0.07922929	0.07922929	0.370718084	0.512187607	0.269639985	0.594260904
AJETEQ01	Cu2B	OC-6	0.07922929	0.07922929	0.370674776	0.512187609	0.269640264	0.594260904
AJETEQ02	Cu1B	OC-6	0.069444406	0.069444406	0.376730484	0.521207174	0.281528259	0.593342966
AJETEQ02	Cu1	OC-6	0.069444406	0.069444406	0.376686781	0.521207174	0.281529861	0.593342966
AJETEQ02	Cu2	OC-6	0.079037898	0.079037898	0.371776672	0.513633412	0.270320455	0.593911013
AJETEQ02	Cu2B	OC-6	0.079037898	0.079037898	0.371733384	0.513633414	0.2703205	0.593911013
AJETEQ03	Cu1	OC-6	0.069877399	0.069877399	0.37634225	0.519809128	0.281434535	0.594130834
AJETEQ03	Cu1B	OC-6	0.069877399	0.069877399	0.376385946	0.519809143	0.281432811	0.594130834
AJETEQ03	Cu2	OC-6	0.079076503	0.079076503	0.371804693	0.514226311	0.27084396	0.593144643
AJETEQ03	Cu2B	OC-6	0.079076503	0.079076503	0.37176141	0.514226313	0.270844046	0.593144643
AJETEQ04	Cu1	OC-6	0.07097928	0.07097928	0.375525031	0.521692173	0.280159597	0.593447815
AJETEQ04	Cu1B	OC-6	0.07097928	0.07097928	0.375568723	0.521692173	0.280158089	0.593447815
AJETEQ04	Cu2B	OC-6	0.080583302	0.080583302	0.369009663	0.510206479	0.269375569	0.589699288
AJETEQ04	Cu2	OC-6	0.080583302	0.080583302	0.369052988	0.510206476	0.269374709	0.589699288
AJEVES	Cu1	OC-6	0.071410645	0.071410645	0.372073621	0.519918817	0.280072696	0.597237179
AJEVES	Cu1B	OC-6	0.07142931	0.07142931	0.372038178	0.519920516	0.280083366	0.597229798
AJEVES	Cu2	OC-6	0.082719257	0.082719257	0.366064098	0.507026129	0.268077433	0.583557642
AJEVES	Cu2B	OC-6	0.082727344	0.082727344	0.366020312	0.507030507	0.268080344	0.583557744
AJEVES01	Cu1B	OC-6	0.071473277	0.071473277	0.373560582	0.520175723	0.281172464	0.59387039
AJEVES01	Cu1	OC-6	0.071474787	0.071474787	0.373598479	0.520165913	0.28117587	0.593870461
AJEVES01	Cu2B	OC-6	0.080488044	0.080488044	0.367659784	0.510042805	0.26881223	0.589729472
AJEVES01	Cu2	OC-6	0.080502206	0.080502206	0.367702464	0.510042354	0.268805335	0.589735001
AJEVES02	Cu1	OC-6	0.071668439	0.071668439	0.37347627	0.518202285	0.280518492	0.595334137
AJEVES02	Cu1B	OC-6	0.071679164	0.071679164	0.373517307	0.518196922	0.280517837	0.595330526
AJEVES02	Cu2B	OC-6	0.080681876	0.080681876	0.372194253	0.513563695	0.269991801	0.594210551
AJEVES02	Cu2	OC-6	0.080681876	0.080681876	0.372151024	0.513563698	0.269991641	0.594210551
AJEXIW	Ru2	OC-6	0.069966481	0.069966481	0.406477836	0.545059368	0.311167916	0.600965295
AJEXIW	Ru1	OC-6	0.070087022	0.070087022	0.403646322	0.547775347	0.314516418	0.603012625
AJEXOC	Ru1	OC-6	0.064249828	0.064249828	0.401841432	0.544734675	0.312628776	0.589686821
AJICEE	Cu1	OC-6	0.089565156	0.089565156	0.364753514	0.504559084	0.280489701	0.585197463
AJICEE	Cu1B	OC-6	0.089574751	0.089574751	0.364713058	0.504552623	0.280497319	0.585199742
AJICIG	Cu1	OC-6	0.087106008	0.087106008	0.407328783	0.53294979	0.31883275	0.535614182
AJICOO_0	Dy1	OC-6	0.079025904	0.079025904	0.407932596	0.542464221	0.314958412	0.604991793
AJIDIH_0	Ir1	OC-6	0.097126959	0.097126959	0.378301015	0.52191719	0.291668843	0.549104373
AJIDON_0	Co1	OC-6	0.025309672	0.025309672	0.412085087	0.554481629	0.321570396	0.588812131
AJIDUT01_0	Mg1	OC-6	0.021631339	0.021631339	0.412789706	0.555772514	0.32201337	0.591652007
AJIFEE_0	Os1	OC-6	0.055298401	0.055298401	0.410048377	0.548891788	0.318058198	0.598925519
AJIFOP	Ni1	OC-6	0.133742285	0.133742285	0.301184938	0.464607293	0.228922343	0.569518536
AJIFOQ_0	Co1	OC-6	0.030099683	0.030099683	0.414667337	0.549681526	0.321489603	0.577720773
AJIFUW_1	Mn2	OC-6	0.022234343	0.022234343	0.416109466	0.552773884	0.323385281	0.584583668
AJIGOQ_0	Sn1	OC-6	0.006625192	0.006625192	0.416709337	0.559574603	0.32498192	0.599656456
AJIMAI	Mn1	OC-6	0.123387878	0.123387878	0.360440561	0.507815356	0.279980134	0.596115515
AJIMOV_0	Fe1	OC-6	0.061839064	0.061839064	0.382270492	0.529582946	0.286927731	0.593975453
AJIMOX_0	Ir1	OC-6	0.110662953	0.110662953	0.371775144	0.500072855	0.296117462	0.52637098
AJIMUC_0	Sn1	OC-6	0.127547798	0.127547798	0.354463703	0.496949723	0.269440951	0.591065082
AJINAJ_0	Sn1	OC-6	0.003961846	0.003961846	0.417012526	0.560784809	0.325339891	0.602260573
AJINEN_0	Cu1	OC-6	0.023725609	0.023725609	0.412998638	0.554307067	0.321297537	0.588366118
AJIPEO_0	Cd1	OC-6	0.134381647	0.134381647	0.339888517	0.477779363	0.249164332	0.604057304
AJIPEO_1	Cd2	OC-6	0.131400982	0.131400982	0.345176881	0.472826106	0.244670047	0.600269684
AJIPEO_2	Cd3	OC-6	0.123865637	0.123865637	0.36684176	0.493126104	0.269833719	0.596504324
AJIPEO_3	Cd4	OC-6	0.130690969	0.130690969	0.360972125	0.483816538	0.26439802	0.587826933
AJIQOB_0	Cu1	OC-6	0.012928363	0.012928363	0.415214659	0.55728796	0.323842408	0.594844742
AJIQOZ_0	Ni1	OC-6	0.045376724	0.045376724	0.411315671	0.544613275	0.320457884	0.566071758
AJIQOZ_1	Ni2	OC-6	0.020433824	0.020433824	0.412789665	0.556830619	0.32232526	0.59400758
AJIRAN	Ni1	OC-6	0.052198833	0.052198833	0.406052971	0.554520452	0.320682446	0.587862898
AJIRAN	Ni2B	OC-6	0.103234656	0.103234656	0.401356723	0.517485747	0.308442498	0.599282514
AJIRAN	Ni2	OC-6	0.103234656	0.103234656	0.401399159	0.517485747	0.308441551	0.599282514
AJIRUI	Cu2	OC-6	0.122533224	0.122533224	0.372980559	0.478246256	0.275950208	0.546065315
AJIRUI	Cu1	OC-6	0.125081267	0.125081267	0.371656609	0.484987254	0.271212278	0.559086814
AJIVOH_0	Ir1	OC-6	0.032563326	0.032563326	0.403552141	0.544313649	0.31123138	0.594657557
AJIVOH_1	Ir2	OC-6	0.03766435	0.03766435	0.396396754	0.539548398	0.303494858	0.593137167
AJIWIZ_0	Co1	OC-6	0.141461013	0.141461013	0.408069925	0.527019103	0.318027029	0.596642501
AJOBIN	Rh1	OC-6	0.099452073	0.099452073	0.391865894	0.523327977	0.295525952	0.585260936
AJOBIN	Rh2	OC-6	0.102951273	0.102951273	0.370859184	0.512421016	0.282580842	0.586164441
AJOCUY_0	Zn1	OC-6	0.039889588	0.039889588	0.408218095	0.555970345	0.321658354	0.591729529
AJODAF_0	Zn1	OC-6	0.029982574	0.029982574	0.413710248	0.551260313	0.320017756	0.581328317
AJODIN	Zn2	OC-6	0.080705692	0.080705692	0.409842171	0.544643113	0.313738953	0.562498697
AJOJOA	Cu1B	OC-6	0.083885348	0.083885348	0.363425834	0.50739152	0.266417409	0.586400029
AJOJOA	Cu1	OC-6	0.083885348	0.083885348	0.363382225	0.507391518	0.266419099	0.586400029
AJOJUG_0	Ir1	OC-6	0.094805029	0.094805029	0.380073606	0.52440448	0.28660843	0.550160056
AJOJUG_1	Ir2	OC-6	0.094004532	0.094004532	0.391781427	0.520075643	0.300538331	0.539811844
AJONOD	Co1	OC-6	0.088017021	0.088017021	0.364556679	0.507410332	0.272461792	0.557934783
AJONUJ_0	Co1	OC-6	0.081034042	0.081034042	0.383938185	0.528566723	0.28989636	0.566171098
AJOPAR	Co1	OC-6	0.083994278	0.083994278	0.374505986	0.517631564	0.282310753	0.559934149
AJOPAR	Co2	OC-6	0.084554849	0.084554849	0.375906066	0.512286108	0.272513393	0.561384931
AJOPEV_0	Co1	OC-6	0.079861547	0.079861547	0.38520348	0.527259843	0.286810642	0.569368982
AJOPIZ_0	Co1	OC-6	0.09481512	0.09481512	0.396003717	0.531455348	0.310607592	0.569953189
AJOPUK_0	Mn1	OC-6	0.02748567	0.02748567	0.4116078	0.555543346	0.320667984	0.591080946
AJOTAX_0	Fe1	OC-6	0.007878119	0.007878119	0.415547876	0.560899273	0.324717849	0.60269602
AJOWOO_0	Co1	OC-6	0.031395801	0.031395801	0.4130797	0.549689525	0.32127511	0.577904206
AJOXOP	Ni1	OC-6	0.061917198	0.061917198	0.401097584	0.541734962	0.306800518	0.592434866
AJOXOP	Ni1A	OC-6	0.06192544	0.06192544	0.401051482	0.541732598	0.306795993	0.592431409
AJOXUV	V2A	OC-6	0.045939864	0.045939864	0.410012448	0.548944469	0.317551146	0.593109911
AJOXUV	V2	OC-6	0.045940683	0.045940683	0.41005431	0.548939611	0.317546973	0.593097002
AJOXUV	V1	OC-6	0.046550193	0.046550193	0.410967494	0.546580024	0.317269871	0.598179616
AJOXUV	V1A	OC-6	0.046565651	0.046565651	0.410939283	0.546582985	0.317282467	0.598173004
AJOZAA01	Mn1	OC-6	0.048943175	0.048943175	0.378771236	0.527359447	0.286054441	0.595394639
AJUJEU_0	V1	OC-6	0.134770859	0.134770859	0.427710682	0.554535175	0.336091058	0.617764725
AJUJIY01_0	Co1	OC-6	0.048669606	0.048669606	0.385128015	0.528362553	0.286730716	0.594683252
AJUJIY03_0	Co1	OC-6	0.047229546	0.047229546	0.386485769	0.529366135	0.288701461	0.594663382
AJUJIY04_0	Co1	OC-6	0.047419772	0.047419772	0.386441384	0.52899682	0.288210033	0.594892304
AJUKAR_0	Ir1	OC-6	0.102341883	0.102341883	0.408873114	0.53087929	0.321423367	0.556157763
AJULOH	Cu1	OC-6	0.045108024	0.045108024	0.408291503	0.550703696	0.318936344	0.579920951
AJULUN	Zn1	OC-6	0.039330012	0.039330012	0.401695228	0.553307081	0.316751932	0.594267966
AJUMEY	Co1	OC-6	0.037806457	0.037806457	0.404003651	0.554890457	0.318477557	0.59456949
AJUMUP	Co1	OC-6	0.032199707	0.032199707	0.410275122	0.549246647	0.316369359	0.588408092
AJUNAW	Co1	OC-6	0.046956695	0.046956695	0.400655338	0.540063852	0.305793528	0.589865342
AJUPAZ_0	Mo1	OC-6	0.147815112	0.147815112	0.383537774	0.517431597	0.296616419	0.602498879
AJUPEB_0	U1	OC-6	0.120587588	0.120587588	0.379101313	0.492744744	0.28269759	0.577634136
AJUPEC_0	Ni1	OC-6	0.026546809	0.026546809	0.411962752	0.553576533	0.32208809	0.58680112
AJURAY01_0	Ni1	OC-6	0.011112683	0.011112683	0.415288121	0.559161561	0.323508156	0.598909753
AJUXUA	Ir1B	OC-6	0.103475666	0.103475666	0.367175619	0.50860534	0.277436686	0.556659224
AJUXUA	Ir1	OC-6	0.103475666	0.103475666	0.367175619	0.50860534	0.277436686	0.556659224
AJUZOU	Re1	OC-6	0.092866264	0.092866264	0.378304519	0.505865817	0.281583463	0.569863442
AJUZOU01	Re1	OC-6	0.092806815	0.092806815	0.378261373	0.505947149	0.281628153	0.56986463
AJUZOV_0	Os1	OC-6	0.083094684	0.083094684	0.405942573	0.536833888	0.310326123	0.576487819
AJUZUA	Re1	OC-6	0.099647367	0.099647367	0.402133186	0.54363254	0.319732871	0.576146041
AJUZUA01	Re1	OC-6	0.099369269	0.099369269	0.402278025	0.543670264	0.319819091	0.576232156
AKABAQ_0	Os1	OC-6	0.075777186	0.075777186	0.393779028	0.517801248	0.301056831	0.581028805
AKAFOK_0	Bi1	OC-6	0.13348688	0.13348688	0.381721772	0.521010817	0.303325277	0.60915607
AKAFOK01_0	Bi1	OC-6	0.139290195	0.139290195	0.386740174	0.520729024	0.30359326	0.609423143
AKAGAX_0	Bi1	OC-6	0.123669064	0.123669064	0.373854188	0.497507603	0.281420333	0.598171328
AKAGAX01_0	Bi1	OC-6	0.129250287	0.129250287	0.365534609	0.496095354	0.280262228	0.599520269
AKAHAW	Mo1	OC-6	0.062917601	0.062917601	0.380254458	0.51157998	0.280637429	0.578863828
AKAHOK	Sb2	OC-6	0.079518934	0.079518934	0.37908377	0.531836285	0.293519776	0.590560056
AKAHOK	Sb3	OC-6	0.081635551	0.081635551	0.391692197	0.53377214	0.3038274	0.596438269
AKAHOK	Sb4	OC-6	0.084396832	0.084396832	0.378003559	0.524569195	0.288799078	0.585368982
AKAHOK	Sb1	OC-6	0.087146141	0.087146141	0.383493905	0.529720293	0.294645438	0.591308404
AKAJEC	Sb1	OC-6	0.100889211	0.100889211	0.401753686	0.536753386	0.31663824	0.59885014
AKAJEC	Sb2	OC-6	0.104925811	0.104925811	0.385649426	0.528448996	0.298275007	0.601684451
AKAJEC	Sb3	OC-6	0.113079192	0.113079192	0.399808429	0.538131924	0.310985217	0.600081963
AKAJEC	Sb4	OC-6	0.115820574	0.115820574	0.395649011	0.533450735	0.305507862	0.597072523
AKAJUT_0	Re1	OC-6	0.135429382	0.135429382	0.363357014	0.493711583	0.274599328	0.600707558
AKAKAA_0	Re1	OC-6	0.053093402	0.053093402	0.40880212	0.543853884	0.319996702	0.564113559
AKANEH	Mn3	OC-6	0.044359874	0.044359874	0.402554523	0.538084997	0.306884134	0.598235065
AKANEH	Mn3A	OC-6	0.044371143	0.044371143	0.402617205	0.538079016	0.306878204	0.598227416
AKANEH	Mn2A	OC-6	0.066703827	0.066703827	0.399253052	0.540316859	0.303248092	0.586342297
AKANEH	Mn2	OC-6	0.066738279	0.066738279	0.399289067	0.540321767	0.303254284	0.586362754
AKANEH	Mn1A	OC-6	0.072956913	0.072956913	0.404449466	0.546739525	0.313733887	0.598397103
AKANEH	Mn1	OC-6	0.072982502	0.072982502	0.404416777	0.546747485	0.313739262	0.598382148
AKANOQ	Zn1	OC-6	0.063163722	0.063163722	0.404370192	0.551919377	0.321257352	0.581316403
AKANOR_0	Co1	OC-6	0.007977647	0.007977647	0.416420967	0.560389585	0.324089164	0.601441319
AKAWIU_0	Sb1	OC-6	0.000568788	0.000568788	0.417324074	0.562165737	0.325792915	0.60581111
AKAWOA_0	Ta1	OC-6	0.008853972	0.008853972	0.412892883	0.557637158	0.320329832	0.605863718
AKAWOY_0	Cu1	OC-6	0.051350381	0.051350381	0.410305939	0.55015003	0.31616116	0.577930815
AKAYET_0	Sb1	OC-6	0.010475528	0.010475528	0.414063653	0.556842907	0.322655918	0.60260591
AKAYOD_1	Sb1	OC-6	0.01441127	0.01441127	0.410538222	0.556068572	0.319131045	0.600723555
AKAZUH	Fe1	OC-6	0.147052204	0.147052204	0.368495913	0.502458838	0.282624365	0.560730009
AKEHAA_0	Co1	OC-6	0.014085555	0.014085555	0.415229406	0.557680393	0.322779632	0.595653389
AKEHAB_0	Ir1	OC-6	0.074700146	0.074700146	0.393714391	0.532213202	0.305955578	0.563376162
AKEHIJ	Co1	OC-6	0.144973787	0.144973787	0.406644984	0.539668604	0.320580679	0.53825002
AKEMUY_0	Fe1	OC-6	0.068366188	0.068366188	0.391724631	0.522283984	0.294158489	0.572415753
AKEMUY01_0	Fe1	OC-6	0.06656692	0.06656692	0.393101102	0.524554145	0.294881789	0.577348959
AKENAF01_0	Fe1	OC-6	0.069957131	0.069957131	0.389970601	0.527944894	0.298191014	0.573282058
AKEPAH	Fe1	OC-6	0.092961855	0.092961855	0.394122166	0.537020394	0.301231852	0.592013611
AKEPAH	Fe1D	OC-6	0.092961855	0.092961855	0.394122166	0.537020394	0.301231852	0.592013611
AKEPAH	Fe1H	OC-6	0.092961855	0.092961855	0.394079416	0.537020394	0.301231947	0.592013611
AKEPAH	Fe1L	OC-6	0.092961855	0.092961855	0.394079416	0.537020394	0.301231947	0.592013611
AKEPIP01	Co1	OC-6	0.040063153	0.040063153	0.408167624	0.556671484	0.321939	0.59323816
AKEPIP01	Co2	OC-6	0.043800921	0.043800921	0.407454141	0.556403985	0.321901673	0.592469645
AKEPOV	Zn1	OC-6	0.043173413	0.043173413	0.407588029	0.55625693	0.321958253	0.592198633
AKEPOV	Zn2	OC-6	0.047376739	0.047376739	0.406806506	0.555834102	0.321663201	0.591031485
AKEQAI	Mn1	OC-6	0.071816039	0.071816039	0.403220745	0.552572192	0.320707119	0.581809201
AKEQEM	Fe1	OC-6	0.048470145	0.048470145	0.406719064	0.554669771	0.320624218	0.588438498
AKEQIQ	Co1	OC-6	0.044254575	0.044254575	0.407425591	0.555373675	0.321174052	0.590222218
AKERIR_0	Re1	OC-6	0.123025187	0.123025187	0.338949075	0.491238298	0.256432178	0.608649307
AKEROX_0	Re1	OC-6	0.144381074	0.144381074	0.3571222	0.484385533	0.254840934	0.582597506
AKIHUA	Fe1	OC-6	0.031433977	0.031433977	0.396408935	0.542050796	0.301439882	0.602498393
AKILEN	Ru1	OC-6	0.132685191	0.132685191	0.360017729	0.496320494	0.264473771	0.587601667
AKIMEN_0	Ir1	OC-6	0.052805894	0.052805894	0.384475687	0.529127794	0.294852328	0.586848975
AKIMIR_0	Ir1	OC-6	0.074786142	0.074786142	0.381612087	0.517939994	0.287086695	0.597688612
AKINUD_0	Re1	OC-6	0.021595902	0.021595902	0.413618886	0.555224569	0.321183616	0.605613472
AKIPOA	Mn1	OC-6	0.097525527	0.097525527	0.378291858	0.509376671	0.295331523	0.577416163
AKIPOA	Mn2	OC-6	0.104503559	0.104503559	0.359592154	0.494533977	0.273341047	0.587333037
AKIQEQ	Co1	OC-6	0.045677317	0.045677317	0.384718405	0.530864463	0.28926556	0.599790833
AKIQEQ	Co1E	OC-6	0.045677317	0.045677317	0.384762314	0.530864464	0.289264268	0.599790833
AKIRUK	Cu1	OC-6	0.147709663	0.147709663	0.39356567	0.502659537	0.295698311	0.571164895
AKIRUK	Cu2	OC-6	0.151335698	0.151335698	0.357165983	0.500949411	0.278060233	0.600948489
AKISOC	Ni2K	OC-6	0.123031721	0.123031721	0.368772915	0.503330565	0.292145606	0.575589824
AKISOC	Ni2J	OC-6	0.123031721	0.123031721	0.368772915	0.503330565	0.292145606	0.575589824
AKISOC	Ni2	OC-6	0.12304608	0.12304608	0.36873876	0.503320922	0.292147746	0.575588411
AKISOC	Ni2A	OC-6	0.12304608	0.12304608	0.36873876	0.503320922	0.292147746	0.575588411
AKISOC	Ni1	OC-6	0.126812919	0.126812919	0.357109442	0.500654017	0.28739407	0.578932982
AKISOC	Ni1A	OC-6	0.126812919	0.126812919	0.357109442	0.500654017	0.28739407	0.578932982
AKISOC	Ni1K	OC-6	0.12682364	0.12682364	0.35715407	0.500655521	0.287393798	0.5789473
AKISOC	Ni1J	OC-6	0.12682364	0.12682364	0.35715407	0.500655521	0.287393798	0.5789473
AKISUI	Ni1	OC-6	0.12995835	0.12995835	0.35227237	0.49625733	0.283143812	0.582794018
AKISUI	Ni1O	OC-6	0.129974007	0.129974007	0.35228641	0.496253357	0.283151028	0.582793013
AKISUI	Ni1K	OC-6	0.129983237	0.129983237	0.35232872	0.496252132	0.283149487	0.582792926
AKISUI	Ni1F	OC-6	0.12998634	0.12998634	0.352318252	0.496241774	0.283137631	0.582794059
AKISUI01	Ni1G	OC-6	0.13124721	0.13124721	0.350719297	0.495543428	0.282382161	0.583244781
AKISUI01	Ni1K	OC-6	0.13125129	0.13125129	0.350771901	0.495542802	0.282383323	0.583245451
AKISUI01	Ni1N	OC-6	0.131252758	0.131252758	0.350769843	0.495543212	0.282385496	0.58324764
AKISUI01	Ni1	OC-6	0.131257103	0.131257103	0.350713226	0.495546665	0.282385306	0.583252546
AKISUI02	Ni1	OC-6	0.132214061	0.132214061	0.348953609	0.494813866	0.281586357	0.583998072
AKISUI02	Ni1G	OC-6	0.132214061	0.132214061	0.348953609	0.494813866	0.281586357	0.583998072
AKISUI02	Ni1L	OC-6	0.132214061	0.132214061	0.348995628	0.494813868	0.281580743	0.583998072
AKISUI02	Ni1I	OC-6	0.132214061	0.132214061	0.348995628	0.494813868	0.281580743	0.583998072
AKISUJ_0	Nb1	OC-6	0.11916464	0.11916464	0.36216012	0.515228664	0.289520471	0.597255771
AKITOD_0	Cu1	OC-6	0.02534634	0.02534634	0.412531643	0.554037518	0.321089107	0.587776133
AKITOG	Fe1	OC-6	0.116941622	0.116941622	0.352018866	0.489659693	0.267078374	0.600169735
AKIVAS	Y1	OC-6	0.122173605	0.122173605	0.370906187	0.502348626	0.267610148	0.610370558
AKIWIC_0	Fe1	OC-6	0.075175816	0.075175816	0.367118489	0.512693852	0.271382143	0.603007598
AKIWOH	Mg2A	OC-6	0.047323532	0.047323532	0.392520105	0.533468838	0.302882799	0.595499371
AKIWOH	Mg2	OC-6	0.047340156	0.047340156	0.392476378	0.533462276	0.302876734	0.595493599
AKIWOH	Mg1	OC-6	0.049592532	0.049592532	0.390101799	0.528429937	0.29814217	0.595648838
AKIWOH	Mg1A	OC-6	0.049592532	0.049592532	0.390058131	0.528429951	0.298143229	0.595648838
AKIYOJ_0	W1	OC-6	0.067146552	0.067146552	0.366126184	0.517467364	0.278124851	0.604091516
AKIYUP_0	Mo1	OC-6	0.064290115	0.064290115	0.366454297	0.518920729	0.279155032	0.604028802
AKIZUP	Co1	OC-6	0.044356382	0.044356382	0.406961233	0.54498029	0.314269386	0.585097514
AKOBAD01	Co1	OC-6	0.04286541	0.04286541	0.405297825	0.54936108	0.313966224	0.584328535
AKOJOA_0	Sb1	OC-6	0.015104328	0.015104328	0.411434761	0.553891571	0.319504641	0.601937185
AKONAS	Co1A	OC-6	0.034195022	0.034195022	0.408016585	0.551121857	0.314353699	0.591923855
AKONAS	Co1	OC-6	0.034205906	0.034205906	0.407976666	0.551120138	0.314355566	0.591933503
AKOPUM	Ru1	OC-6	0.09471477	0.09471477	0.370173584	0.511815435	0.273388752	0.589765296
AKOPUM	Ru1A	OC-6	0.094734294	0.094734294	0.370135171	0.511810732	0.273384278	0.589769067
AKOQAT	Ru1	OC-6	0.100641834	0.100641834	0.340300618	0.499752362	0.257597501	0.592243063
AKOSEZ_0	Cr1	OC-6	0.048196715	0.048196715	0.390600988	0.528750158	0.300434346	0.590099992
AKOSID_0	W1	OC-6	0.038685122	0.038685122	0.393733972	0.534535226	0.303791162	0.593459708
AKUBAJ_0	Sb1	OC-6	0.014869646	0.014869646	0.409196862	0.553526101	0.315770296	0.603671143
AKUBEN_0	Sb1	OC-6	0.011611941	0.011611941	0.409906077	0.55550181	0.319098253	0.602033052
AKUBOX_0	Sb1	OC-6	0.009097303	0.009097303	0.412145007	0.556790116	0.320380416	0.602908433
AKUBOX_1	Sb2	OC-6	0.012959807	0.012959807	0.413121053	0.556532214	0.320071139	0.604306708
AKUFER_0	Ni1	OC-6	0.014070337	0.014070337	0.416091711	0.556291808	0.323958529	0.592505283
AKUFUH	Ni1	OC-6	0.121007189	0.121007189	0.369782476	0.502801453	0.265604767	0.607536865
AKUGAQ_0	W1	OC-6	0.047377262	0.047377262	0.38915188	0.53055627	0.29303426	0.596792079
AKUKIB	Ir1	OC-6	0.152824653	0.152824653	0.336739228	0.47106239	0.228331779	0.611798624
AKULAU	Os1A	OC-6	0.079220292	0.079220292	0.356582123	0.499377471	0.25245561	0.594107148
AKULAU	Os1	OC-6	0.079223076	0.079223076	0.356619682	0.499373738	0.252450847	0.594109354
AKUMEB_0	Co1	OC-6	0.067537073	0.067537073	0.390268027	0.537242259	0.29899092	0.571893516
AKUNIF	Ni2	OC-6	0.114446616	0.114446616	0.342321723	0.48446119	0.243828363	0.587594374
AKUPAZ	Ni2	OC-6	0.132228064	0.132228064	0.327636296	0.466551744	0.218715189	0.596857891
AKUPAZ	Ni1	OC-6	0.134795055	0.134795055	0.310623186	0.473434253	0.221964102	0.60702707
AKUPON	Co1	OC-6	0.057983126	0.057983126	0.390186941	0.532144263	0.294039765	0.582371501
AKUQIG_0	Ca1	OC-6	0.107333676	0.107333676	0.409445854	0.534592361	0.314738321	0.535444439
AKUQIG_1	Ca2	OC-6	0.099936462	0.099936462	0.410594733	0.541249853	0.31362822	0.551732691
AKUSIL	Fe1	OC-6	0.024109621	0.024109621	0.407187216	0.550504853	0.316479126	0.594354234
AKUXAF	Rh1F	OC-6	0.06482485	0.06482485	0.398516715	0.526676245	0.304476008	0.568049687
AKUXAF	Rh1	OC-6	0.06482485	0.06482485	0.398516715	0.526676245	0.304476008	0.568049687
ALACAC02_0	Al1	OC-6	0.016229866	0.016229866	0.4092045	0.553645878	0.317190303	0.602378011
ALACAC16_0	Al1	OC-6	0.016491687	0.016491687	0.408417039	0.553288225	0.316183721	0.602291861
ALACAC19_0	Al1	OC-6	0.023287839	0.023287839	0.407849256	0.548642799	0.315099372	0.598101723
ALACAC19_1	Al2	OC-6	0.019751309	0.019751309	0.407497646	0.549690777	0.314526973	0.600795703
ALACAC19_2	Al3	OC-6	0.018100261	0.018100261	0.411674781	0.553824638	0.319078245	0.600646167
ALACAC19_3	Al4	OC-6	0.016821789	0.016821789	0.410640017	0.555044558	0.32018908	0.598556382
ALACAC20_0	Al1	OC-6	0.016539029	0.016539029	0.407977923	0.553653495	0.316183757	0.601918924
ALACAC21_0	Al1	OC-6	0.016870783	0.016870783	0.408131793	0.55326191	0.316145098	0.601770055
ALACAC22_0	Al1	OC-6	0.017147151	0.017147151	0.407875684	0.553142997	0.315796412	0.601381878
ALACAC23_0	Al1	OC-6	0.017435299	0.017435299	0.407729133	0.552904815	0.315439457	0.600999786
ALACAC24_0	Al1	OC-6	0.020831887	0.020831887	0.407545531	0.549455544	0.313638527	0.601356173
ALACAC24_1	Al2	OC-6	0.017126646	0.017126646	0.408272511	0.553006302	0.315242194	0.600618207
ALACAC24_2	Al3	OC-6	0.014401159	0.014401159	0.407550442	0.554493086	0.317837062	0.600386897
ALACAC25_0	Al1	OC-6	0.017193994	0.017193994	0.408083975	0.553063891	0.315954163	0.600977754
ALACAC26_0	Al1	OC-6	0.016151725	0.016151725	0.408670586	0.553933462	0.316987689	0.602411723
ALACAC28_0	Al1	OC-6	0.016037085	0.016037085	0.408635141	0.553913535	0.3169412	0.602256514
ALACAC30_0	Al1	OC-6	0.015408263	0.015408263	0.408777585	0.554321593	0.317115034	0.602512561
ALACAC31_0	Al1	OC-6	0.01755933	0.01755933	0.407025051	0.552685083	0.315769241	0.600763473
ALACAC32_0	Al1	OC-6	0.016030963	0.016030963	0.408772399	0.553824032	0.317022188	0.602172185
ALACAC33_0	Al1	OC-6	0.017824016	0.017824016	0.406974975	0.552967675	0.315500473	0.601350045
ALACAC35_0	Al1	OC-6	0.016027843	0.016027843	0.408478557	0.554017241	0.316905561	0.602089769
ALACAC36_0	Al1	OC-6	0.015888087	0.015888087	0.409045204	0.553858129	0.317161439	0.602508809
ALACAC37_0	Al1	OC-6	0.01733752	0.01733752	0.408410944	0.552633474	0.315706098	0.600751211
ALACAC38_0	Al1	OC-6	0.016348166	0.016348166	0.408442418	0.553986779	0.316964517	0.601858685
ALACAC39_0	Al1	OC-6	0.016067323	0.016067323	0.408424384	0.55403151	0.316834863	0.602275657
ALACAC40_0	Al1	OC-6	0.017659149	0.017659149	0.406971922	0.552552839	0.315701919	0.600735367
ALACAC41_0	Al1	OC-6	0.015931934	0.015931934	0.408634977	0.553997492	0.317088133	0.602203245
ALACAC42_0	Al1	OC-6	0.018086226	0.018086226	0.406759843	0.55247336	0.315562602	0.600356371
ALACAC43_0	Al1	OC-6	0.016169329	0.016169329	0.40855399	0.554049605	0.316919677	0.602248057
ALACAC44_0	Al1	OC-6	0.017819551	0.017819551	0.407034438	0.552628165	0.315795581	0.60057675
ALACAC46_0	Al1	OC-6	0.015834529	0.015834529	0.40883373	0.554231303	0.317102695	0.602146986
ALACAC47_0	Al1	OC-6	0.017707118	0.017707118	0.406870544	0.552474324	0.315698099	0.600633783
ALACAC49_0	Al1	OC-6	0.017582919	0.017582919	0.407327367	0.55299875	0.31597498	0.600794627
ALACAC50_0	Al1	OC-6	0.017406417	0.017406417	0.40804119	0.552947631	0.315707146	0.601218975
ALACOH_0	Ru1	OC-6	0.075019767	0.075019767	0.408289515	0.539468027	0.312096324	0.592794063
ALADAU_0	Re1	OC-6	0.068327907	0.068327907	0.39578041	0.542783381	0.313501911	0.581838948
ALADEY_0	Re1	OC-6	0.064295534	0.064295534	0.391432376	0.539682848	0.308165756	0.585022586
ALADIC_0	Re1	OC-6	0.066231165	0.066231165	0.40587081	0.546138166	0.314543245	0.579151189
ALADIC_1	Re2	OC-6	0.069000543	0.069000543	0.399901291	0.543907196	0.31518041	0.576933644
ALADOI_0	Re1	OC-6	0.069481791	0.069481791	0.399897813	0.546765185	0.317453162	0.579005302
ALADOI_1	Re2	OC-6	0.064121198	0.064121198	0.407403929	0.546209086	0.315906491	0.581555039
ALADUO_0	Re1	OC-6	0.070960718	0.070960718	0.40131125	0.546166746	0.313053913	0.577281694
ALAFAU_1	Sn1	OC-6	0.072518326	0.072518326	0.40333735	0.540265495	0.312783919	0.601175964
ALAFOK_0	Cu1	OC-6	0.031176831	0.031176831	0.41209309	0.552805923	0.319536373	0.584883748
ALAFOK01_0	Cu1	OC-6	0.030428846	0.030428846	0.412146893	0.553238591	0.319639133	0.585861984
ALAGOM_0	Mn1	OC-6	0.071201012	0.071201012	0.389677791	0.520145464	0.295912239	0.581975647
ALAGUS_0	Mn1	OC-6	0.066197312	0.066197312	0.400591502	0.527856898	0.310022448	0.586574145
ALALAC	Mn1	OC-6	0.109783694	0.109783694	0.402250029	0.536851807	0.314254152	0.601920459
ALALEG_1	Sb1	OC-6	0.018184933	0.018184933	0.403962495	0.551790849	0.313629878	0.603067895
ALAMEH_0	Ir1	OC-6	0.09606907	0.09606907	0.395019161	0.527242985	0.302955116	0.537328819
ALANCR	Cr2	OC-6	0.076618865	0.076618865	0.38478346	0.535024588	0.295523788	0.558673928
ALANCR	Cr1	OC-6	0.082842071	0.082842071	0.357750946	0.519416858	0.275884782	0.581985158
ALANRE_0	Re1	OC-6	0.060630169	0.060630169	0.396090466	0.523271174	0.302662871	0.580232425
ALARIQ	Ru1	OC-6	0.017323941	0.017323941	0.413273115	0.558433338	0.32310979	0.597483657
ALAROW	Fe2	OC-6	0.0042358	0.0042358	0.416912504	0.560885138	0.32512544	0.602479576
ALAROW	Fe1	OC-6	0.006737733	0.006737733	0.416097167	0.560366025	0.324586913	0.601466559
ALATUE	Ni1	OC-6	0.076134522	0.076134522	0.390824129	0.527415808	0.294279127	0.592410299
ALATUE	Ni1A	OC-6	0.076143135	0.076143135	0.390778978	0.527412411	0.294278495	0.592406066
ALATUE	Ni2	OC-6	0.085846899	0.085846899	0.374624382	0.509771156	0.273852973	0.600288006
ALATUE	Ni2A	OC-6	0.085860779	0.085860779	0.374675646	0.509776337	0.273862835	0.600287264
ALAVEQ	Fe2	OC-6	0.049006359	0.049006359	0.396880207	0.539747627	0.303308838	0.60161003
ALAVEQ	Fe3	OC-6	0.049659367	0.049659367	0.398356639	0.542638841	0.304442466	0.60239506
ALAVEQ	Fe4	OC-6	0.050032183	0.050032183	0.397313455	0.538515186	0.300567381	0.604181537
ALAVEQ	Fe1	OC-6	0.055832847	0.055832847	0.389590993	0.532469041	0.293178158	0.596616768
ALAVIU	Fe2	OC-6	0.048282282	0.048282282	0.397339264	0.543542315	0.307042597	0.604237213
ALAVIU	Fe1	OC-6	0.060639786	0.060639786	0.389885061	0.529780058	0.290309422	0.60419229
ALAVUF_0	Ru1	OC-6	0.074946398	0.074946398	0.403745435	0.525080766	0.307381329	0.585027794
ALAWIU_0	Ru1	OC-6	0.070676573	0.070676573	0.399346111	0.53162535	0.308331751	0.576087754
ALAXOA	W2	OC-6	0.040820048	0.040820048	0.407887431	0.549318338	0.317174596	0.587969482
ALAXOA	W1	OC-6	0.046070524	0.046070524	0.401819855	0.538490113	0.309518721	0.572975411
ALAXOD_0	Re1	OC-6	0.10294924	0.10294924	0.403475231	0.523887427	0.317404331	0.565165227
ALAXUG	W1	OC-6	0.097426204	0.097426204	0.373532979	0.51902419	0.276506109	0.592475803
ALAYAN	W1	OC-6	0.115059215	0.115059215	0.356284731	0.509622624	0.268657191	0.595027067
ALAZOC	Ta1	OC-6	0.133965281	0.133965281	0.407283939	0.527147255	0.322844847	0.601996597
ALECOM	Ni1	OC-6	0.074315576	0.074315576	0.39060268	0.522236122	0.292044396	0.588398678
ALECOM	Ni2	OC-6	0.088270062	0.088270062	0.349454793	0.488553401	0.252798163	0.586930231
ALECUS	Ni1A	OC-6	0.100265985	0.100265985	0.37118508	0.495624803	0.265257786	0.580242029
ALECUS	Ni1	OC-6	0.100272435	0.100272435	0.37118227	0.495615108	0.265254049	0.580234049
ALEDEA_1	Zn3	OC-6	0.055101251	0.055101251	0.375971222	0.532964499	0.292334076	0.591336191
ALEDTA10	Al1	OC-6	0.12272277	0.12272277	0.348732721	0.507900625	0.276613386	0.585273098
ALEGIH	Ru1	OC-6	0.055160048	0.055160048	0.408938769	0.54833715	0.319779333	0.603630764
ALEHAA	Ru2	OC-6	0.042476459	0.042476459	0.391542559	0.532292104	0.297078445	0.588874962
ALEHEE	Os1	OC-6	0.134035702	0.134035702	0.41058639	0.532538195	0.327533522	0.601263519
ALEHUU	Ru1	OC-6	0.0542529	0.0542529	0.394303588	0.53799509	0.302828176	0.601052262
ALEJAC	Ru1	OC-6	0.053019457	0.053019457	0.393048617	0.536666695	0.298962772	0.604426763
ALEJOQ_0	Ca1	OC-6	0.027397966	0.027397966	0.411087395	0.556633409	0.321450413	0.593512479
ALEJUW_0	Cd1	OC-6	0.035900304	0.035900304	0.409712548	0.552568557	0.320469716	0.584423937
ALEKAD_0	Co1	OC-6	0.024549227	0.024549227	0.41314359	0.5530351	0.321995831	0.585534311
ALEKEH	Co1	OC-6	0.029707515	0.029707515	0.403014884	0.545930292	0.313334238	0.592898392
ALEKIL_0	Cu1	OC-6	0.037155876	0.037155876	0.411480962	0.549325015	0.319205017	0.577014193
ALEKUX_0	Mn1	OC-6	0.026538473	0.026538473	0.412175068	0.553404275	0.321378046	0.5864027
ALELAE_0	Ni1	OC-6	0.028952908	0.028952908	0.412564575	0.551270494	0.321631677	0.581580379
ALELEK	Co1	OC-6	0.134430952	0.134430952	0.316997376	0.474283208	0.235283441	0.583819706
ALELEK	Co1B	OC-6	0.134430952	0.134430952	0.316954448	0.474283206	0.235292191	0.583819706
ALELIM_0	Zn1	OC-6	0.030572008	0.030572008	0.411794376	0.551418317	0.321149004	0.581926112
ALENAH_0	Sn1	OC-6	0.03794549	0.03794549	0.410191863	0.555295567	0.318729925	0.597857037
ALEQEO_0	Fe1	OC-6	0.045008767	0.045008767	0.391653213	0.542905338	0.305698519	0.588253507
ALEQEO01_0	Fe1	OC-6	0.03713713	0.03713713	0.400292656	0.547962947	0.310953403	0.591154566
ALEQEO01_1	Fe2	OC-6	0.044488135	0.044488135	0.395411363	0.540760559	0.305552101	0.588665429
ALEROA	Ni1	OC-6	0.075201098	0.075201098	0.370198511	0.516725899	0.290051604	0.596273963
ALEROY_0	Ru1	OC-6	0.065329469	0.065329469	0.394047279	0.530575134	0.300914759	0.568580333
ALEZOG_0	Re1	OC-6	0.068143144	0.068143144	0.398956382	0.532626945	0.306789948	0.581228467
ALIBAY01	Re3	OC-6	0.089881875	0.089881875	0.397982719	0.538579945	0.318369226	0.569180384
ALIBAY01	Re2	OC-6	0.097764395	0.097764395	0.402567622	0.522194121	0.311900097	0.563729526
ALIBAY01	Re4	OC-6	0.10228713	0.10228713	0.385709137	0.516401206	0.301365069	0.546465144
ALIBAY01	Re1	OC-6	0.108257004	0.108257004	0.371529875	0.507906719	0.290094248	0.559948109
ALIBEC_0	Re1	OC-6	0.088549031	0.088549031	0.383195478	0.52979874	0.299153957	0.569053779
ALIBEC_1	Re2	OC-6	0.078704953	0.078704953	0.406845267	0.529375376	0.314432489	0.573469388
ALIGAF	Mn1	OC-6	0.085885643	0.085885643	0.375163774	0.511776312	0.269636437	0.602829735
ALIGOT	Mn1	OC-6	0.076192236	0.076192236	0.382072234	0.52454066	0.284904221	0.599568564
ALIGOT	Mn2	OC-6	0.076738167	0.076738167	0.38376095	0.522782888	0.284018138	0.596768656
ALIHAE_0	Mn1	OC-6	0.151866712	0.151866712	0.301231048	0.4664189	0.236762103	0.606119191
ALIHEI_0	Zn1	OC-6	0.111012212	0.111012212	0.344477703	0.501236264	0.26520961	0.591967736
ALIKAI_0	Ru1	OC-6	0.063289579	0.063289579	0.387868025	0.528731763	0.293543091	0.589415937
ALIKEL	Ru1	OC-6	0.094974567	0.094974567	0.38594298	0.511204071	0.287587539	0.574559315
ALIKIP	Ru1	OC-6	0.080452801	0.080452801	0.399290714	0.539226271	0.309042152	0.588453521
ALILEO_1	Sb1	OC-6	0.013626534	0.013626534	0.414640046	0.556260646	0.323053322	0.597430169
ALILEO_2	Sb2	OC-6	0.0129364	0.0129364	0.412931904	0.557196122	0.32102771	0.601220351
ALILUD	Fe1	OC-6	0.04451676	0.04451676	0.393081848	0.537238126	0.300121436	0.593193921
ALIMOA_0	Rh1	OC-6	0.077860733	0.077860733	0.407320971	0.535843561	0.313825965	0.567213262
ALINER_0	Rh1	OC-6	0.09711895	0.09711895	0.407029633	0.542082675	0.311717745	0.562141086
ALINIV_0	Rh1	OC-6	0.077621531	0.077621531	0.407124933	0.535836149	0.313805071	0.567300372
ALINUH_0	Rh1	OC-6	0.071325745	0.071325745	0.399458037	0.527991014	0.306608975	0.563195999
ALIPIU	Ru1	OC-6	0.063510461	0.063510461	0.394723092	0.522133156	0.29599307	0.587688225
ALIPOA	Ru1	OC-6	0.072672276	0.072672276	0.397610862	0.531496031	0.304617114	0.56044741
ALIPOC	Mn1	OC-6	0.07541262	0.07541262	0.387288604	0.524340665	0.288116251	0.592396011
ALIQAN	Ru1	OC-6	0.064124912	0.064124912	0.401167451	0.54409349	0.311313086	0.607084626
ALIQAP	Mn1	OC-6	0.117508637	0.117508637	0.36489622	0.500240006	0.262162061	0.604163279
ALIQER	Os2	OC-6	0.100294424	0.100294424	0.396647536	0.528107565	0.308549184	0.551252683
ALIQER	Os1	OC-6	0.102319043	0.102319043	0.381168474	0.522241862	0.291817197	0.567280429
ALIQET	Mn1	OC-6	0.106659248	0.106659248	0.365401407	0.507377058	0.267057138	0.602301033
ALIQIV	Ru1	OC-6	0.059906203	0.059906203	0.399872747	0.533784335	0.309067067	0.592385925
ALIQIX	Ru1	OC-6	0.131352408	0.131352408	0.404622696	0.542069756	0.32698108	0.597870525
ALIQIX	Ru2	OC-6	0.132918373	0.132918373	0.408843332	0.542602323	0.331200849	0.600027607
ALIVIC	Zn1	OC-6	0.035000319	0.035000319	0.39526463	0.543426434	0.304342454	0.594905439
ALIVIC	Zn1B	OC-6	0.035000319	0.035000319	0.395220835	0.543426433	0.304343045	0.594905439
ALIWUN_0	Cu1	OC-6	0.044795919	0.044795919	0.410377222	0.545998623	0.31944489	0.569322014
ALIYID	Mn1	OC-6	0.149749211	0.149749211	0.364032838	0.502263852	0.269072975	0.601524797
ALIZAX_0	Ir1	OC-6	0.097168714	0.097168714	0.379994121	0.51052619	0.294671947	0.552924531
ALIZUR_0	Re1	OC-6	0.09102867	0.09102867	0.397650434	0.522032273	0.305189288	0.579889701
ALNALC01_0	Al1	OC-6	0.063709087	0.063709087	0.411159707	0.542245406	0.3189583	0.59769566
ALOBAF_0	Re1	OC-6	0.088695134	0.088695134	0.392708894	0.518587929	0.296717689	0.577289727
ALOBEK_0	Re1	OC-6	0.087567398	0.087567398	0.40027395	0.530183871	0.310202112	0.57559875
ALOBIO_0	Re1	OC-6	0.089593553	0.089593553	0.399299574	0.52503044	0.307757741	0.572943075
ALOBOT_0	Nb1	OC-6	0.046049539	0.046049539	0.394312222	0.540032064	0.305762515	0.605823066
ALOBOT_1	Nb2	OC-6	0.038802738	0.038802738	0.39615467	0.545169362	0.307760728	0.60415621
ALOBOU_0	Re1	OC-6	0.089452953	0.089452953	0.395266324	0.522226379	0.303740698	0.577168387
ALOBUA_0	Re1	OC-6	0.085473785	0.085473785	0.388954941	0.524463114	0.300448794	0.57733992
ALOBUY	Os1	OC-6	0.063039264	0.063039264	0.383980573	0.535481977	0.297746398	0.58971866
ALOCAH_0	Re1	OC-6	0.08816469	0.08816469	0.405444399	0.526144563	0.31390158	0.577507722
ALOCEL_0	Re1	OC-6	0.090180695	0.090180695	0.390265778	0.525970152	0.302414353	0.56980429
ALOCOV_0	Re1	OC-6	0.089566059	0.089566059	0.404382297	0.523955363	0.30764344	0.570823619
ALOGAK	Fe1	OC-6	0.117070687	0.117070687	0.389608568	0.523470579	0.290518545	0.60561504
ALOHIS_0	Mg1	OC-6	0.148468403	0.148468403	0.386668284	0.510135802	0.305010153	0.593285239
ALOJIU	Zn1	OC-6	0.038583065	0.038583065	0.411560786	0.549697086	0.318456649	0.577729662
ALOKUH	Zn1	OC-6	0.019099589	0.019099589	0.414051228	0.555035875	0.322738973	0.589964929
ALOMIA	Ni1	OC-6	0.060878884	0.060878884	0.407829183	0.546559274	0.313412223	0.595828392
ALORID_0	Mg1	OC-6	0.103636419	0.103636419	0.358761696	0.505979073	0.282417619	0.599152781
ALOXIJ	Ru1	OC-6	0.059908138	0.059908138	0.40671619	0.542433487	0.318442721	0.594587794
ALOXKH_0	Al1	OC-6	0.091199118	0.091199118	0.331430755	0.503841107	0.256069827	0.605193527
ALOZAD_0	Cr1	OC-6	0.077843891	0.077843891	0.400060759	0.534578865	0.313542916	0.598417591
ALSRNI10_0	Ni1	OC-6	0.090732286	0.090732286	0.367273665	0.518642376	0.275511813	0.573902095
ALUMAW_0	Co1	OC-6	0.110539723	0.110539723	0.392152484	0.504391726	0.291460676	0.569082622
ALUMAW_1	Co2	OC-6	0.121453599	0.121453599	0.401192569	0.52640822	0.314310766	0.571628496
ALUMEA_0	Ni1	OC-6	0.092662128	0.092662128	0.397100173	0.516717115	0.300960453	0.569913204
ALUMEA_1	Ni2	OC-6	0.09940439	0.09940439	0.400372746	0.529448085	0.312231955	0.571873202
ALUQAA	Cr1	OC-6	0.109571035	0.109571035	0.369525292	0.507441579	0.277033309	0.584384773
ALUROP	Os1	OC-6	0.042140789	0.042140789	0.409101348	0.542438972	0.317989444	0.585953025
ALURUV	Os1	OC-6	0.04208262	0.04208262	0.394604049	0.531769583	0.303210069	0.592711871
ALUSAC	Os2	OC-6	0.044782947	0.044782947	0.398479588	0.529249405	0.302895593	0.583886112
ALUSAC	Os1	OC-6	0.046726912	0.046726912	0.399247956	0.531801271	0.304510439	0.587037528
ALUSEG	Os1	OC-6	0.037957196	0.037957196	0.402055083	0.535012097	0.306999468	0.586713009
ALUSEG	Os2	OC-6	0.038265838	0.038265838	0.405264062	0.53850917	0.311615078	0.590098236
ALUSIK	Os2	OC-6	0.036284937	0.036284937	0.408787667	0.542906861	0.316190852	0.586426439
ALUSIK	Os1	OC-6	0.042756557	0.042756557	0.408398219	0.542081252	0.313396007	0.591241012
ALUSUY_0	Mo1	OC-6	0.10995338	0.10995338	0.420976457	0.548153296	0.3316189	0.608734767
ALUSUY_1	Mo2	OC-6	0.104397171	0.104397171	0.418300731	0.551448901	0.327930616	0.60637421
ALUTAD_0	Ir1	OC-6	0.070006985	0.070006985	0.395009263	0.526991659	0.307470936	0.556375539
ALUTEH_0	Ir1	OC-6	0.067878112	0.067878112	0.394421902	0.533510527	0.305054445	0.564427503
ALUWEL	Ni2A	OC-6	0.05490782	0.05490782	0.386005497	0.531031107	0.290132812	0.601809896
ALUWEL	Ni2	OC-6	0.054928568	0.054928568	0.386063317	0.53103268	0.290140669	0.601810319
ALUWEL	Ni1A	OC-6	0.062188507	0.062188507	0.381610522	0.523988862	0.282859572	0.604073938
ALUWEL	Ni1	OC-6	0.062192298	0.062192298	0.381573489	0.523994585	0.282870952	0.604084593
ALUWEL	Mn1	OC-6	0.101112293	0.101112293	0.406267682	0.539204559	0.315091456	0.547449218
ALUWEL	Mn2	OC-6	0.11186978	0.11186978	0.406811728	0.532899959	0.316503612	0.531005262
ALUYUB_0	Rh1	OC-6	0.033219262	0.033219262	0.409163605	0.549719952	0.316086837	0.58768901
ALUYUB_1	Rh2	OC-6	0.038803442	0.038803442	0.401593397	0.545690501	0.310681855	0.587418718
AMACCO	Co1	OC-6	0.05598704	0.05598704	0.384296701	0.524988508	0.286529936	0.589290289
AMADCU_0	Cu1	OC-6	0.00753839	0.00753839	0.416844406	0.559123395	0.325006859	0.598644236
AMADUN_0	Co1	OC-6	0.014614527	0.014614527	0.414698575	0.557857477	0.322743366	0.596121275
AMAFAW	Hf1	OC-6	0.141604331	0.141604331	0.409730888	0.536869539	0.329384822	0.594753552
AMAGIF	Ru1	OC-6	0.111454543	0.111454543	0.373549232	0.513312044	0.275324904	0.592079002
AMAKIK_0	Cd1	OC-6	0.034030961	0.034030961	0.413147545	0.548424827	0.321234536	0.574970241
AMAKOQ_0	Mn1	OC-6	0.037596373	0.037596373	0.413543143	0.548011078	0.319170638	0.573788943
AMAKUW_0	Al1	OC-6	0.009080177	0.009080177	0.416209058	0.558859793	0.324109628	0.598153029
AMAKUW01_0	Al1	OC-6	0.011438883	0.011438883	0.415927972	0.558102104	0.32350295	0.596517372
AMAKUW01_1	Al2	OC-6	0.008225906	0.008225906	0.416335662	0.559711305	0.324085193	0.599994114
AMALCO10	Co1	OC-6	0.068218659	0.068218659	0.400144416	0.518645367	0.303228798	0.579964078
AMAMOS_0	Mg1	OC-6	0.01607197	0.01607197	0.415527275	0.555589981	0.323249815	0.591031764
AMASEN_0	Ir1	OC-6	0.076376386	0.076376386	0.386677901	0.517967602	0.297441744	0.550477834
AMASUD_0	In1	OC-6	0.078911133	0.078911133	0.407096606	0.533303924	0.313628306	0.600655976
AMATEP_0	Cd1	OC-6	0.049066526	0.049066526	0.415438958	0.541834428	0.321596011	0.558890288
AMATIT_0	Mg1	OC-6	0.027660928	0.027660928	0.413273488	0.552454971	0.320374812	0.584115468
AMATOA	Cd1	OC-6	0.092390945	0.092390945	0.36453177	0.488882465	0.256535811	0.587690243
AMATOA	Cd1A	OC-6	0.092393656	0.092393656	0.364487891	0.488875094	0.25653275	0.587679835
AMATOZ_0	Co1	OC-6	0.031298591	0.031298591	0.412856661	0.551010244	0.31987157	0.580840135
AMATUF_0	Cu1	OC-6	0.036223827	0.036223827	0.410311458	0.553793443	0.3190726	0.586991391
AMAVAN_0	Mn1	OC-6	0.039828626	0.039828626	0.411919123	0.548228441	0.318569386	0.574366742
AMAVER01_0	Fe1	OC-6	0.042474034	0.042474034	0.392130881	0.537702429	0.299191476	0.587941586
AMAVER01_1	Fe2	OC-6	0.045646662	0.045646662	0.386852791	0.530092677	0.28911416	0.58875041
AMAVIV_0	Zn1	OC-6	0.034852531	0.034852531	0.411342949	0.5507131	0.319490962	0.580215475
AMAVOA_0	Mo1	OC-6	0.05414833	0.05414833	0.376347054	0.529062277	0.288892614	0.598429701
AMAVOA_1	Mo2	OC-6	0.039153448	0.039153448	0.388002545	0.538707241	0.300210655	0.590326541
AMAVOB_0	Fe1	OC-6	0.03400162	0.03400162	0.411674978	0.549901107	0.320358131	0.578436911
AMAVUH_0	Mn1	OC-6	0.021482994	0.021482994	0.415778794	0.553111038	0.322993346	0.585411683
AMAWER_0	Cr1	OC-6	0.042415734	0.042415734	0.38740899	0.537031842	0.297398488	0.597914869
AMAWIV_0	Cr1	OC-6	0.057843056	0.057843056	0.382163972	0.524017686	0.283623201	0.597036535
AMAWOB_0	Cr1	OC-6	0.018308061	0.018308061	0.403079233	0.550994651	0.312272088	0.603721099
AMAXES_0	Mo1	OC-6	0.026731957	0.026731957	0.395893005	0.542773131	0.306825498	0.598677609
AMAXIW_0	Mo1	OC-6	0.025097789	0.025097789	0.408451055	0.552451601	0.315665553	0.601604506
AMAXOC_0	Mo1	OC-6	0.040177469	0.040177469	0.387611143	0.53558436	0.296498108	0.602839755
AMAYAP_0	Cr1	OC-6	0.065143327	0.065143327	0.374560761	0.516141611	0.271018888	0.593535148
AMAYET_0	Mo1	OC-6	0.061415334	0.061415334	0.376720117	0.517896268	0.276276003	0.588420176
AMBOCO10	Co1	OC-6	0.057378057	0.057378057	0.402408955	0.539513382	0.303532392	0.57677527
AMBZCW_0	W1	OC-6	0.031472411	0.031472411	0.400878023	0.542798404	0.303871813	0.59940877
AMCLSN10_0	Sn1	OC-6	0.007495312	0.007495312	0.415641942	0.560741324	0.324884513	0.602322852
AMEDIH_0	Pt1	OC-6	0.006091034	0.006091034	0.416154346	0.560943292	0.324768288	0.602702436
AMEDUT_0	Pt1	OC-6	0.011555374	0.011555374	0.410641564	0.554302239	0.31797785	0.601886901
AMEDUT_1	Pt2	OC-6	0.013372741	0.013372741	0.414137687	0.559641709	0.324051464	0.600065953
AMEFII	Ni2	OC-6	0.10814208	0.10814208	0.34094275	0.474634155	0.234962106	0.600014503
AMEFII	Ni1	OC-6	0.108495941	0.108495941	0.343948582	0.474988097	0.233975991	0.599949214
AMEGAB	Ni2	OC-6	0.106448727	0.106448727	0.342950449	0.472604742	0.23365407	0.596702813
AMEGAB	Ni1	OC-6	0.108893911	0.108893911	0.34012326	0.4705381	0.231228615	0.596881685
AMEGAC_0	Ru1	OC-6	0.007828684	0.007828684	0.416085935	0.560331949	0.324179827	0.601368786
AMEGAC_1	Ru2	OC-6	0.011817152	0.011817152	0.415039382	0.558245808	0.323844953	0.596955505
AMEGAC01_0	Ru1	OC-6	0.008127109	0.008127109	0.416018238	0.56037417	0.32410845	0.601466173
AMEGAC01_1	Ru2	OC-6	0.012458581	0.012458581	0.414927342	0.557993667	0.323747422	0.596417103
AMEGEF	Fe2	OC-6	0.027784686	0.027784686	0.395711634	0.54453562	0.306904193	0.593796344
AMEGEF	Fe2A	OC-6	0.027805735	0.027805735	0.39574075	0.54452759	0.306888562	0.593789835
AMEGEF	Fe1	OC-6	0.031166378	0.031166378	0.401724968	0.541271047	0.308846343	0.589298291
AMEGEF	Fe1A	OC-6	0.031176268	0.031176268	0.401679713	0.541265321	0.308845964	0.589295564
AMEGEF	Mn1	OC-6	0.145056377	0.145056377	0.342337274	0.47461256	0.264008213	0.583163114
AMEGEF	Mn1A	OC-6	0.14506534	0.14506534	0.342289457	0.474606354	0.264013338	0.58316388
AMEGEF02	Fe2A	OC-6	0.027761913	0.027761913	0.395805684	0.545038265	0.306934958	0.594398875
AMEGEF02	Fe2	OC-6	0.027776731	0.027776731	0.39575636	0.545032382	0.306927263	0.594395707
AMEGEF02	Fe1	OC-6	0.030259456	0.030259456	0.403859651	0.542810235	0.309789309	0.590386887
AMEGEF02	Fe1A	OC-6	0.030261226	0.030261226	0.40381884	0.542803865	0.309793006	0.590377514
AMEGEF02	Mn1	OC-6	0.144673379	0.144673379	0.342776762	0.474512643	0.2644176	0.582851264
AMEGEF02	Mn1A	OC-6	0.144679842	0.144679842	0.342742687	0.474514614	0.264424004	0.582846169
AMEGEF03	Fe2	OC-6	0.028128264	0.028128264	0.395264337	0.543734605	0.305466935	0.594392076
AMEGEF03	Fe2A	OC-6	0.028132055	0.028132055	0.395299672	0.543724947	0.305454627	0.594392727
AMEGEF03	Fe1A	OC-6	0.030460948	0.030460948	0.403159336	0.542308101	0.309772322	0.589761112
AMEGEF03	Fe1	OC-6	0.030470312	0.030470312	0.403194137	0.542295105	0.309760733	0.589761251
AMEGEF03	Mn1	OC-6	0.143693809	0.143693809	0.343111528	0.477378059	0.261220033	0.582511769
AMEGEF03	Mn1A	OC-6	0.143697884	0.143697884	0.343065731	0.477372591	0.2612297	0.582506418
AMEHAC	Fe1	OC-6	0.028791892	0.028791892	0.40366941	0.548613044	0.310992723	0.597937353
AMEHAC	Fe1A	OC-6	0.028793335	0.028793335	0.403705226	0.548601629	0.310977269	0.597946504
AMEHAC	Fe2	OC-6	0.035766308	0.035766308	0.396121637	0.543165603	0.303660998	0.596847735
AMEHAC	Fe2A	OC-6	0.03576651	0.03576651	0.396167566	0.543160677	0.303657478	0.596861513
AMEHAC	Mn1A	OC-6	0.125248235	0.125248235	0.358241799	0.499013103	0.281897795	0.599165819
AMEHAC	Mn1	OC-6	0.125259819	0.125259819	0.358283964	0.499018394	0.281901095	0.599169714
AMEKAE_0	Ru1	OC-6	0.054948996	0.054948996	0.392020328	0.532744904	0.293098674	0.602999289
AMEKEI_0	Ru1	OC-6	0.03713806	0.03713806	0.398839134	0.539739053	0.30862416	0.592125061
AMEKIM_0	Ru1	OC-6	0.034636276	0.034636276	0.408051744	0.542945835	0.315349639	0.58868992
AMEKOT	Fe1	OC-6	0.10604156	0.10604156	0.380361158	0.503474654	0.291542974	0.568926924
AMEKUZ	Fe1B	OC-6	0.106581238	0.106581238	0.368369129	0.497131939	0.278622102	0.594034889
AMEKUZ	Fe1	OC-6	0.106582551	0.106582551	0.368366898	0.497132367	0.278622766	0.594034954
AMELUZ_0	Ni1	OC-6	0.022118818	0.022118818	0.414760372	0.553233927	0.322125195	0.585813684
AMEMOU	Cu1	OC-6	0.107839904	0.107839904	0.357829119	0.499330679	0.258079627	0.59332206
AMEMOU	Cu2	OC-6	0.132851839	0.132851839	0.387044044	0.514766654	0.290757315	0.592226678
AMEMOX_0	Rh1	OC-6	0.037760761	0.037760761	0.402335293	0.542847467	0.310659421	0.595495248
AMEMUA_0	Re1	OC-6	0.095362134	0.095362134	0.386151258	0.520849635	0.298589624	0.572414651
AMENAH	Re1	OC-6	0.121467192	0.121467192	0.38538212	0.506258203	0.295950202	0.563166255
AMENAH	Re1D	OC-6	0.121480555	0.121480555	0.385339015	0.506248115	0.295945061	0.563174743
AMENCO	Co1	OC-6	0.034768853	0.034768853	0.400907815	0.536951801	0.307592352	0.589989252
AMENOV_0	Re1	OC-6	0.088573854	0.088573854	0.404694345	0.516035687	0.307359378	0.577861131
AMEQAL_0	Zn1	OC-6	0.017623033	0.017623033	0.414995129	0.555027332	0.323250805	0.589834394
AMEQEP_0	Zn1	OC-6	0.0220589	0.0220589	0.415162166	0.553037111	0.322418444	0.585333321
AMERES_0	Cu1	OC-6	0.069749218	0.069749218	0.387449317	0.529847619	0.299885322	0.581686214
AMERIW_0	Co1	OC-6	0.030197642	0.030197642	0.41186342	0.552142063	0.32038296	0.583520407
AMESNC_0	Sn1	OC-6	0.116347743	0.116347743	0.397670874	0.535945789	0.312291346	0.589701189
AMESNC01_0	Sn1	OC-6	0.114511795	0.114511795	0.398351725	0.539099999	0.312528392	0.590959956
AMESNC02_0	Sn1	OC-6	0.130176994	0.130176994	0.39965332	0.530509202	0.304329587	0.587432601
AMESNC03_0	Sn1	OC-6	0.114514635	0.114514635	0.398341333	0.539087645	0.312527315	0.590960377
AMESNC04_0	Sn1	OC-6	0.110896936	0.110896936	0.398469609	0.52437724	0.311057529	0.588757358
AMESNC05_0	Sn1	OC-6	0.113810417	0.113810417	0.402554102	0.522760323	0.312149137	0.586788217
AMESNC05_1	Sn2	OC-6	0.109709611	0.109709611	0.39109281	0.518992003	0.298970559	0.589820163
AMEVIY	Ir1	OC-6	0.147865176	0.147865176	0.340357966	0.476158496	0.23776935	0.601256596
AMEVUK	Ir1	OC-6	0.146935787	0.146935787	0.341626588	0.479899638	0.239406021	0.606314065
AMEWAR	Fe3	OC-6	0.091359073	0.091359073	0.410369802	0.54255359	0.324747139	0.594548025
AMEWAR	Fe2	OC-6	0.091658449	0.091658449	0.400229625	0.537343962	0.315974635	0.591382626
AMEWAR	Fe4	OC-6	0.117340865	0.117340865	0.416494984	0.538053753	0.326179872	0.600931097
AMEWAR	Fe1	OC-6	0.124393808	0.124393808	0.398732812	0.531840973	0.31873542	0.598027014
AMEZEA	Cu1	OC-6	0.093658002	0.093658002	0.362019801	0.506509885	0.268492187	0.587440979
AMEZEA	Cu1A	OC-6	0.093661026	0.093661026	0.362073828	0.506521507	0.268509233	0.587423735
AMEZUP	Co1	OC-6	0.032884887	0.032884887	0.406737728	0.543010518	0.315662222	0.578426452
AMGXCO_0	Co1	OC-6	0.063307637	0.063307637	0.409355389	0.548497028	0.31521767	0.573501089
AMGZCO	Co2	OC-6	0.047827953	0.047827953	0.40104254	0.546383285	0.310451831	0.588451664
AMGZCO	Co1	OC-6	0.104567948	0.104567948	0.418367541	0.549198907	0.332930324	0.59263443
AMIBEF	Co1	OC-6	0.03354842	0.03354842	0.409563344	0.545335095	0.314782553	0.57819466
AMIBIJ	Co1	OC-6	0.030675337	0.030675337	0.409620961	0.54844216	0.315043778	0.582329413
AMIBOP	Co1	OC-6	0.034268491	0.034268491	0.410603222	0.547356085	0.316557555	0.578758825
AMIBOP	Co1A	OC-6	0.034282923	0.034282923	0.410629926	0.547356594	0.316555143	0.578753048
AMIBUT	Mn2	OC-6	0.123096372	0.123096372	0.367177262	0.490297847	0.268386198	0.57185217
AMIBUT	Mn1	OC-6	0.135155153	0.135155153	0.343123343	0.475328259	0.245268131	0.595634493
AMIGEI	V1	OC-6	0.127917759	0.127917759	0.427418745	0.552593284	0.334440512	0.593108372
AMIHIN	Co1	OC-6	0.051264177	0.051264177	0.402375233	0.54052481	0.314034297	0.582374948
AMIHIN	Co2	OC-6	0.065590539	0.065590539	0.390599894	0.527084579	0.288944622	0.572984953
AMIHIO	Ru1	OC-6	0.069504956	0.069504956	0.406697966	0.530787851	0.311927626	0.574959065
AMIHIO	Ru1E	OC-6	0.069504956	0.069504956	0.406740931	0.530787849	0.311928122	0.574959065
AMIHIQ_0	Zn1	OC-6	0.037911535	0.037911535	0.413854872	0.547604781	0.319355537	0.572812177
AMIHIQ_1	Zn2	OC-6	0.050749348	0.050749348	0.410192675	0.544103443	0.318170984	0.564677987
AMIHOT	Co1	OC-6	0.071385027	0.071385027	0.371216665	0.51414836	0.273072313	0.588698986
AMIHUZ	Co1	OC-6	0.055792969	0.055792969	0.382806417	0.526139556	0.294643726	0.587751302
AMIJAH	Co1	OC-6	0.079011002	0.079011002	0.358669337	0.510724374	0.265923283	0.590020569
AMIJEL	Co1	OC-6	0.108554941	0.108554941	0.339842518	0.487572657	0.243734119	0.596188654
AMIJIP	Co1	OC-6	0.074584703	0.074584703	0.370376485	0.510647112	0.269815048	0.586315817
AMIJOV	Co1	OC-6	0.098991139	0.098991139	0.361049085	0.503108876	0.258746486	0.595730747
AMIJUB	Co1	OC-6	0.034821995	0.034821995	0.391195867	0.540800328	0.301952207	0.595967613
AMIKAI	Co1	OC-6	0.03832096	0.03832096	0.386707077	0.539170204	0.300046639	0.598434135
AMIKUE_0	Ni1	OC-6	0.087445297	0.087445297	0.383732808	0.520027787	0.299860303	0.589695164
AMINES_0	Cd1	OC-6	0.115016898	0.115016898	0.408735207	0.538431717	0.314938096	0.542642806
AMIPIV_0	Ir1	OC-6	0.068987362	0.068987362	0.398270647	0.533866717	0.30845397	0.570335802
AMIQIW_0	Ni1	OC-6	0.022066024	0.022066024	0.413598331	0.556450622	0.321008376	0.592993736
AMIRET	Sb1	OC-6	0.057890417	0.057890417	0.405054045	0.541386578	0.311826792	0.595391368
AMIRET	Sb1B	OC-6	0.057901346	0.057901346	0.405100047	0.541390438	0.311829453	0.595402077
AMIRUK	Ru1	OC-6	0.053925013	0.053925013	0.401554976	0.545752938	0.314318495	0.581095414
AMISAQ_0	Sb1	OC-6	0.099249761	0.099249761	0.392347588	0.51246805	0.293587551	0.586817694
AMISOE	Ru1	OC-6	0.122505099	0.122505099	0.39462879	0.529491367	0.306283147	0.563782375
AMITAR_0	Fe1	OC-6	0.02627617	0.02627617	0.414514057	0.551242191	0.322468805	0.581327339
AMIWIE_0	Ir1	OC-6	0.081263514	0.081263514	0.386762189	0.522984566	0.297645776	0.565662149
AMODUD	Al1A	OC-6	0.10266738	0.10266738	0.375960416	0.494704561	0.274454809	0.574300335
AMODUD	Al1	OC-6	0.102670286	0.102670286	0.375997444	0.494703324	0.27444987	0.574306606
AMOFUD_0	Mn1	OC-6	0.071004291	0.071004291	0.398179849	0.526473215	0.308767098	0.574155794
AMOFUD_1	Mn2	OC-6	0.071203095	0.071203095	0.405528153	0.521273287	0.309672034	0.564148477
AMOKOF_0	Sb1	OC-6	0.018914096	0.018914096	0.405715929	0.549891556	0.31382467	0.597316972
AMOLAS_0	Sb1	OC-6	0.009657039	0.009657039	0.416139363	0.55981003	0.323663203	0.60023924
AMOLAS_1	Sb2	OC-6	0.006781647	0.006781647	0.41587529	0.560956255	0.324603896	0.60436231
AMOLIA_0	Sb1	OC-6	0.005515699	0.005515699	0.416486571	0.560664105	0.324805877	0.602063536
AMOLOG_0	Sb1	OC-6	0.005673308	0.005673308	0.416189411	0.560737725	0.32513925	0.602258839
AMOLOG_1	Sb2	OC-6	0.005237705	0.005237705	0.416784312	0.560327231	0.324998444	0.601287079
AMOLUM_0	Sb1	OC-6	0.018920702	0.018920702	0.410425385	0.55373701	0.317686695	0.604810718
AMOXAE	Ru1	OC-6	0.025205654	0.025205654	0.412111348	0.555235799	0.319614004	0.602241554
AMOXCO_0	Co1	OC-6	0.090774839	0.090774839	0.41285802	0.532987596	0.315180598	0.534256441
AMOXZN_0	Zn1	OC-6	0.070743878	0.070743878	0.40946723	0.545329303	0.314352925	0.565390333
AMPMNC_0	Mn1	OC-6	0.033406001	0.033406001	0.415232183	0.54818166	0.321683154	0.574119951
AMPRCO	Co1	OC-6	0.055088479	0.055088479	0.386996704	0.532294212	0.292514312	0.602493705
AMPXAC_0	Cu1	OC-6	0.114154223	0.114154223	0.406963552	0.536006367	0.315824017	0.537548979
AMTZCO	Co1	OC-6	0.088826204	0.088826204	0.384661755	0.520041505	0.296399452	0.582985723
AMUBUF	Tc1	OC-6	0.07203804	0.07203804	0.391420659	0.542034388	0.308921626	0.579341668
AMUBUF	Tc1E	OC-6	0.072038996	0.072038996	0.391461092	0.542038591	0.308918517	0.579326827
AMUCAM_1	Tc2	OC-6	0.056498519	0.056498519	0.371756686	0.51974781	0.275456715	0.606476472
AMUGEX	Cu1	OC-6	0.052513588	0.052513588	0.41446525	0.540571508	0.320683764	0.555937282
AMUGOH	Cu1	OC-6	0.045695004	0.045695004	0.409877968	0.545961068	0.319981736	0.569259704
AMUHOI	Re1	OC-6	0.112678952	0.112678952	0.361836288	0.473843852	0.270884205	0.545165256
AMUHUO	Re1	OC-6	0.067111392	0.067111392	0.398789723	0.528263185	0.300549777	0.575962683
AMUJEA	Re1	OC-6	0.07279175	0.07279175	0.38680939	0.514101281	0.287284944	0.575754521
AMUNUS	Sn1	OC-6	0.101980566	0.101980566	0.394795161	0.520788253	0.309721021	0.588868559
[truncated: 38,846 more rows]
