# Supplementary material for: Thermally Distinguishable Polyhedral Shapes in Chemistry: 6- and 7‑Coordination
Source: ACS Omega. 2025 Sep 29;10(40):47189–209. doi: 10.1021/acsomega.5c05878 (PMC12529146; doi:10.1021/acsomega.5c05878)
Supplement: Supplementary file 1 [file ao5c05878_si_001.zip › iv - TDPSs_RMSD_Spreadsheets/TDPSs_RMSD_CN-7.csv]

Complex	Metal	Shape	RMSD	COC-7	CTPR-7	DTT-7	ETPY-7	HECU-7	HEOB-7	FPSS-7	HPY-7	TSPPY-7	PBPY-7	lambda-SHEAPR-7	alpha-THTB-7	lambda-SHEAPR-7	alpha-THTB-7	DPAC-7	TrBCSPY-7	HP-7
AHAKEB	Ca1	COC-7	0.1363390844971082	0.1363390844971082	0.1372747535756572	0.217096607099913	0.3901597949947031	0.2862330488417011	0.3183337804756938	0.3566151186122648	0.4637011723651821	0.31315759737489	0.1993072396301033	0.3334991192620481	0.3595027661633332	0.2880030365561147	0.3589064708544885	0.3067561899740569	0.3872594548909572
AHAVEL	W1	COC-7	0.0396485760677691	0.0396485760677691	0.1118339233571409	0.1612256913966297	0.4018050786169536	0.2677528463612508	0.3518587834081852	0.339803550426536	0.4640536212701074	0.350389301238583	0.2620460048129203	0.326147455667404	0.3858499212469038	0.3286274962373333	0.3817963537982907	0.3423380612362836	0.4156769165366052
AMEVAS	Ce1	COC-7	0.0822565268090182	0.0822565268090182	0.1031675120570632	0.1775699779190574	0.3487691504750638	0.2764691388251717	0.3228665340946569	0.3363355807586534	0.4688999516876515	0.2912234213249015	0.2585538548073686	0.3256591546922448	0.3537169610639507	0.277766887610688	0.3324682181338379	0.2919001654095841	0.3579038411413673
AMIVOJ	Dy1	COC-7	0.1421364205722492	0.1421364205722492	0.1775184576127583	0.2307021635580204	0.3556060646446015	0.3106784034467719	0.3477553143352633	0.3620711256206825	0.4546883676611563	0.3233177927081883	0.3066677410102456	0.3717130246360574	0.3933554035799024	0.2993091197124051	0.3560001945004665	0.3284006615909212	0.3734323559373608
AMOVIK	W1	COC-7	0.0859618544539876	0.0859618544539876	0.1392482773980345	0.2019014005228536	0.3829006532578601	0.2800267173197679	0.3302600013343018	0.3276938721785347	0.4384620280547404	0.3238814531505153	0.2690545438806557	0.3290002333788998	0.3701673430941652	0.3016367806998588	0.3696744533520507	0.318614706741276	0.3890222997001624
AMOVOQ	W2	COC-7	0.0423550886560081	0.0423550886560081	0.0999001210222457	0.1431534319354638	0.3955741928584775	0.2511527195354473	0.3465317967847225	0.3337570884657027	0.4444628032244716	0.3379700532354989	0.2690026696405863	0.3214277439857423	0.3841102642590363	0.3482323497963849	0.3698853594824427	0.3319235725467007	0.4086925598952516
AMOVOQ	W1	COC-7	0.0539473341374568	0.0539473341374568	0.0963059306461435	0.1433321765460851	0.4062902904606777	0.2542055810664605	0.3552364323887183	0.3312823967740961	0.4420357304619318	0.3511934385336335	0.2504430597367077	0.3280724386203807	0.3792195226310094	0.3369075015591005	0.3838861518246645	0.3461160832081872	0.4186058448566497
ATINUM	Ho2	COC-7	0.1080467775908874	0.1080467775908874	0.1502639293889197	0.1770174388755567	0.352340620396591	0.272647355242716	0.3396450201862481	0.3470479470009136	0.4599971206710086	0.3095148424388619	0.2945244439210504	0.2882375381342625	0.3470358947105127	0.3476085993248304	0.3705095615559371	0.3110422016836086	0.3695128966841955
ATINUM	Ho1	COC-7	0.1372852382578708	0.1372852382578708	0.1438833664722983	0.2051479346052368	0.3393914598806221	0.2870441517536354	0.3133525598232692	0.3482141048358648	0.4787407253528375	0.2783692606241669	0.2798035566278253	0.2663402590191783	0.318865855225438	0.3136781160822212	0.347709083964653	0.2791091325608014	0.3452298008009371
ATIPAU	Er2	COC-7	0.1042933448674497	0.1042933448674497	0.1392939278915369	0.1733637707591463	0.3577022800008234	0.2662826688183852	0.3387691569708787	0.344151318411535	0.4574692667879841	0.3101181345840247	0.2894335552524467	0.2906920696261274	0.348267517858402	0.3432623484341451	0.3679806797261556	0.309909804540911	0.3725495304327638
ATIPAU	Er1	COC-7	0.1191176724116327	0.1191176724116327	0.1335786207331359	0.1894128345519994	0.3509651188114464	0.2735442268437377	0.3296309158820407	0.3511341813299837	0.4691962872315226	0.2954705695742786	0.2807868829918079	0.2801986661214968	0.3333840640522037	0.3283014608854619	0.3592085458643927	0.2955617619937795	0.3607372167295091
AVIPOK	La1	COC-7	0.1080425132532019	0.1080425132532019	0.1146013303424692	0.1676184460665075	0.3750158908512268	0.2453683224743773	0.2995445409173754	0.3284997068376329	0.4456137058853878	0.2936837975142481	0.2351099357808224	0.2999533149863552	0.3296004922927476	0.2795495219154161	0.35249819789115	0.2878324682346312	0.3764216856515605
AVUYIB	Nd1	COC-7	0.0919353600427289	0.0919353600427289	0.1222994845200924	0.2001719837717115	0.3408582967611555	0.2852775039154535	0.3128300096504589	0.3417609206935984	0.4514300453793402	0.2906325684686395	0.2639106418366579	0.3381497461908606	0.3580147986649232	0.2635272232295536	0.3270869046702941	0.2886932461062366	0.3509661235523312
AXACIL	La1	COC-7	0.1413804592158981	0.1413804592158981	0.1467005295936888	0.242506624073028	0.3928718079557931	0.315241501493559	0.3527274402853707	0.3485508125042168	0.4507864527376308	0.3396807820935943	0.2721830261548217	0.3296972615261025	0.379433983662883	0.3151986628429488	0.3668444823574961	0.3358834257993656	0.3978940434325064
AZOGAY	W1	COC-7	0.102725842725531	0.102725842725531	0.1148560070053038	0.1824048291326524	0.412995079098098	0.2658437611350967	0.3290001032958554	0.3371878234431475	0.4592546245186127	0.3284693335131174	0.2088388503840724	0.3322083502526135	0.3611727481685338	0.3151248802508051	0.3811041847219313	0.3227235348671013	0.412100756014666
BACDEO	W1	COC-7	0.1074231920049261	0.1074231920049261	0.1106532271457058	0.1884505618764301	0.3825969205425334	0.2458922402171072	0.3097744954617697	0.3245665442619989	0.4434804927256682	0.3214158876839774	0.2486973496197101	0.3300970787616291	0.3469840959653001	0.2993428468614771	0.3630926797265188	0.3133706192040556	0.3937558986485532
BACDEO	W2	COC-7	0.1163116486245523	0.1163116486245523	0.1227563450760175	0.1893706616697244	0.3936093222310824	0.2567527552047751	0.3199766466963859	0.3331848508529678	0.434661372688115	0.3275932507181118	0.2355077660951888	0.3084375709725124	0.3566092894497544	0.3248598597104925	0.3553176199847224	0.3220422919273553	0.4035947385189761
BAFQUU	Ta1	COC-7	0.1211202851488982	0.1211202851488982	0.1493402394525609	0.1651813184288948	0.3966916175416771	0.2601016725350137	0.3368934056146941	0.3406458594639944	0.4373135233379172	0.3428198597651323	0.2647668441962097	0.3484965355466289	0.3722612469602193	0.3175804213091912	0.3788843739210671	0.3302722612511176	0.4074922008103249
BALQUD	Lu1	COC-7	0.0926457477475721	0.0926457477475721	0.1537896065111191	0.1874046019174242	0.3391027342740954	0.2856800017996537	0.3392715091902378	0.3497614245774974	0.4788518247747597	0.3063937318452836	0.29558586565824	0.2793838757439812	0.3421579705048115	0.3567585652771693	0.3761689057873719	0.3119053393341067	0.3612835336786714
BALSEP	Eu1	COC-7	0.1260496930706042	0.1260496930706042	0.1749021830251599	0.1932569254927387	0.3424464502576731	0.2903856345966444	0.3456627038749013	0.358070639432802	0.4706486057218145	0.3100594869880554	0.3068462519053983	0.2844621204603156	0.3445554113533493	0.3572043538410441	0.378383934698299	0.3152469242049611	0.3636721479341923
BALSIT	Y1	COC-7	0.1088518036914193	0.1088518036914193	0.1631360116362356	0.1835566787985762	0.3564350628341639	0.2842600530456792	0.3488719209760029	0.352995741427921	0.4677666828166925	0.3203359616862722	0.3006908097350756	0.2959236307516397	0.3567906290588792	0.3609606856704715	0.3800196429137454	0.3231693728382181	0.3769732060474842
BALSOZ	Tb1	COC-7	0.138139798340825	0.138139798340825	0.1834104500160336	0.196326117211441	0.3521320802871223	0.2927741689101704	0.3521436649829829	0.3616844713277005	0.4677895295976957	0.3185273167436896	0.3115191595238361	0.2942890882090061	0.3530340542025629	0.3610837818413069	0.3820640079225664	0.3225630295611175	0.3725054511805989
BALTAM	Y1	COC-7	0.1325954294437822	0.1325954294437822	0.1794058434401427	0.1938462772926004	0.3573000427736075	0.2910862002490428	0.3534563693334678	0.3598058905855745	0.4680504769227764	0.3223599305914658	0.3090436737076399	0.298498897134021	0.3575668974998755	0.3626593222397042	0.382850782746056	0.3256212210225011	0.3774542785254453
BALTEQ	Tb1	COC-7	0.1164632700299788	0.1164632700299788	0.1682439892427542	0.187984783153729	0.3488487162379002	0.2870151304469857	0.3467584982321459	0.3551849099308584	0.4692741435614214	0.3146210105004786	0.3033284235471175	0.2895393314609558	0.350134808258332	0.3587488792492465	0.3788761988739461	0.3186766093205789	0.3697786425426436
BALTIU	Dy1	COC-7	0.1274474193892134	0.1274474193892134	0.1632192605467722	0.1856482440853416	0.3617189979198019	0.274255247115884	0.3386234629945026	0.3437945980319641	0.4603585965322337	0.3222584255508476	0.2995236053136561	0.2991528709412203	0.3550041047754167	0.3589043320131344	0.371610212496841	0.3210748469580959	0.3810769147650322
BALTOA	Tb1	COC-7	0.1332270867591773	0.1332270867591773	0.167349831771195	0.1891116314441503	0.3596250719837173	0.2757682945911069	0.3369999425101841	0.3445012325248703	0.4612590244025794	0.3199349207827252	0.3025759607636962	0.2970301322898873	0.3532011347237145	0.357259741208289	0.3703214899982728	0.3188145202296875	0.3785577767766039
BALTUG	Y1	COC-7	0.1265364529047201	0.1265364529047201	0.1631023168887494	0.1855173754530273	0.3644541957158915	0.2748228978384873	0.3409230610975945	0.3443980017559308	0.4608281886255145	0.3248583987175222	0.2991116763682672	0.3018456168039221	0.3576558036158838	0.3603874576368495	0.3731463164453557	0.3235610588211918	0.3838196881768571
BAVCUX	W1	COC-7	0.0846140633536995	0.0846140633536995	0.122325566272149	0.1469415378507329	0.3892556114276659	0.2609369239767884	0.3380863849347432	0.3375782149970953	0.4347439996325146	0.322913661482922	0.2492362217965968	0.3029708045242448	0.373851567388814	0.3465991239448316	0.3708200652435205	0.3228232222403998	0.3978294121311759
BECKEB	Mo1	COC-7	0.0688400414061553	0.0688400414061553	0.0698462636338899	0.1372165184676199	0.413194194524472	0.2529651440341228	0.3482689047257578	0.3386576752519581	0.4312764174206975	0.3459791983237852	0.2547539789085838	0.3288475831534457	0.3749092065392281	0.3437529558015668	0.3712748091890538	0.3331209038672777	0.4174595194213256
BELKEM	Y001	COC-7	0.0608479709429806	0.0608479709429806	0.1122253605914564	0.1687631923225433	0.3559388199753041	0.2638425347681282	0.3290082717356126	0.3379704527821046	0.4577693240771171	0.3083930606331502	0.2783455251471778	0.2855567333162757	0.3470103440956061	0.3465688171935904	0.3664662697689129	0.30700401092335	0.3707452927840201
BERXUR	In1	COC-7	0.0982201045640014	0.0982201045640014	0.1061261732024336	0.1568098056031107	0.415374083214571	0.22485618857882	0.3159316515512705	0.315971301992712	0.4388594624362795	0.322353697745205	0.2243382926814678	0.3201471580320545	0.3441770080713884	0.3187124447560586	0.3815752587990748	0.3216668505974973	0.4009922090348701
BIKNUF	Tb1	COC-7	0.0738204169644304	0.0738204169644304	0.1209011291822765	0.141036849595203	0.3780648202064767	0.2588204080946608	0.3435730224844743	0.333643321212269	0.4313467148144658	0.3249462541140159	0.2585952462516064	0.3487776741831787	0.3688933470751771	0.301504875127574	0.3639567801525064	0.3245798347866118	0.3909731408579661
BIXYOZ	Yb1	COC-7	0.0556302730605205	0.0556302730605205	0.1151492671599005	0.1815002299912773	0.3712533398329768	0.2762816802585511	0.3384725978277305	0.3431426315978855	0.4598270097203339	0.3262611060173576	0.2583860520641234	0.343320722509022	0.3758709973404545	0.2973803697956854	0.3616558648053199	0.3222531611511777	0.3865419258187684
BOCWOF	Ti1	COC-7	0.08031541609892	0.08031541609892	0.1206669910451157	0.1567922829322754	0.4009427340444023	0.251665726039957	0.3404731180042505	0.3289546846228931	0.4477789945979168	0.3488132518732247	0.2776944475327997	0.3481465136965733	0.3663658758656595	0.3255052239368112	0.3661658104807609	0.3366404499129386	0.4147645991519902
BTOIRE	Re1	COC-7	0.0438371348403095	0.0438371348403095	0.1155867903247665	0.1042066498521951	0.4191719220859869	0.2441177240414026	0.3385597398946867	0.3375260424714893	0.4084097566177998	0.3653041253489384	0.2768371220531971	0.3455398126191999	0.3868845928028831	0.3459756872811516	0.3851777045472719	0.3557356548326481	0.4339491519267074
BUCPIB	In1	COC-7	0.1139378090262041	0.1139378090262041	0.1319696562879525	0.2119610973360137	0.3956684280003187	0.2872076135971514	0.3370257721209079	0.3105567818734782	0.4308645339846463	0.3242496711296863	0.2068799987893382	0.3117076917302097	0.360996084098496	0.3241125940903678	0.3664173998045034	0.3268854068033385	0.4025554944089055
BUKZUC	Ca1	COC-7	0.1180637275983337	0.1180637275983337	0.1234662956714107	0.1732134911499918	0.3932447600247321	0.2479448367978575	0.3327626488572331	0.3190814499468558	0.4471456445643929	0.3156199984452694	0.2721981635752671	0.3355048034577096	0.3595569096231457	0.3053145210320193	0.3540244464066384	0.307040220582374	0.3871645465937766
BUNHOH	Mo1	COC-7	0.1150272771075013	0.1150272771075013	0.1238996076351919	0.128415930619871	0.4211144931767585	0.2412525078616222	0.2922985620000134	0.3178313477418235	0.3998744986141441	0.3217023664050882	0.2272909246739363	0.316982555789454	0.343898865791636	0.3231234741739789	0.3449137260870313	0.3345008363053252	0.4010160760607004
BUQWIT	W1	COC-7	0.0747579570369961	0.0747579570369961	0.0944562268985569	0.170717158354078	0.3873298575757824	0.2626253651653203	0.3456198436696746	0.3440897684863067	0.4634561528222997	0.3244145974848085	0.2462312078648986	0.3334691495799665	0.3801368046199353	0.3100060278751416	0.3675149710130867	0.3242215400079367	0.3953831841493882
BUTXAP	W1	COC-7	0.0398046386402628	0.0398046386402628	0.11530716183402	0.1325346889892823	0.4101058748755201	0.2447433784266182	0.3495452351949284	0.3203745857258522	0.434283623031361	0.3526917226915541	0.2674816670968204	0.3403476459699749	0.3693630854413549	0.3403310199633107	0.3762757405227364	0.3440496739459329	0.4248723558236798
CAPQOZ	Nb1	COC-7	0.1330929903582365	0.1330929903582365	0.1404971453433583	0.206352196306105	0.4127364564344669	0.2832373357867715	0.3589258353737105	0.3615742694395959	0.4750911936744358	0.3477125078049994	0.2389320267127817	0.3345477231515874	0.3883025969714919	0.3332204861807611	0.3957579016141676	0.3500009925813586	0.4177484570116707
CAVYOP	Co1	COC-7	0.0594908312989502	0.0594908312989502	0.09106427734529	0.1670512149670729	0.3888585878602063	0.2624616453259519	0.3399303562345703	0.3390019019773491	0.461374297293427	0.3297626652938635	0.2712989441989302	0.3361321681315645	0.3708643845932781	0.3139643597673309	0.3717325175289657	0.3236150904567521	0.3985137367402547
CAVYUV	Co1	COC-7	0.0619855619977991	0.0619855619977991	0.0809647027289331	0.1669969097243935	0.3962708949861186	0.262188971393081	0.3472407229916113	0.3453684412344646	0.4618692547923708	0.3355202122608287	0.2516456130785038	0.3249474199935811	0.3796248575201165	0.3215030438279246	0.3759759410524064	0.3319911602649297	0.405279679530637
CAVZOQ	Co1	COC-7	0.0717610696400274	0.0717610696400274	0.0840299084345539	0.1755539097699483	0.3908850459502354	0.2620362809628005	0.3325958489026019	0.3365805747914528	0.4553740064989249	0.3282008029329112	0.259305630732112	0.3376836594102957	0.3638150460196681	0.3100076391906392	0.3686617791058511	0.3182751525243105	0.3977160242367324
CEFFEY	Mo1	COC-7	0.0701896588958837	0.0701896588958837	0.0919625071391337	0.156911891467703	0.4059238859849592	0.2557106297556517	0.3497450419646916	0.336279759158881	0.4510057747042016	0.34545077077048	0.2693965828543165	0.3415346486036609	0.3749101539941121	0.3308315774869009	0.3848753100904103	0.3370854830771561	0.4166627220908597
CEFFEY10	Mo1	COC-7	0.0701896588958864	0.0701896588958864	0.0919625071391335	0.1569118914677031	0.4059238859849594	0.2557106297556523	0.3497450419646916	0.3362797591588815	0.4510057747042016	0.3454507707704801	0.2693965828543163	0.3415346486036611	0.3749101539941121	0.3308315774869007	0.3848753100904106	0.3370854830771561	0.4166627220908597
CEZFAP	W1	COC-7	0.0447723381929605	0.0447723381929605	0.111956168570227	0.1050836554487523	0.4196141490527898	0.2423940051767798	0.3406963993342505	0.3350942515938485	0.4097540812841369	0.3661707230501258	0.286857467035207	0.3484185243289261	0.3843028834604354	0.3500423928911587	0.3873201237785282	0.3560207275679697	0.4342032856284287
CEZFAP	W2	COC-7	0.047334370693776	0.047334370693776	0.1198520264856872	0.1032196017996821	0.4198108567514996	0.2383194463147779	0.3323259783612367	0.3334559084418065	0.4076305085138126	0.3656652309966051	0.2859623356273499	0.3524865076221202	0.379277942378848	0.3473601400162078	0.3835348175684131	0.3538782054301402	0.4345946026238396
CIFSEQ	W1	COC-7	0.0811314697897783	0.0811314697897783	0.1112706109545895	0.1421240223781396	0.4183924574232787	0.2500695586186721	0.3344855638520332	0.3442881261593907	0.4309270522003282	0.3442554051336512	0.230511731856052	0.3341325368051863	0.3720689261858441	0.3289340254799578	0.385301971509	0.338005769209541	0.4236040154927253
CIFSOA	W1	COC-7	0.0742743153432567	0.0742743153432567	0.1087558084335382	0.1668705417621353	0.3930154901999807	0.267800819999278	0.3387392507835969	0.3305632061984842	0.4599610729931155	0.3339113723513884	0.2412870939032048	0.3084141731000669	0.3783852919132073	0.3436485769654	0.375294803000406	0.3296937475845637	0.4027812004601407
CIFSUG	Mo1	COC-7	0.083804891673851	0.083804891673851	0.099552529602344	0.1676517915094112	0.3960106447877332	0.26333786147257	0.337991224893664	0.3299857155302626	0.4573602259038108	0.3310786583107794	0.2346736957725556	0.3093948468262873	0.3763004001086951	0.3449351190720345	0.3698338431225688	0.3285852134634934	0.4056636291037976
CIXVIQ	Mo1	COC-7	0.0830136189177662	0.0830136189177662	0.0934433221967365	0.1254938259061873	0.4182562836654156	0.2164708240920148	0.3069119265276098	0.3148262869846755	0.4127142621985885	0.338765314600176	0.2691374485800692	0.33588351773073	0.3636791419166362	0.3349538490129329	0.3521842402347445	0.3441790922179664	0.4118356578350199
COGSOJ	Hf1	COC-7	0.1135273970504777	0.1135273970504777	0.1503355681787338	0.2076644521765528	0.3853881957333434	0.2745887860748279	0.3369451718244542	0.3344765051470614	0.4333888901241592	0.3440971545190263	0.301376751979024	0.3205003519338095	0.3774237142191634	0.3423649217548187	0.3804164623665668	0.3381510376241341	0.4043550291980183
CUGSUS	W1	COC-7	0.0459972843269628	0.0459972843269628	0.0860792514286405	0.1226451251946281	0.4138383002487693	0.2345524398140683	0.340783364438757	0.3310531267485567	0.4235961625446722	0.356891521604821	0.2733182525483866	0.3420167084554444	0.3814010235041717	0.3390339927198608	0.3808555484119606	0.3465769977908762	0.4257506096688317
CUTZAV	Yb1	COC-7	0.0800460135374859	0.0800460135374859	0.1440941725787046	0.1747144043403553	0.3388797288575602	0.2739884230307096	0.3317813493372661	0.3427806658428633	0.4680662073336798	0.3032145944600753	0.2913705072536855	0.2760481839402646	0.3413148620525038	0.3510877540906021	0.3689213780385035	0.3065049024333101	0.3596368165501619
CUYZEB	Ta2	COC-7	0.0906206232299372	0.0906206232299372	0.1015725930354845	0.1292575385940524	0.4201932860090064	0.2264496738402081	0.3196049769861119	0.3226013980669399	0.4159370164769606	0.3515631987492278	0.2631255448944495	0.34410437819051	0.3642800608353651	0.3392501618026464	0.3763720258890563	0.3461457668951584	0.425415213659116
DAGRAE	W1	COC-7	0.0515587499565476	0.0515587499565476	0.1122144700561825	0.1288948774585181	0.4139308715519024	0.2423203627128974	0.3515629354686237	0.3312966929356239	0.4289705744545813	0.358712248053407	0.2756882767648343	0.3509782412643188	0.3809339761500511	0.33975934509998	0.3845349982035625	0.3513057119225554	0.4285076815433616
DILBUY	Er1	COC-7	0.1449254928579257	0.1449254928579257	0.187587514896469	0.184961330036631	0.3636379420403421	0.2869494746279366	0.3572696151595292	0.3637552384390267	0.4487802718416878	0.3275748303756423	0.3166309456942875	0.3051726827043503	0.362846802339989	0.3629415893029221	0.3834285879530777	0.3291433561783539	0.3828188435770965
DILCAF	Lu1	COC-7	0.1109479691067541	0.1109479691067541	0.1634625724219958	0.1673096421103256	0.371062902951881	0.2758590399409686	0.3545060103081493	0.3532049792944092	0.4475720152469699	0.3315107388104032	0.303633136523287	0.3091932331342886	0.3692768829486343	0.3632597851294687	0.3813402433904049	0.3313209961745586	0.3902842803365794
DILCIN	Yb1	COC-7	0.1136054353035276	0.1136054353035276	0.1649850423480718	0.1643679227738902	0.372279027245646	0.2745185098734514	0.355151151760488	0.353908611083682	0.4427487289971353	0.3324466662907532	0.3051656862040351	0.3104357299441997	0.3702631877588181	0.3631334299350643	0.3812829796275876	0.3318737842200549	0.391295579889453
DILCOT	Tb1	COC-7	0.1354674384402092	0.1354674384402092	0.1804050238576069	0.1768555251497724	0.3649060870072902	0.2820737550278558	0.3557149511083957	0.360554942828358	0.4447648289003258	0.3277800591454202	0.3132205531277157	0.3619775265672315	0.3819139927838721	0.3054292782901705	0.3638209856825568	0.3287088875919535	0.3839508667118734
DITBOA	U1	COC-7	0.1077884376212978	0.1077884376212978	0.1282318151194274	0.1898311410958521	0.3972435208594885	0.2612258303529098	0.3147407404481068	0.3273373593601885	0.4532278342100767	0.3187342089440746	0.2467957645838526	0.3368744210212159	0.3480369531682662	0.3051681483835586	0.3689940096579455	0.3065825818318896	0.3913061271728743
DIVYUE	W1	COC-7	0.1166249490144406	0.1166249490144406	0.1176861910730818	0.2051784868065027	0.4042403415117038	0.2719562673593235	0.317631041318166	0.33930137937314	0.4375183549671277	0.3253307462168187	0.2084569313089567	0.3101984239177734	0.3749972756473971	0.316765768842068	0.3608056234644914	0.3217454245770854	0.4070991650357694
DOBGOT	Er1	COC-7	0.1009341380574429	0.1009341380574429	0.1564246195225824	0.1531534196915157	0.40748114760885	0.2696072736251465	0.3632898349105957	0.3562676155681678	0.4298435415487215	0.3658873602602305	0.3119257811299448	0.3453439901765847	0.4058211981049867	0.3605010012237201	0.3998784035459724	0.3606449471067991	0.4257447343311092
DOTDEV02	Nd1	COC-7	0.115161863725738	0.115161863725738	0.118869663860888	0.1960710087206816	0.3977637481848004	0.2750825447125172	0.3205069571555272	0.3492486178890274	0.4579945254705274	0.318940044191066	0.1928827275924345	0.3273919212178613	0.360983381788446	0.2973672405771207	0.3669202084742509	0.3136683352085313	0.3981017183417374
DUFPOL	W1	COC-7	0.0522867154265395	0.0522867154265395	0.0984287261593759	0.1479531706174923	0.3979703957286439	0.2548697487300125	0.3461638278093778	0.3374651242613408	0.4460412981390647	0.3402917908316056	0.2472493073760864	0.3192564866498556	0.3853561261187758	0.3380226385075264	0.3787791676610047	0.3377468616787116	0.4108534820985073
DUKCUH	W1	COC-7	0.0342687251321332	0.0342687251321332	0.1141224999323166	0.1114068027628355	0.4140124823262862	0.2472656147501002	0.3482807919865542	0.3383693814037433	0.4168742509074999	0.3621788930196181	0.2848444196334688	0.3500111779691842	0.3861626256158656	0.3431635239846768	0.3864265677453974	0.3535662769516557	0.429251605972859
DUSWIX	Ta1	COC-7	0.1132067997138846	0.1132067997138846	0.1143600929555818	0.1538346893502663	0.4195797273998502	0.2401878573679158	0.3220455325803353	0.3332403627753236	0.4294186177117088	0.3469397561100841	0.2487139743481665	0.3373678339907855	0.3699944716860219	0.3412952241998718	0.3774450594832929	0.3420194356803792	0.4238855150624922
EJEPIV	Sr2	COC-7	0.1393525518377209	0.1393525518377209	0.1479569223819632	0.1434510443823359	0.3697511797450752	0.1765040197666256	0.2716215701912412	0.2793556490545117	0.3986161123465528	0.2995770524923986	0.311650718616581	0.2819931140209598	0.2977529202241145	0.325534586994063	0.3408195417770801	0.3035342648935483	0.3583068409345217
EMAJEK	W1	COC-7	0.0642217789756192	0.0642217789756192	0.0926363873022046	0.1324156663529037	0.4059522495097603	0.2383675295768527	0.3352030126696807	0.3307204869065953	0.4279169683296718	0.355842482101714	0.2538641910839063	0.3436338342224694	0.3795587918278081	0.3291172850886864	0.3746196953104288	0.3440328097396251	0.4193696504528725
EMAJIO	W1	COC-7	0.0554935518607509	0.0554935518607509	0.1137217746618457	0.1111729841785659	0.4060828325511233	0.2441165891225744	0.3388272650602764	0.3358830521171074	0.4115063384215922	0.354409067618964	0.2758378738889377	0.3576020833979324	0.3786084710114097	0.3337274933547215	0.3901249460429253	0.3468561551006442	0.4211626176373324
ENOWAG	Sn1	COC-7	0.1265576149384896	0.1265576149384896	0.1703600873385946	0.1570422101531865	0.4390018013539199	0.2690325662170771	0.3641132786364835	0.3543519723438504	0.4276556289394422	0.3858940207054629	0.3059899653546218	0.3765233068502743	0.3984084096930468	0.3694552963552508	0.4030869825318231	0.37585372277199	0.4530592153288572
ERAZAB	La1	COC-7	0.1080714251883608	0.1080714251883608	0.1622586769847116	0.1772212290891767	0.321519854608341	0.2815061015574653	0.331031636643849	0.3570484215606856	0.4554073479150811	0.2951948693692159	0.309861357375098	0.3555656311487002	0.3748157082884753	0.2663272904301906	0.329103621925515	0.3017964326998637	0.344657420847252
ERUQAL	Re1	COC-7	0.0683825463312615	0.0683825463312615	0.0915223363862847	0.1310678399234507	0.4166401444490315	0.2343067447698912	0.3414487100063834	0.3262876036594226	0.4243269320571358	0.3603804427306455	0.2817600981441839	0.3407032832982757	0.3789056169967942	0.3428428516584527	0.3776959220006261	0.349286406410158	0.4283874269528825
ESAJUG	Dy1	COC-7	0.1368058709320729	0.1368058709320729	0.1579600624552132	0.2018957453143398	0.4105418793834427	0.2808047511541907	0.3480847048718486	0.3497094979346601	0.4763461841619387	0.3490347652440983	0.2549041824673874	0.32662057046673	0.3917701239247032	0.3623858663424901	0.3737722833859398	0.3385955012501879	0.4182247213660899
EYIPAD	Cd1	COC-7	0.0947571074468003	0.0947571074468003	0.1177271535945942	0.1137856790362725	0.4328361782883922	0.2443658316619629	0.3191858049725661	0.3291601605333278	0.3981942185715813	0.3471132166591498	0.2409682313648034	0.3399903093803648	0.3721168768154642	0.3396356186234039	0.3716603736647727	0.3429855345988012	0.4250983923623121
EYUXED	Mn1	COC-7	0.0864658900278124	0.0864658900278124	0.0903311314516477	0.1458187814235309	0.3807960309699643	0.2329565257974882	0.3198718512671472	0.331247283961241	0.4321104254772429	0.3089593735297479	0.2742927992187401	0.3241472491039778	0.3501832366420334	0.3006003940291543	0.356812779829978	0.2989882034870809	0.3842584840858609
FAMYOL	Mo1	COC-7	0.0791080237568068	0.0791080237568068	0.1022052670974544	0.1327621276752371	0.4174615208117665	0.2397561459303145	0.3323143064585042	0.3329581146922034	0.4228558573629308	0.3509886980354414	0.2403069800419713	0.3411117546128607	0.3736497084406424	0.3377645507019461	0.3841169275345788	0.3457101334179762	0.4299539908643406
FEYKOJ	Mo2	COC-7	0.0550053524156907	0.0550053524156907	0.1116078260430022	0.091326609294902	0.4250781001498624	0.2319167990419902	0.3281093536800127	0.3208660685689363	0.3960400863273059	0.3692130043740997	0.2866060116527336	0.3532982108993128	0.3815591152004479	0.3524730949568355	0.3770786571910359	0.3573220249078045	0.4387788546625197
FICRUI	Eu1	COC-7	0.0482243940941753	0.0482243940941753	0.1048906581560512	0.1536232184817566	0.3888609245411301	0.2567348389112289	0.3391063866277558	0.3257455152462942	0.4524075268808981	0.3329526966890799	0.2694832897940131	0.3426811773312058	0.3669982512784626	0.3165125442293207	0.3766236009312004	0.3268574627530792	0.4008011055068634
FICSET	Yb1	COC-7	0.1012897974318402	0.1012897974318402	0.1110468173965173	0.186698040323256	0.3792882339066278	0.2814002056327728	0.3373453175332803	0.3361050714571733	0.4710688377019895	0.3162226441626247	0.209336169134907	0.2910493397618721	0.3597922876833506	0.338825609130802	0.3697721545354824	0.3206329368644701	0.3889381880106138
FICSOD	Yb1	COC-7	0.048275213939051	0.048275213939051	0.0976128843923247	0.1611306068018728	0.3954609418179329	0.2616224597886006	0.3414955506697785	0.32473687487472	0.4589439373274665	0.3357665223414044	0.2596017251184989	0.3306417211691943	0.367333734885801	0.3225894503477148	0.3812569290112103	0.3295500866023509	0.4061534536646911
FOKTOR	W1	COC-7	0.0845334315773835	0.0845334315773835	0.0988543427002406	0.1575493494895663	0.4004849304175538	0.2529134011628517	0.3259511137297893	0.3406704862416132	0.445967608707899	0.3285730055904678	0.221628872280538	0.3075894911501129	0.3801892841348188	0.3364394735745085	0.3621301186435972	0.3214665130863822	0.4059166785782957
FOPSAE	U1	COC-7	0.0812557809846072	0.0812557809846072	0.1215104458303767	0.1952052681843141	0.3897104977814513	0.2783686260686984	0.3518318377297952	0.3440121459620122	0.4466169534170505	0.3425931329678363	0.2765828831617189	0.3254495733025652	0.3845747104653723	0.3222315555916338	0.3794720579978648	0.3400399891876908	0.4056658719074686
FOTGAX	W1	COC-7	0.0395421134566193	0.0395421134566193	0.1140620131611588	0.1098779380500225	0.4116455664111114	0.2365805673351882	0.3404210376090901	0.3308044428143299	0.4142640275087789	0.3616874074243244	0.2780741514463372	0.3412871240931432	0.3808947327814972	0.3490072723882068	0.3825797385871324	0.3553419918576992	0.4281282173264549
FOTGEB	W1	COC-7	0.0552765480052882	0.0552765480052882	0.0875500244353222	0.1223327904957859	0.4141590943461079	0.2302489257527179	0.3368293317779103	0.3294922721694016	0.4212864582936401	0.3586230716287056	0.2669426134732695	0.3384802940988445	0.3809699447980312	0.3460875842940419	0.3825352627912819	0.3480280532005699	0.4263621900898293
FOTGOL	W1	COC-7	0.0380316172293853	0.0380316172293853	0.1119918489377613	0.1220425348918909	0.4126028467389098	0.2476966133246995	0.3557511846192815	0.3333164108492439	0.4255423980847114	0.3546212886040887	0.2792801336339895	0.338930125982071	0.3806747202237172	0.3433899678816219	0.3792315956648815	0.3460130116820046	0.42456339159875
FOTGUR	W1	COC-7	0.0417580946293561	0.0417580946293561	0.0940414046074718	0.1445207120858512	0.4077002066066029	0.2574631743557771	0.3527231436296684	0.3327013154410512	0.4459079958322301	0.3458623751398367	0.2577832588345598	0.3302647157145069	0.3747414572061854	0.3331860344625921	0.3833328971472179	0.3391645652284848	0.4182868307198432
FOTHAY	W1	COC-7	0.0303802376080675	0.0303802376080675	0.1065667006486082	0.1309531042671003	0.4075206188401009	0.2517703097529613	0.3505832009723348	0.3351828317385768	0.434296126764514	0.3502635039349018	0.2821809224542006	0.3409683778060597	0.3776587190936132	0.3344442396361366	0.3888701789420612	0.3417049972931692	0.4202384469399285
FURKOU	Eu1	COC-7	0.0568702387117424	0.0568702387117424	0.1282405403360351	0.141915815670488	0.3875173154434458	0.2463038823040095	0.3454693801671932	0.3262670086029047	0.437873978788221	0.3399103690686833	0.2838336356470742	0.3200993941288133	0.380464633301698	0.3587389705706333	0.3739496693435781	0.3360123964392445	0.4044219298028604
FURKUA	Tb1	COC-7	0.0548879957050855	0.0548879957050855	0.1237590484822493	0.1433938198436252	0.3896949622435112	0.2501228624086981	0.3479302977209343	0.3275600882861413	0.439853150686511	0.3413983206785541	0.2781436003874466	0.3194012885371075	0.380697577968962	0.3536959270416246	0.3761497953800781	0.3382038885131932	0.4049456454868967
GACCEW	Cd1	COC-7	0.1431755002231197	0.1431755002231197	0.1458160827203586	0.1986980311140868	0.4007772650362393	0.2425916524165604	0.3149058101126368	0.3244806168001563	0.4630161996209367	0.3140258067231806	0.2109128948620187	0.3036185716780503	0.3365091610275866	0.3192507034512581	0.3824507583123036	0.3183361787361202	0.3880453095904766
GACHUO	Tb1	COC-7	0.1447324085762844	0.1447324085762844	0.1778570558573341	0.2016066776007669	0.3408597693201335	0.2902937978948711	0.3400964830283654	0.3608105857122266	0.4702616577109674	0.3031560627866569	0.3080499802598551	0.3480887186211263	0.3738426889789097	0.2805742350966513	0.3363879162247472	0.3076376796121281	0.3581193839873309
GACJAW	Y1	COC-7	0.1405099050556943	0.1405099050556943	0.1730618575286183	0.1970768912351839	0.3510966489794502	0.2857807575075581	0.3454216866953582	0.3573516784459096	0.4672047101203456	0.3108809667773047	0.3054830062958379	0.2896437533033345	0.3450868949914584	0.3504179988798235	0.3757471824581384	0.3138696202717271	0.3679122543039071
GACJEA	Lu1	COC-7	0.1036039694537531	0.1036039694537531	0.1306533662620721	0.1656618096486252	0.3770232233159529	0.2613328929102956	0.340466003596612	0.3438362194061476	0.4491498355427269	0.3280630120422227	0.2778210772402618	0.3536468775111394	0.3712964995234383	0.3047056011416253	0.3633848689821176	0.3267133881209773	0.3917181621395435
GADTAG	Mo1	COC-7	0.0686879440702427	0.0686879440702427	0.0814658837404263	0.175819776372458	0.3982797430054481	0.2728635483544061	0.3389663098786595	0.3377065454621985	0.4625843905011725	0.330184913955409	0.2639757713216427	0.3166375363061429	0.3730753735531548	0.3219763687845146	0.3686323054385099	0.3219339444784244	0.4024040318904394
GANZAW	W1	COC-7	0.0429870698635383	0.0429870698635383	0.0960904752768891	0.144143493050636	0.4083210003715382	0.2513906201544628	0.3519740528316325	0.3364095119673978	0.4451126772316494	0.3495137368915858	0.260354549651188	0.3319006389573543	0.390886575397287	0.335153321032842	0.3803984658169627	0.3437052532947211	0.42098798006754
GASBEL	W1	COC-7	0.0569868082133043	0.0569868082133043	0.1005027142000909	0.1774853348947171	0.3901556768995367	0.2645324390061002	0.3491927034258353	0.3408004849374345	0.4639433686256542	0.3349720927155977	0.2713034013599325	0.3282732700256842	0.3816674087409522	0.3159366839236106	0.3764367235946981	0.3310298229234155	0.4013988870928198
GASBIP	W1	COC-7	0.0627000082961198	0.0627000082961198	0.0835555668462448	0.1763294717327963	0.3953688480382546	0.2645952367997377	0.3457983230692407	0.3436671454982544	0.4657034936352041	0.3343702051408357	0.2583200478555917	0.3151672033900614	0.3732588842114565	0.3262768501158701	0.377268851180175	0.3272225601884662	0.4026555182817602
GASCAI	W2	COC-7	0.0616477488170114	0.0616477488170114	0.0985240728582114	0.1741352607765544	0.3997130615152332	0.2648592302831021	0.3414706088996121	0.3390757786648252	0.4601729307036384	0.3380422443388465	0.2631015605545305	0.3255479560896646	0.3730372232142463	0.3187188387984237	0.3826534634345513	0.3288751465219416	0.4072733601509572
GASCAI	W1	COC-7	0.0646502920457307	0.0646502920457307	0.09265473719652	0.1765002603419175	0.3954106546455829	0.264456941786265	0.344105299460615	0.3438898791779111	0.4663932793349013	0.335333023254472	0.255688159064984	0.3136629020521284	0.3755195569984315	0.3287239880844687	0.3769739235698526	0.3271664068505786	0.4027205047662224
GASCEM	W1	COC-7	0.0794598340118172	0.0794598340118172	0.1035918703252163	0.1812656523869051	0.4001056727158502	0.2670384037539273	0.3438618772778976	0.3467639725735427	0.4689895475629649	0.334219773317232	0.2279088172882493	0.3167709336903572	0.3818576229030869	0.3180642262109523	0.3781776105374241	0.3328568134028282	0.4081751442691986
GASCIQ	W1	COC-7	0.0658084831348862	0.0658084831348862	0.0980912287831814	0.180718539901519	0.3922371384369099	0.2666525193856921	0.3478247034117329	0.3440264541375087	0.4643719188909039	0.3319743295676434	0.2510800446440677	0.3228357621743024	0.3821107876670531	0.3200068223053498	0.3762460799582739	0.3303587683753413	0.4015050437368928
GENVOM	Mn1	COC-7	0.1428588684332087	0.1428588684332087	0.1792647929273282	0.2266298843409138	0.2666717852380496	0.3030886664360125	0.2947730409621171	0.350707525365441	0.4689015117976025	0.2476838900028484	0.3082105082579082	0.211637333709031	0.2758215859975716	0.3350303606799758	0.3494446020300206	0.2608600037960834	0.2902999239757786
GIQBIU	Zr1	COC-7	0.0817655535083363	0.0817655535083363	0.1176523754669667	0.1890057236091933	0.3956574839337518	0.2695681031163788	0.3312052682503255	0.3320850969122761	0.4431991673144223	0.3386285141226762	0.2507144691270099	0.3128855106627075	0.3791367919566525	0.3258702168551508	0.3683901478660664	0.3266642822204105	0.4040845312260107
GITTEI	W1	COC-7	0.0473688234204445	0.0473688234204445	0.1022486554880699	0.1359467149379055	0.408737445413093	0.2509929177518951	0.3542740871986744	0.3273587812352539	0.4359311637252985	0.3532440444635645	0.2587770835921424	0.3375638739876884	0.3818030178415861	0.3370629003662612	0.3746350067127846	0.3455700019713365	0.4232865196188122
GUBDOW	Re1	COC-7	0.0731662739200681	0.0731662739200681	0.1083480710450839	0.1605771238228881	0.3724476163136184	0.2577108082317369	0.3457795079948521	0.3261687078433768	0.4531149082739885	0.3261301631193511	0.2675965058773162	0.3051012149172892	0.3582986853913785	0.3574909880451196	0.3795931760473693	0.3272360901257108	0.3868395673816354
GUJGOI	Er1	COC-7	0.0637385691820456	0.0637385691820456	0.1367839346491299	0.1503684946312937	0.3847625216198723	0.2664600955060375	0.3538995946080869	0.3470117863033704	0.4435451240289546	0.3446582879749705	0.2983283337940057	0.3219251227880291	0.384619438543419	0.3596762959840207	0.3883485971569896	0.3420798765780126	0.4044001690999848
GUNFUR01	Sm1	COC-7	0.12258611889132	0.12258611889132	0.1742256950547031	0.2172056818235475	0.3838604089726775	0.3040370833545453	0.366578491487647	0.3569618916864531	0.4873848243745308	0.3454564666090946	0.2996841038941003	0.3225376982861331	0.3824340851377139	0.3758509645624641	0.3960474444315434	0.347447697249783	0.4036373976982796
GUNGAY	Eu1	COC-7	0.1084762593314439	0.1084762593314439	0.1642759018189535	0.2037006082426051	0.3826388734425481	0.2954718479939421	0.3629101368643202	0.3529097674610123	0.4853831599907175	0.3432005372823123	0.2963438778425061	0.3203140326474652	0.3809915796238465	0.3733574466221923	0.3923383434592393	0.3443700535675087	0.4023903344777418
GUNGIG	Sm1	COC-7	0.1428888877435935	0.1428888877435935	0.1892318797106119	0.233762588823729	0.3769429669183183	0.3151497186735817	0.3680287797683056	0.3635964069196215	0.4920475888108693	0.3415591464897393	0.3062086206422039	0.3808670468319367	0.3984090283145796	0.3180186638269587	0.3766384640747616	0.3456497678367872	0.3969576211809887
GUNGIG01	Sm1	COC-7	0.1225244441411534	0.1225244441411534	0.1744106469736677	0.2203544114589821	0.3863003266653444	0.3059110729755318	0.3679963582282384	0.3570212470218387	0.4858129918484193	0.3477299282565901	0.2991193170093604	0.3710392237341297	0.3976247100369358	0.3248536138252002	0.3848021668933126	0.3496790283693717	0.4059499253068184
GUNGUS	Sm1	COC-7	0.1326593455743413	0.1326593455743413	0.1813785794772721	0.2229666241986298	0.378948791609519	0.3080233010063528	0.3662956992993669	0.3600855558270623	0.4907551319360772	0.3420448473058431	0.303193410551503	0.3790060770484806	0.3960448545455578	0.3188369248704515	0.378102241405056	0.3450441151875897	0.3987702824806485
HABSOU	Ca1	COC-7	0.1339867331559916	0.1339867331559916	0.1533565817566846	0.1742830416526878	0.4070035139991729	0.248711082758688	0.3362097589044178	0.3379494328758551	0.4409479785909717	0.3444240756339266	0.2664667064283695	0.3314121589087264	0.3756426882099521	0.3593351239040702	0.3890903454511448	0.3465384820073237	0.4128416889080596
HAKJAI	Mn2	COC-7	0.0827109199300333	0.0827109199300333	0.1268196862245697	0.1029582465358566	0.3949364701304708	0.2351587193634123	0.3203609922222253	0.3217270913595098	0.3926464876332786	0.345994097490086	0.2861988179077157	0.3503294819637073	0.3696325072503152	0.3236251998611501	0.3754048721760336	0.3357928100329788	0.4090638591288956
HAKJAI	Mn1	COC-7	0.0900903756392512	0.0900903756392512	0.1153269396508092	0.1118657718832036	0.3912772936071964	0.2319149313503568	0.3193121681251337	0.3191907744978235	0.3965890725199126	0.3385937337900106	0.2770019860934022	0.3428636625946196	0.3698626367633328	0.3163517094392699	0.3731630609604389	0.3278327921026333	0.402221459215038
HEFJUZ	W1	COC-7	0.1078013776417357	0.1078013776417357	0.1189928213936776	0.1932584772263086	0.4085289514159765	0.2698125189152914	0.328315045299918	0.3428459589978229	0.4592278137284261	0.3285444736052801	0.2045776654180792	0.3103656779460582	0.3788601808602938	0.3219706047577023	0.363468978109202	0.3225985446350786	0.4086106438805184
HIZGUS	Eu1	COC-7	0.1434254804418296	0.1434254804418296	0.159368806767263	0.2062063493259684	0.4162273135865582	0.2817468964767691	0.35250684509161	0.3504420044250933	0.4781166021597097	0.3552406562699003	0.2595228933642601	0.3329771973349992	0.3990148422650098	0.3679388636599824	0.3779520446700388	0.3454162747889512	0.4244905003268563
HIZHAZ	Tb1	COC-7	0.1375038343996108	0.1375038343996108	0.1545771955574238	0.202311027103823	0.4122602054847201	0.2786566388417167	0.3481933444211231	0.3479792218423913	0.4764894508696301	0.3507891963535922	0.2562445500657778	0.3284564952285721	0.3952907195243702	0.364669383805362	0.3743513917537203	0.3408147649492375	0.4204414305385808
HIZHED	Lu1	COC-7	0.125836728674042	0.125836728674042	0.14733780751816	0.1931877472360098	0.4080282238781901	0.2740599943954492	0.3417574282225966	0.345556179474487	0.4711837892504327	0.3426070097721304	0.2464518157710737	0.3217389358320144	0.3879805216459789	0.3546128978412615	0.3684890630535462	0.3330288869901658	0.4149284032447251
HOGFIV	Fe1	COC-7	0.083616341692769	0.083616341692769	0.1237496205820748	0.190255360515299	0.3956646897475677	0.2784683174325333	0.3474427563236116	0.3318687187825763	0.4473804196334558	0.3307842335293121	0.240431524498165	0.3246306053183764	0.3810361750250206	0.3166081824489234	0.3828388663066738	0.3329623104121862	0.4048986925300208
HOQPUB	Ca1	COC-7	0.1108719689464848	0.1108719689464848	0.1538127115653793	0.1131005034729478	0.4174956590950988	0.201536541488816	0.3152404627486417	0.2877097970568902	0.3876330838683999	0.331444189156176	0.2912872477103102	0.3491840475186542	0.3519731855660541	0.3347355896168612	0.3346869351243616	0.3262056128124289	0.3989548504862555
HUJGUO	Nb1	COC-7	0.0567697825564283	0.0567697825564283	0.0858284004233142	0.1217830572357109	0.4190241604190609	0.2302074618777088	0.340761261836706	0.3275034413282132	0.4207274003228697	0.3582382749042477	0.2768333841659549	0.3440583834072603	0.3807750309389794	0.3445639107631905	0.3790292340236868	0.3480982688841607	0.4296359415845059
HUJGUO	Nb2	COC-7	0.057230641392958	0.057230641392958	0.0797833841512256	0.1306752070953738	0.4149860372553288	0.2287672078400268	0.3439038510749445	0.3236887749876329	0.4286212342705865	0.3530582492471247	0.2703219301618267	0.3380268791877999	0.3800483970586135	0.3413452847130557	0.3742268537185487	0.344774207117495	0.425158459102455
HUJHAV	Ta1	COC-7	0.0407545092262344	0.0407545092262344	0.0990048879078518	0.1265875988767758	0.4102831908472149	0.2423873038674675	0.3523402148304234	0.3333723963364798	0.4289871840907226	0.3531500220213917	0.2792806500573329	0.3445307474154657	0.3824370587296226	0.3380215529985135	0.3844877547371346	0.3453578293469605	0.4227807020874529
ICBICW	W1	COC-7	0.0660891301586268	0.0660891301586268	0.1056389212902213	0.1328027599316798	0.4142279506828263	0.2472371117433572	0.3302787639237366	0.3418816094942511	0.4273103901746181	0.3539811040722409	0.2370603128896014	0.3310271140027411	0.3779004653014271	0.3352885768562165	0.3802075799086256	0.3456389078112876	0.4255770647516704
ICBICW02	W1	COC-7	0.0517808167223547	0.0517808167223547	0.0882048313594476	0.1194339918883467	0.417749776163631	0.2425286922680284	0.3398338614961856	0.3367265141121496	0.4195417330701332	0.355518305476022	0.2685411819533633	0.3423004160626364	0.3797800817902136	0.3401706303169448	0.3790510331971821	0.3455816661767514	0.4270838067732916
IDENEL	U2	COC-7	0.1322387587507526	0.1322387587507526	0.1352937390547263	0.2280684777122688	0.3907334789629928	0.2972623245822245	0.3181415690190979	0.3543131159206849	0.4542330334725764	0.3158742485043544	0.1855822240883655	0.2868524678073296	0.3572876121849191	0.3294897038080822	0.3626827360378225	0.3071632944142922	0.3885711435249137
IKEBAB	Nd2	COC-7	0.1057572075074805	0.1057572075074805	0.1072348745873577	0.1516584415472175	0.4153550542383197	0.2346154409100166	0.3176320445773223	0.3246647282662481	0.4294903118618018	0.3347137531121622	0.264544596751688	0.3310497300583543	0.3662884822970908	0.3301037526944212	0.359560148274574	0.3258588507844667	0.4082776077986416
IKEBEF	Tm1	COC-7	0.0857549442443211	0.0857549442443211	0.0930216403112813	0.1387516455640313	0.417923751464258	0.2323006779672971	0.3200511477239027	0.3266621414589785	0.4249082776351208	0.3408334313610536	0.2567544363395899	0.3332276311074265	0.3647560769502348	0.3357645885055374	0.366054786931293	0.3323749958908189	0.4168325056169199
IKIKAR	Gd1	COC-7	0.0911185920273549	0.0911185920273549	0.0981234313250919	0.1630811502078675	0.4093221153767904	0.2459672261908112	0.3362883813440332	0.3298341326061663	0.4469863411470669	0.3385549103571025	0.2670367672958825	0.3404678408337109	0.359265375194607	0.3320529965512744	0.385353816835025	0.3272652160693003	0.413207909198222
IKIKEV	Eu1	COC-7	0.0921820135355377	0.0921820135355377	0.1003584833392238	0.1646373682738586	0.4095845601647341	0.246425433874406	0.3336380869963679	0.3279260860204273	0.4482397406294344	0.3380469278863936	0.2692261030644973	0.3330786293984553	0.3840431977761807	0.3395144689904193	0.3573651387999307	0.3260973594833182	0.4117783839342387
IKIKIZ	Tb1	COC-7	0.0886960163017079	0.0886960163017079	0.0959892800153862	0.1632041918357057	0.4072107168327303	0.2477440645788382	0.3355136999118916	0.3307338892825913	0.4482369333301959	0.3366714702089475	0.2672865438881188	0.3309461650459536	0.38764833437326	0.3399435138435138	0.3596639375645963	0.3256522467332645	0.4118891895479016
IMAPES	Dy1	COC-7	0.056219081101083	0.056219081101083	0.106221164256401	0.1457853720627448	0.380514858110599	0.2617108600752627	0.3399749703980697	0.3411009929129953	0.4422673358212641	0.3310668955244342	0.2665306278004063	0.3061862307554414	0.3660717859995529	0.358585377125955	0.3734888412004406	0.3242558415932743	0.3938671928287902
ININAV	Dy1	COC-7	0.0675434799554365	0.0675434799554365	0.1241386131571744	0.2001653679992097	0.3759897614693462	0.2899310610603995	0.3498218789027551	0.3438911215458004	0.4580245866308837	0.32902474860527	0.2604842119451874	0.3300667057777867	0.3861967866441468	0.3058771892355901	0.3696087889849702	0.3323191829777015	0.3924378881918902
ININEZ	Sm1	COC-7	0.0914366804835574	0.0914366804835574	0.1402852464031551	0.2214745818255167	0.3553088159018192	0.2908771809508525	0.3304930722994188	0.3375403999074585	0.4417958821208219	0.3162833427100088	0.2719243854236287	0.2851768335278401	0.3545825085349114	0.3505019749433185	0.3751109710507235	0.3171890026379357	0.3727957323622745
IQIWIO	Zr1	COC-7	0.0688188962112603	0.0688188962112603	0.092849051690075	0.1840194077135029	0.3910655571198269	0.2611004884518865	0.3345117380901917	0.3322389969156596	0.4483320926320724	0.3417086676369968	0.2480802680985611	0.312675580271713	0.3765753174614195	0.3237748271933333	0.3727029072208279	0.3344553232233567	0.4065024501202109
JANGIO	Mo1	COC-7	0.0631572669733564	0.0631572669733564	0.0942141118762951	0.1000116174783267	0.4212836656336399	0.2275988333884281	0.3260417957976268	0.3179108045936634	0.3994148173351095	0.3629712108260065	0.2837135091895967	0.3550500321418307	0.376642183182067	0.3474807456439359	0.3750456583471434	0.3516237627758294	0.4327098215783255
JAQXUY	Co1	COC-7	0.0857849487473785	0.0857849487473785	0.1158117624087428	0.1774823552460885	0.3617034479394161	0.2767576536264673	0.3142526908580845	0.3369071502690892	0.4558969593549808	0.2977301062676764	0.2602087117428484	0.332385041051391	0.35453392302538	0.2746431640385565	0.3406117855322041	0.2907760116593027	0.3645086223625781
JARXIM	Dy1	COC-7	0.0723622972082131	0.0723622972082131	0.1088531727200207	0.1438512567631415	0.3667768067956486	0.2549799581068743	0.3219480601343196	0.3388550006054455	0.436252634057847	0.3117483836219817	0.2565074003388048	0.3384429344182834	0.3559695105124016	0.2857966750595994	0.348890299861791	0.3021562345827273	0.3760807997241088
JAWSAC	Nb1	COC-7	0.0959584164329948	0.0959584164329948	0.1254104102310597	0.1922798592059456	0.3435536929337918	0.2808116459051632	0.3173682142203098	0.3470428301967472	0.4591608276294383	0.2960023471251435	0.2401456063168894	0.2606949054826202	0.3310413139683138	0.3412270541338739	0.3663784535939195	0.2968570122922263	0.3553524768682015
JAWTAC	Nb1	COC-7	0.0628989442485507	0.0628989442485507	0.1146203765689722	0.0867366542446158	0.4263501126674403	0.2321438696698651	0.3168735621730771	0.3184354041244691	0.3899653994626788	0.3595258555323403	0.2806135542304074	0.3511006775932828	0.3690757291575858	0.3548543430517106	0.3698708560882973	0.355888852730594	0.4317103294224895
JEGPOB	Mo1	COC-7	0.0716274031748048	0.0716274031748048	0.0831433528183255	0.1671943217197447	0.3812654033077354	0.2636411168552606	0.3347144404286406	0.3335568130907557	0.4598169650513437	0.3283201741825459	0.2528022940024151	0.3423710265373585	0.3773584610701967	0.3038732345146611	0.3594764243399028	0.3297152698239334	0.3933308363535752
JEGSAP	Mo1	COC-7	0.0921788910040749	0.0921788910040749	0.1009806811940424	0.1299003621985935	0.4267157258529134	0.2289022587965299	0.3074393165475943	0.3243094102305799	0.4149288147469065	0.3351724103886752	0.2376427895049891	0.3275537091512128	0.3558445006960245	0.3336309538804402	0.3634377951899855	0.341331305858822	0.4130889949536943
JEHKAJ	Re1	COC-7	0.0574607963380822	0.0574607963380822	0.1029997452135355	0.1303161762253042	0.4104696037166877	0.2499709185615009	0.3378886462801448	0.3405533900884195	0.4280137260918843	0.3517077005861144	0.2424670216632507	0.3274325030300054	0.3837188604464844	0.3391870012003326	0.3775509658277707	0.3414910713402319	0.4213545322500178
JEMBAH	Mo1	COC-7	0.0545385657007585	0.0545385657007585	0.1166148964934705	0.1553913494874144	0.3675258179420166	0.2629432830499492	0.3422819653250107	0.3427751510449052	0.4524136105666232	0.3248219428755214	0.2818491741786269	0.3002310829168701	0.3613245603726158	0.360506076481555	0.3777810051235228	0.3229487498309023	0.3847715510040812
JIWRUC	Mo1	COC-7	0.1061422457999581	0.1061422457999581	0.1142759688382026	0.1669762028317613	0.3886282869359644	0.2710704341582565	0.3331252224695963	0.3320635653032705	0.4463570990492841	0.3225641853181489	0.2192054298222798	0.3412658610213845	0.367900709413782	0.2912005368939522	0.3582653915006549	0.3112190763950981	0.3884050317533038
JOGVUW	V2	COC-7	0.0725067259638074	0.0725067259638074	0.0924590894688163	0.1509398506715763	0.410125398309409	0.2543265045375779	0.3387543714652689	0.3446364284323554	0.4430353188634585	0.3444851294531804	0.2273930748972393	0.3229112603785066	0.3774033382968094	0.3269824088849757	0.3727162227577223	0.3362979663167427	0.4179642916415452
JOGVUW	V1	COC-7	0.0726349677153637	0.0726349677153637	0.0926152900142216	0.1515364608613489	0.4111479702717979	0.2557308901136001	0.3392816908180276	0.3453679034428432	0.4436487728827537	0.3441090892503324	0.2268605305148855	0.3234029841025827	0.3777299600020448	0.3257947726360573	0.3718550071943991	0.3362059081165722	0.4185900276099608
JOGVUW01	V1	COC-7	0.0724673553104593	0.0724673553104593	0.0923886384756103	0.1510642376467376	0.4108159648657236	0.2548279633974477	0.3389379450400164	0.3450749422464839	0.4431955346408032	0.3444897852117199	0.227268394326564	0.3233928459453637	0.3773893282703761	0.3262541360982825	0.3724276439640917	0.3364400397312669	0.4184777116894304
JOMXUH	W1	COC-7	0.1216971611484792	0.1216971611484792	0.1431521358479396	0.1910230274686281	0.4103773773208497	0.2891000602483168	0.3548636915820289	0.3461135327798919	0.4639366920889353	0.3536992109213862	0.2457889332187456	0.3255973379038703	0.3877092666719881	0.327980236669888	0.3925117981401517	0.3451830864574152	0.4161196772231282
JOMYAO	W1	COC-7	0.1223833210693758	0.1223833210693758	0.1409393973435733	0.1933461604797854	0.410193988259305	0.288725968039609	0.3545527958965888	0.3412544323924473	0.4666355659921896	0.3481030693710058	0.2374057797233586	0.3245477821345829	0.3860841952388821	0.3250265853435964	0.3898306753006597	0.3445782284223443	0.4164095371908022
JOMYES	W1	COC-7	0.1171913882735799	0.1171913882735799	0.1294788114127883	0.1829720684224797	0.4108508824441271	0.2800421919916531	0.3542854711165383	0.3479709272619756	0.4565234817253835	0.3537813406731747	0.2527547589439503	0.3327151929583217	0.3915172703992244	0.3264856504013778	0.3848954029980558	0.3412648112547758	0.4148624012527396
JOQGIH	Tb2	COC-7	0.1254026550882537	0.1254026550882537	0.1664092271136038	0.1950641605528666	0.3358861710161714	0.2820751784771259	0.3325880844928155	0.3477051576919392	0.4730279293254518	0.3028444450761201	0.3012287269525572	0.2759633833295393	0.3343788999525785	0.3520668448943022	0.3689559940185297	0.3066527404755274	0.3568652359797397
JOQGIH	Tb1	COC-7	0.1264176116385344	0.1264176116385344	0.1663132563204706	0.1889746727789885	0.3485589597729059	0.2836755358780359	0.3469712361616511	0.3514210293818898	0.4649942979609811	0.3115682028917969	0.2962629015064657	0.3533120020879404	0.3780176707722704	0.2865342532636755	0.3452033758362823	0.3164163743837043	0.3673450619754781
JOWYAV01	Nb1	COC-7	0.0631363793183092	0.0631363793183092	0.0928724151564941	0.0998534207470353	0.4226819914306373	0.2282156027448423	0.3230799084655428	0.318762902395394	0.3993188545306755	0.3613229853392296	0.2773223792127538	0.3465165211064654	0.3728325268025221	0.3522453474654018	0.3769703902366861	0.3499830260627899	0.4331286892370489
k07prr8	Ce1	COC-7	0.1179461273059436	0.1179461273059436	0.1198664429013978	0.1982800481485712	0.399314467972981	0.2765034873876481	0.3207234018715697	0.350219641142198	0.4580326486599439	0.3187985413305273	0.1902252997559957	0.3272201343091112	0.3613942166285454	0.2979689003701402	0.3674011419205231	0.3139529632406104	0.3989078992350743
KABZUI	Mo2	COC-7	0.0554940918392051	0.0554940918392051	0.1236209917896615	0.0961452309322879	0.4198926364282983	0.2266821902144327	0.3227433627843677	0.3209592001580097	0.3995744562800454	0.3603468731644028	0.2931891980548763	0.3474456587819173	0.3767585119727868	0.35693145522202	0.3705199296253662	0.3498073617595137	0.4310457160912466
KADYUL	Ca1	COC-7	0.0650176090771278	0.0650176090771278	0.09492291255628	0.1756639741932662	0.3683179926991105	0.2732312487409851	0.3408481204919881	0.3363245994361098	0.4619617789003847	0.3158099646527922	0.2657454789653974	0.2940878998248582	0.3501351190346899	0.3487233907714335	0.373621959007708	0.3140127738991214	0.3792391821857294
KAJDII	In1	COC-7	0.1371234522540209	0.1371234522540209	0.1397070507385947	0.2033920331239108	0.4114226514791024	0.2773046465927586	0.3337541936566319	0.3586630656357119	0.4597224014711188	0.335744360115478	0.208621945275609	0.3241955056359534	0.3760692238091708	0.3194162721203105	0.3760768573217249	0.334373577462683	0.4168653319255403
KATPAA	Tb1	COC-7	0.1095396965127509	0.1095396965127509	0.1209606882463592	0.2013214561825772	0.3721855686508226	0.2763829003039334	0.3149886963279181	0.3496228223466031	0.4523089228123654	0.3151521841346362	0.219789538607273	0.2799507062411775	0.3477629914508729	0.3383925893926816	0.361158020057917	0.3014298542077201	0.3769059784153357
KATPEE	Dy1	COC-7	0.1111897770072397	0.1111897770072397	0.1196554244723982	0.2017856197715501	0.3726410468947623	0.2771250258412978	0.3168537001840248	0.3524495299675007	0.455491780621354	0.3156038157900062	0.2157821873891667	0.2796404534423963	0.34657334905296	0.3383503234811804	0.3628617055567366	0.3019773479698165	0.3769058466122963
KATPII	Ho1	COC-7	0.1086969754032517	0.1086969754032517	0.1196015882711595	0.1995684839718696	0.372976204574884	0.2768025509293111	0.3166144836739435	0.3508298711394644	0.4547775051266837	0.3159957868608486	0.2165841791500631	0.2802978374952411	0.3477649546024028	0.3382882869886537	0.3623028400842078	0.3025280073738952	0.3776397773027934
KATPOO	Er1	COC-7	0.1083277066098863	0.1083277066098863	0.1189196906094883	0.198664760145559	0.3743632166132752	0.2773583924488707	0.3187484815448018	0.3523232811880603	0.456908318323072	0.3176971201061132	0.2138132320347552	0.281569562398315	0.3485206434348626	0.3389807973756488	0.3641193434416682	0.3044376453063649	0.3791367627456324
KAWSAC	W1	COC-7	0.139450950389693	0.139450950389693	0.1406131320213835	0.1420157777237469	0.4134858501812747	0.2440041546637267	0.2924643490794165	0.3243503621816115	0.3984530113045068	0.3174416573748788	0.2284851649162365	0.3052947829196861	0.3436313271375362	0.3327151560073646	0.3525524028898016	0.3286999820978852	0.3966190563456154
KEHQIZ	W1	COC-7	0.0552642765563382	0.0552642765563382	0.1093376887933082	0.115187343857283	0.4085421572748533	0.237983334111675	0.3373109409064313	0.3301242383482409	0.4148900910654852	0.359402263794108	0.2774747370121297	0.3515309865519777	0.3826301169429209	0.3400576259051366	0.379062770250375	0.3511286697007956	0.4249692401746573
KEVNIL	Re1	COC-7	0.0343370147010581	0.0343370147010581	0.124251465260568	0.1109830949729256	0.4120551417734133	0.2488287746032189	0.3492706832503227	0.3413914577232712	0.4153674066875199	0.3641706267614309	0.2941064315263783	0.3506193274162498	0.3892080746964287	0.3447382557504612	0.3915314590015884	0.3566648432047581	0.4295823552247161
KILJUK	W1	COC-7	0.0574004709542304	0.0574004709542304	0.1025083856484374	0.1661995722537977	0.3996292084770061	0.2700294962489541	0.3423083472768637	0.3344390831453892	0.4603162333762696	0.3364792070184126	0.2716051539971818	0.3210848514779336	0.3752615407400309	0.3231139408945901	0.3726064531415363	0.3290238131793578	0.406735172002002
KILKEV	W1	COC-7	0.0665010124414837	0.0665010124414837	0.0950245335684371	0.1269642390590105	0.3970922857119243	0.2282245266371149	0.3295362312428522	0.3255388269031132	0.4215548470488744	0.3466560428361053	0.2810800706017236	0.3566032718040356	0.3704556278109612	0.3258917072781058	0.3783466723299955	0.3419681910309607	0.4099055574130366
KIVWOB	Re1	COC-7	0.0693782341669134	0.0693782341669134	0.0883229654835127	0.1379973800025591	0.4151749946683041	0.2356941616071033	0.3374637441074091	0.325425456145322	0.4307086813591806	0.3604669357996934	0.2756035486607545	0.3422567027626073	0.374814103739059	0.3369537602957743	0.380917230123332	0.3456431798510459	0.4250643633322194
KOGDES	Dy1	COC-7	0.0656381448784702	0.0656381448784702	0.1386881220113234	0.165862738971767	0.3437525844088541	0.2738153859130455	0.3364089992833635	0.3462605925834274	0.4611056767487327	0.3101944142102494	0.2947294076406168	0.3591296407816677	0.3758991573500921	0.2833898210823506	0.3473472682199234	0.3135906629368055	0.3657085203714583
KUFTAJ	U1	COC-7	0.1231101645886088	0.1231101645886088	0.1233855531014743	0.1822024515344881	0.4160249467910707	0.257443184320355	0.3373240688227713	0.3460805288490138	0.4566105256765337	0.3526458820798262	0.2551905919253415	0.3362550578442437	0.3822644497916046	0.3432841957746947	0.3759435059779862	0.3444209143868805	0.4260828167456003
KUXVAD	Eu1	COC-7	0.0730945181303547	0.0730945181303547	0.1223658618253672	0.1698957506145911	0.4004489121802786	0.2456171332412343	0.3368212343769148	0.318541232248884	0.4425795552273803	0.3466194812363616	0.2888635180920632	0.3336011538410573	0.3724129124023086	0.3319675979983727	0.3673372370408918	0.337745036576037	0.4159747156322841
KUZCEQ	Dy1	COC-7	0.0923035003663527	0.0923035003663527	0.1238056925693135	0.1826318583104989	0.3553999348151348	0.2726337098234253	0.3207624681893057	0.346398762852212	0.46684634600338	0.307300185784974	0.252321290306374	0.2746537809303087	0.3411992527489056	0.3434547853773162	0.3603941597274975	0.2999892519591144	0.3653193494008822
KUZCIU	Tb1	COC-7	0.0954780781186604	0.0954780781186604	0.1259119645551795	0.1851419194441565	0.3521448875841831	0.2741349762030297	0.3199164380165568	0.3472586679961493	0.4669209270333636	0.3047647750631661	0.2544392856787393	0.272013594466874	0.33863209960363	0.3420870554109578	0.3597189608101553	0.2980431993510057	0.3622613582066785
LACVOA	Hf1	COC-7	0.0858087583988613	0.0858087583988613	0.090436800979477	0.1543171655602437	0.411729963598831	0.2492908288486918	0.3462030453749354	0.3426780671058346	0.4399850129945405	0.3457318998017289	0.2551692170388009	0.3295040477203463	0.3810778687539543	0.3305085266362351	0.3752968288045398	0.3346868280458067	0.4183770308796671
LAHTEX	Yb1	COC-7	0.037046962553721	0.037046962553721	0.123970855135964	0.1686960951407375	0.3814038489028223	0.2650876972066506	0.344820616639834	0.3314591645811476	0.4548645107696217	0.3384756265643308	0.2876317775066476	0.3150240591057398	0.3805696477235573	0.3416226960323908	0.3792475016958333	0.3358675149703366	0.4003351810740079
LAKGEK	Sm1	COC-7	0.0787171072916785	0.0787171072916785	0.1448522415324648	0.1659127488467129	0.3359286860283838	0.2742162807909382	0.3336208139520716	0.3489352945656042	0.4562957229722954	0.3043168699174011	0.2990440150316882	0.2768904814756612	0.3405736681584103	0.3565674404522904	0.3742932159751679	0.3085796206463215	0.3582937361317667
LATDEP	W1	COC-7	0.0985227030136997	0.0985227030136997	0.1131940420843045	0.1670945873368976	0.4201948774564939	0.2622035160770877	0.3501550403085151	0.3350520069799623	0.4525159546299231	0.3555241054005552	0.2679722263061004	0.345898271380759	0.372269715513955	0.3413216948592084	0.3861432653031019	0.3429451024321685	0.4284660535754274
LEJHEQ	Y2	COC-7	0.0739568823131625	0.0739568823131625	0.1290858275285902	0.1715286839294899	0.3408695909343632	0.2686740264089208	0.3258257543693947	0.3425865207858813	0.4646322343045029	0.2988398720319035	0.2875697080268118	0.2747636163606625	0.3381310333029461	0.3469627026650123	0.3673957406664877	0.3005786377974875	0.3580433726062902
LEJHEQ	Y1	COC-7	0.075321525878344	0.075321525878344	0.1104183905331955	0.1688244435866255	0.3533827545151476	0.2649224731987031	0.3312993602266403	0.3442669009641579	0.4610563053176371	0.3058643768758016	0.2714975585099144	0.2818868114447613	0.3397870417254165	0.3476871970956872	0.3706537958597997	0.3046016347327223	0.3667704740487718
LEPDIT	W2	COC-7	0.0459549584556571	0.0459549584556571	0.1118350908622411	0.1197017967665591	0.4070155652136931	0.24710744537969	0.3398040505887902	0.3398164860019609	0.4217095158511296	0.3545162137386368	0.2633066686411618	0.3300520632843059	0.3870335833166844	0.3499136161869837	0.3773522729309888	0.3429594185354961	0.4204999616606104
LEPDIT	W1	COC-7	0.0984596133600115	0.0984596133600115	0.1024821917945897	0.1175953523480839	0.4328548072129948	0.2357315910320017	0.3217626110589949	0.3096815185757301	0.3997098985518367	0.3529819485246805	0.269709089325509	0.3466271612509119	0.3749096502284771	0.349864149826855	0.365408593359313	0.3461802405778065	0.4259993156614548
LEPDIT10	W2	COC-7	0.0459549584556549	0.0459549584556549	0.1118350908622417	0.1197017967665589	0.4070155652136931	0.2471074453796907	0.3398040505887913	0.3398164860019616	0.4217095158511297	0.3545162137386367	0.2633066686411616	0.3300520632843061	0.3870335833166845	0.3499136161869834	0.3773522729309888	0.3429594185354956	0.4204999616606102
LEPDIT10	W1	COC-7	0.0984596133600105	0.0984596133600105	0.1024821917945909	0.1175953523480828	0.4328548072129949	0.235731591032002	0.3217626110589954	0.3096815185757302	0.3997098985518368	0.3529819485246804	0.2697090893255097	0.3466271612509122	0.374909650228477	0.3498641498268551	0.3654085933593131	0.3461802405778065	0.4259993156614549
LEXCIB	Th1	COC-7	0.1341138862083171	0.1341138862083171	0.1354739552916536	0.1454106534147637	0.3767449106810021	0.2475825908242834	0.316062746263037	0.3254152424788024	0.4054966872791312	0.3127001557175281	0.2399519638430923	0.2859546457475854	0.3550369041414348	0.3147064740649911	0.3548276715578891	0.3055035130375756	0.3817422224794455
LOJDOD	Mo1	COC-7	0.1059431434778938	0.1059431434778938	0.1571927802902764	0.1479000014179835	0.4196310905827684	0.2666679965912809	0.356360282554749	0.3549013308105105	0.4213263132483904	0.3747180912062304	0.3125051769223133	0.3554890280205962	0.4035817475205808	0.3567916001638789	0.4017392468784231	0.3673070291329865	0.436386705165177
LUBXUB	Ta1	COC-7	0.039218658054939	0.039218658054939	0.1237156842383203	0.1447522690889612	0.405509110340239	0.2518607091860984	0.3543810357175412	0.3284720767652588	0.4472051631313377	0.3539098592056132	0.2848379195386742	0.3368852800123787	0.3813152186040255	0.3432933868818862	0.3797775599791935	0.3478073507977925	0.4216769346745565
LUCTAF	Ce1	COC-7	0.0829094226160502	0.0829094226160502	0.1168660225040288	0.1712818899501482	0.3874334165009052	0.2733892697273801	0.3418036884003883	0.3304540552774254	0.460541015164399	0.3311596827255339	0.2322998465401762	0.3036860372647488	0.3672957781306783	0.3443403239379564	0.375221934161664	0.3285990184453189	0.3974608868745006
LUNPUH	Tb1	COC-7	0.1366511411233253	0.1366511411233253	0.1488767023182483	0.1754255556593515	0.4305251626190975	0.2669689260738917	0.3325930929292908	0.3505004160118678	0.4401427220962748	0.360344305828499	0.2678388817524771	0.3495598743414297	0.377455158561784	0.3526637913385498	0.3801958764477758	0.3610666894698348	0.428468622482037
LUPJIR	Yb1	COC-7	0.1152370724042363	0.1152370724042363	0.1422377392286191	0.2119398800356237	0.3802403406435871	0.2822407144021794	0.3583528602539108	0.3424895773130075	0.4694027157520629	0.3337734059695384	0.2687565258255687	0.362910982445632	0.3910932979523888	0.307302776077572	0.3648058840454605	0.3324809729413704	0.3928631607708727
LUVDOW	W1	COC-7	0.0618306584290506	0.0618306584290506	0.0953921987006762	0.1253586892838521	0.4055888830718153	0.2252637155665373	0.3299406229643474	0.3192559244330977	0.4217730918953012	0.3411129606200302	0.2633106247718343	0.323396130359106	0.3847230852858709	0.3472487808235411	0.3602748988118834	0.332075710929855	0.4162769872519198
MADRIT	W1	COC-7	0.0226722127844179	0.0226722127844179	0.1169085137417735	0.1522610436472941	0.4015149034910757	0.261359730510574	0.3556614909237159	0.336202384506348	0.4562971841582423	0.354694223314299	0.2797413329898744	0.3332504010594538	0.3876892926354648	0.3327831576971086	0.3849539991267493	0.3486319824977402	0.4197754818347929
MADRUF	W1	COC-7	0.0192221789503046	0.0192221789503046	0.1145972959035648	0.1505101336342782	0.4014727870015626	0.2585570642060224	0.3547173362321397	0.335356407932242	0.4547455806304171	0.3525885032088772	0.2799358538825513	0.3315797819213265	0.3890386748270859	0.3338665255513345	0.3844956826110827	0.3482264453505028	0.4188053098912635
MAKLUF	Mo1	COC-7	0.0737165501106651	0.0737165501106651	0.1297316342306926	0.1410219533522267	0.3848293761515445	0.2517413506490015	0.3384373707106391	0.3266434159729671	0.4334120890218016	0.3287636727256552	0.2814738291317738	0.3580595169753975	0.3696506406892346	0.3123700911772993	0.3766319883586639	0.3263727952024712	0.3985761496073742
MAXTIP	U1	COC-7	0.0847443000263807	0.0847443000263807	0.0921840599883271	0.1985131793794664	0.3889113192199791	0.2794001286620157	0.3396508905237285	0.3483007922678476	0.4549828599438063	0.3276462752084425	0.2571163246109229	0.3081204498574121	0.3648258727400063	0.324255830164815	0.3746784565556227	0.3209902262740087	0.3945944426200524
MEVQOT	Hg1	COC-7	0.0939052783873718	0.0939052783873718	0.1155882320707562	0.1268200548072197	0.4271222019997934	0.2551222964741153	0.3610739070741344	0.3297488056212914	0.4111039525121649	0.3572389022379235	0.2291167447048231	0.3456543450867521	0.3754374188088334	0.3436697185889661	0.3797807562656256	0.3574158414840203	0.4326028359146812
MEYSOY	W1	COC-7	0.0771633222786794	0.0771633222786794	0.0799741916726273	0.1546410844383212	0.4061188403163142	0.2418075522406591	0.3253037264328745	0.3273325492463197	0.4448435026372826	0.3387788823432949	0.2454612636651311	0.3180286950402932	0.3828560461246494	0.342299980194156	0.3648511962219432	0.3302089129872893	0.4124463363597097
MINMED	Zr1	COC-7	0.1302174498674836	0.1302174498674836	0.1333629326382175	0.1586415335600678	0.4381672352159651	0.2720299999347828	0.3261840275750556	0.3304179069962525	0.4228436932013025	0.3465744145814763	0.1835971165732928	0.3363432244227389	0.3775483906013334	0.3363410203765907	0.3775496379000524	0.3546876078086842	0.4311027588333282
MIPTOU	Gd1	COC-7	0.1375565093142607	0.1375565093142607	0.1825184874200973	0.1883517333315268	0.368267041096031	0.2883762608304387	0.3586845284265352	0.3612226217003726	0.4581590292363384	0.331182435358936	0.3120349394578481	0.3087936314612989	0.3671015947835983	0.365607742770228	0.3851434748504034	0.3325673342630249	0.3875133597508369
MIPTOU01	Gd1	COC-7	0.1363944286581437	0.1363944286581437	0.181612450921527	0.186730418665895	0.3699721757222931	0.2874354895001552	0.3591645886984712	0.3608211494230065	0.4568451928436976	0.332452884363965	0.3116916248030608	0.3102276875500308	0.3685898760812333	0.3659850869587915	0.3853087878926534	0.3335211618419607	0.3891197331237334
MIPTUA	Yb1	COC-7	0.1128256669639298	0.1128256669639298	0.1649195309314864	0.1719582392645628	0.3808723839123263	0.2783780788420779	0.3598224966856301	0.3536168023475505	0.452327858542477	0.3398765812844006	0.3032651752184846	0.3183313191360807	0.3781598092522578	0.368141646538156	0.3852370247752656	0.3388285639233561	0.3996734811535954
MIPTUA01	Yb1	COC-7	0.1152830636955414	0.1152830636955414	0.1667301894795368	0.1757399956589103	0.3839810240938787	0.2804627491143102	0.3619492308839278	0.3542605196606562	0.4556411250853696	0.3427129138162765	0.3035292477962817	0.321363409049121	0.3810321047222145	0.3701255439609919	0.3869536589592998	0.3415423668752397	0.4026713715368026
MIPTUA02	Yb1	COC-7	0.1162168353534199	0.1162168353534199	0.1673029584260698	0.1747920469027961	0.3849266613809449	0.2800468539304935	0.3624653284305068	0.354533768100537	0.4540202435195807	0.3434907230554047	0.3040869803157922	0.37033865015359	0.3871358906074334	0.3222847913539244	0.3818631777292035	0.3421321869114629	0.4034099527920491
MUHZAT	Re1	COC-7	0.0338960201806297	0.0338960201806297	0.1158413963882152	0.1145235493885672	0.4098568984438927	0.248021772245689	0.3486293383066053	0.3379166574397919	0.4195984391336573	0.3583922887059293	0.2805449662199155	0.351883409641572	0.3826595988704829	0.3378675365562869	0.3886270455970436	0.349367143739982	0.4248846030827504
MUJHOR	W1	COC-7	0.0915487779853827	0.0915487779853827	0.099523616930101	0.1649795967145844	0.3953413467691679	0.2547862957231983	0.3536247565772141	0.3424901788663417	0.4507070822764491	0.3476930855441379	0.2759243184469953	0.3529672579826392	0.3871244390570503	0.3258376244054943	0.3799996858932217	0.3450650376504437	0.4090983121728234
MUJMEM	W1	COC-7	0.0810286493159061	0.0810286493159061	0.132932811425762	0.1690526426621247	0.4094841143615394	0.2734485139907104	0.3581132382726602	0.3454299861635304	0.4603667334869721	0.3606899122085564	0.2712536457261124	0.3394072497082671	0.394557284991766	0.3394072497082669	0.3945572849917659	0.3543575269493971	0.4258085865065668
NAKMIZ	Y1	COC-7	0.1245639173886766	0.1245639173886766	0.1371820540336969	0.1801391258601912	0.3684332640019284	0.2647773724178426	0.340355378735015	0.3451830688842974	0.4499041027654885	0.311632812991874	0.2381305947840499	0.34639732986651	0.375067369839855	0.2870424560245889	0.3480917246369698	0.3175413198289442	0.377754341610015
NASJEZ	U1	COC-7	0.1237370006997002	0.1237370006997002	0.1322994850706397	0.2361769196555345	0.3928955191312423	0.3030169362073898	0.3570529386543097	0.336916393104215	0.4525875006801665	0.3373125798356625	0.2440961928081647	0.3202056542800657	0.3823422292596685	0.3111759482260414	0.3610776679535079	0.3344187780451327	0.3969753451281442
NEDKOW	Zr1	COC-7	0.0705724329625275	0.0705724329625275	0.1399951112498598	0.1521363110757546	0.4004198838311567	0.2676246861382013	0.3620746246637751	0.3486140843563753	0.4427708873810157	0.358427318135152	0.3005423429741619	0.3368980433518393	0.3990381756629009	0.3477835626500665	0.3948379188166409	0.3541502537911833	0.4193483160547354
NEXVAN	Nb1	COC-7	0.0907140998273665	0.0907140998273665	0.0910771198611503	0.169638011375759	0.3977419926118456	0.2605667786921247	0.328189247680606	0.3416930763805339	0.4552143262740714	0.3261107718665823	0.2390098595088104	0.3086425550682051	0.3712118537882999	0.3346358039082891	0.3588451601245577	0.3161730224441458	0.4008315438754412
NEYVAP	Ta1	COC-7	0.0702110689419799	0.0702110689419799	0.0762708538349364	0.148555409046608	0.3958835200800519	0.2510533889925468	0.3421814264195049	0.3390841708669933	0.4419798650686254	0.3363395081714686	0.2576784356798104	0.316639715967802	0.3707158696174645	0.3458440575685013	0.3653495015822444	0.3253225506178849	0.4047356316323679
NICHEN	Sm1	COC-7	0.122228107806937	0.122228107806937	0.1614997947753302	0.2210587037878564	0.3927023230533068	0.303443415130739	0.3620087292887955	0.36318647908481	0.4529045352738949	0.3539533301416552	0.2975334716552463	0.3286777816294467	0.3890244269545331	0.3313048658698408	0.3905008153889897	0.3523070354275692	0.4090049584348173
NIQHEB	Sm1	COC-7	0.0933903150985781	0.0933903150985781	0.1056439409135619	0.1341124734377305	0.4211561668983664	0.231400502522045	0.3138586594656041	0.3270268577552501	0.4170530333565654	0.3423884663990228	0.2643914568998223	0.3376610501468104	0.364208331043351	0.3353863092905809	0.3662735047129783	0.3340646061594439	0.4162009472514109
NUSVAY	Ba1	COC-7	0.1066057244137287	0.1066057244137287	0.1621789831939711	0.1893781529069118	0.4021093833683901	0.2885562943101096	0.3688072726751835	0.3586354553405319	0.4646957799564674	0.3644198615761909	0.3102779250372553	0.3420160211404011	0.4030813716627976	0.3420160211404013	0.4030813716627974	0.3621303642295519	0.4215310077215391
NUSVAY01	Ba1	COC-7	0.1064751550171038	0.1064751550171038	0.1621089487405428	0.1894980496476817	0.4018187601199441	0.2886145731038412	0.3686669395624696	0.3585977437186253	0.4646062879816276	0.3641791624042781	0.3102031678170827	0.3417454076747956	0.4028213864662136	0.3420744738690666	0.4031476003190488	0.3619337326456261	0.4213747069641108
NUWSAZ	W1	COC-7	0.0397283529938237	0.0397283529938237	0.1116189298786936	0.1333400225329877	0.4089636613466169	0.250976739822669	0.3511025819896134	0.3327224202074667	0.4357956066539534	0.3515012546072739	0.2813652622371752	0.3451289767944571	0.3746482586817909	0.335350858117012	0.3915278696959949	0.342283486885907	0.4216121038327762
OGAFIN	Zn1	COC-7	0.0146045736623841	0.0146045736623841	0.1223577133902446	0.1411245407689061	0.4001280393546522	0.2609657045058404	0.3593169832307847	0.3403166852802615	0.4452667691881605	0.3552266780282072	0.2889214654784653	0.3407874540789644	0.3889987503154692	0.3338973850353142	0.3916312684790482	0.3505623161594445	0.4188544728727385
OGAFOT	Co1	COC-7	0.017583286251956	0.017583286251956	0.1156257842289752	0.1410575530182235	0.4033117620281529	0.2537541280017655	0.3514304407400633	0.3329411002212603	0.4451213858852944	0.3532056725666661	0.2791944745383364	0.3319718336182026	0.3882048294084633	0.3366774549033584	0.3802011679784126	0.3453259269252379	0.4192821667041875
OHUWAP	Tb1	COC-7	0.0718386504566133	0.0718386504566133	0.1116764622339244	0.1685154916210536	0.4031612514099446	0.2552378663544783	0.3242945463708036	0.3268742813482037	0.440660006488531	0.3352518699259196	0.2487483873333918	0.3163562539418925	0.378812659503324	0.3252915269261566	0.3611379523371609	0.3251606179302861	0.4104343077346239
OKOKAA	W1	COC-7	0.0691087039614897	0.0691087039614897	0.0992531247432341	0.1793943320279669	0.3940358835825956	0.2679117317314948	0.344681983406424	0.3380903703354962	0.4624431528676076	0.3285872784087922	0.2446691528536334	0.3199675267803619	0.3780507789449629	0.3217325217854715	0.3735684479417204	0.325690223702738	0.4016434566823029
OPESAE	Yb1	COC-7	0.1256404836818638	0.1256404836818638	0.1523834970143124	0.2153245911259461	0.3754504363343899	0.2772614962415862	0.3384674641061862	0.3266130765866549	0.423013970728761	0.3342275654846602	0.2602994270613415	0.3038176364008159	0.362405686304693	0.3432954669531615	0.3852391647685053	0.3294111766174373	0.389769727335341
OQOKAH	Hg1	COC-7	0.107384785358336	0.107384785358336	0.1405841755176542	0.2107730766360112	0.3238382498495916	0.2875447648918878	0.3017751608387053	0.3432639053591372	0.4475396580489994	0.2771425528982664	0.2638429845933112	0.3334968337092904	0.3523962101401904	0.2442974569833092	0.3137885684982411	0.2758667737581307	0.3336602598380181
OREWAK	U1	COC-7	0.1083328428672892	0.1083328428672892	0.1200504406542525	0.210839484218796	0.4000457040082055	0.2884509232741746	0.3602557208079793	0.3286452745333603	0.4681673880898229	0.3458711775549449	0.2309572929912559	0.3182807741819543	0.3682971722915003	0.3320943372269888	0.3907733972894872	0.3397353869422547	0.4076119332117197
OVAHID	Nd1	COC-7	0.1038678646318198	0.1038678646318198	0.156636552518241	0.1795147906830425	0.4118238378910249	0.273031788258505	0.3347061322605383	0.3274027942020026	0.4265710844176205	0.3415153583268205	0.2836509410518376	0.3396998893765586	0.3774277470881921	0.3396960085314073	0.3774279541954434	0.334872546241559	0.4113199055156649
OVAHOJ	Sm1	COC-7	0.0992675002651226	0.0992675002651226	0.1538488326015333	0.1768870121775572	0.4107058604497174	0.270423038576416	0.3341379146223422	0.3257437709670255	0.4268204167585819	0.3411210538247938	0.2826812571570597	0.3385611208801838	0.3761395737050713	0.3385654121462647	0.3761378195269974	0.3343626916222268	0.4114050068494325
OZEDEE	Mo1	COC-7	0.0544897844676584	0.0544897844676584	0.1161603743773776	0.1579445844076057	0.4052245816921236	0.247751389077436	0.3446219912939577	0.3230862486725666	0.4571218994825846	0.3502031738881161	0.2700455888552688	0.3277476553943154	0.3804291673686117	0.3391540586139343	0.3731893693998494	0.3412173667936197	0.4173935196071498
OZEDII	Mo1	COC-7	0.083740356630201	0.083740356630201	0.0848625482837246	0.1746915895379015	0.4055595206824947	0.2495547021581105	0.3431678062003249	0.3303403575367398	0.4534625883486315	0.3453176692794629	0.23918198513022	0.3266796841910421	0.3721051805891881	0.3286932784904531	0.3902878072934809	0.338630430208505	0.4163977737104564
OZEDOO	W1	COC-7	0.0491689374862193	0.0491689374862193	0.1188706918163922	0.1586225268935161	0.4047353298906812	0.2525925804981193	0.3469571480751157	0.3260040172357058	0.4582812946837376	0.3492105617117971	0.2737730212992819	0.3288588112603969	0.3813445826171244	0.3344656760180168	0.3768101457557036	0.3426117355637486	0.4174448687700874
OZEDUU	W1	COC-7	0.0719971874348016	0.0719971874348016	0.1193520302027031	0.160247122854017	0.3925691054959436	0.2507589151319948	0.339355955547346	0.3327836406108646	0.4541864605550229	0.3376567235935247	0.2570331307149336	0.3132684253994268	0.3828076228931468	0.3537740044529709	0.3686069020948649	0.3307086531522578	0.4047474286365039
OZEFAC	W2	COC-7	0.0605730191551968	0.0605730191551968	0.111093582805923	0.1497343141049424	0.4021744654939341	0.2591298068473525	0.3474797409569727	0.3300545423725959	0.4465499001414234	0.3441926063884654	0.2421202784479541	0.3196714494081903	0.3828513821768016	0.3392002888680555	0.3775994516932895	0.337337289929309	0.4128702162305696
OZEFAC	W1	COC-7	0.0751838089538516	0.0751838089538516	0.1115525255411583	0.1726467565367719	0.4010212502267793	0.2502202387063859	0.3330877623852362	0.3237827822859745	0.4506286792226914	0.3416672513356235	0.2390223956886658	0.3228740749739878	0.3890948746185235	0.3248784344125761	0.3644915634492783	0.3331907337223638	0.4119383693285004
PALNAV	Mo1	COC-7	0.0699558433194497	0.0699558433194497	0.0969647323969902	0.1502024269249193	0.4088700538158732	0.2488095351318035	0.3369125929134097	0.3381266520596694	0.4425298603789718	0.3426161557329968	0.2482129257789606	0.3273260868880303	0.3736020482970865	0.3269254025141433	0.3660892487516679	0.3345546839819237	0.4198257763511914
PASZUI	Co1	COC-7	0.090104157572642	0.090104157572642	0.140090582109667	0.1928436275464509	0.3472880160007104	0.2804167635584177	0.3134966348496694	0.3321472117757832	0.4390660506053572	0.2938108335020455	0.2838028031393316	0.2716368315410877	0.3410249222002383	0.3414216055325309	0.3591039934879578	0.2932520031631399	0.3566469476031787
PAYYET	W1	COC-7	0.0449073722206657	0.0449073722206657	0.0987786731017842	0.1564447393976422	0.4043668189308931	0.26591671526952	0.3469291859266585	0.3336299683166244	0.4573162321500695	0.3420676619301389	0.2710774330825718	0.3260371650885966	0.3743330634428071	0.3260518454746219	0.3743194920643148	0.3340939916539907	0.4124900096031763
PAYYET01	W1	COC-7	0.0429597935187685	0.0429597935187685	0.0995138851170786	0.1561687117182588	0.4040951788268783	0.2660260184897143	0.3475843852166698	0.3339268160682422	0.4574542836932821	0.3426769622998454	0.2715751454721356	0.3263093550261007	0.3751049474985399	0.3263240107215123	0.3750913981015704	0.3349078590702795	0.4127695085291201
PAYYET02	W1	COC-7	0.0452536617442928	0.0452536617442928	0.0991547534096008	0.1570026219665552	0.4042443587514694	0.2661020471390057	0.3467629451011956	0.3334733580439266	0.4578396467544491	0.341918035986277	0.2709923246242803	0.3258212151225859	0.374271495081117	0.3258359276070239	0.3742578414708588	0.3339556289829982	0.4123200499771794
PEHMAQ	Na1	COC-7	0.1086265142454092	0.1086265142454092	0.1403606518722333	0.1816494357123787	0.3874764791774203	0.2704092426473908	0.3451174822794099	0.3426914844967716	0.4659202807785334	0.3328028372145559	0.2831053761979971	0.3145947498371937	0.373387408819397	0.3503085485454392	0.3693673108802887	0.3264823895658417	0.399291760312536
PELMOI	Mn1	COC-7	0.0391573825970398	0.0391573825970398	0.1280337924158925	0.1519886772074318	0.3674234540747137	0.2663011737030751	0.3450184095700753	0.3419529351057064	0.4533501885610209	0.328159473747535	0.2898681830531581	0.3651279267905404	0.3795399452976518	0.3039412183427564	0.3676768177538921	0.327866345078828	0.3878471030290752
PELMOI10	Mn1	COC-7	0.0391573825970442	0.0391573825970442	0.1280337924158929	0.1519886772074309	0.3674234540747135	0.2663011737030751	0.3450184095700754	0.3419529351057064	0.453350188561021	0.3281594737475352	0.2898681830531587	0.3651279267905404	0.3795399452976515	0.3039412183427564	0.3676768177538922	0.3278663450788279	0.3878471030290756
PESFUQ	U1	COC-7	0.1303386088762057	0.1303386088762057	0.1601956664675702	0.2378882291768808	0.3875080887977675	0.282908969490221	0.3358399514337916	0.3002819951378778	0.4446773006706235	0.3232926611948252	0.2265265412828443	0.3338881052795136	0.3499671500289323	0.3130467312182118	0.3667321950580482	0.3232303199396701	0.3967946045159886
PHMCIW01	W1	COC-7	0.0719375936876259	0.0719375936876259	0.1234045418389514	0.1280191873076978	0.3854616183087886	0.2431049505078094	0.3338537555734023	0.3200884225814758	0.4209315697023754	0.3271525155966532	0.2750366162159753	0.3516255596549744	0.3631908414009726	0.3107775189078816	0.3740350037398833	0.3236329824799787	0.3979582569331409
PHPRHO10	Ho1	COC-7	0.0614401138553174	0.0614401138553174	0.1368806615686066	0.1658499750627464	0.3474793312113395	0.2736940051542168	0.3377455877622566	0.345556307367152	0.4623764456063579	0.3131892208386868	0.2936138096736237	0.2866896238803607	0.3506663071953265	0.3606794926675377	0.3769399226356794	0.3161478086523629	0.3693838036392948
PHPRHO11	Ho1	COC-7	0.0619426520951108	0.0619426520951108	0.1368610585577872	0.1625010825080119	0.3498643231730459	0.2720697358315632	0.3385263584023393	0.3457965706322061	0.4583001096807558	0.3151598798852968	0.294562754298315	0.2890031488822937	0.3528357529621485	0.3614285269870503	0.3773740358336859	0.3175696034388821	0.3715546440782943
PITSOB	W1	COC-7	0.043295657260156	0.043295657260156	0.1189541297580249	0.1012190430124166	0.420294314127811	0.2403887480838943	0.3390452630548933	0.3342991579971998	0.4067474289654665	0.3672600047176189	0.2841984874180043	0.3476134943683844	0.3894335755120467	0.3519580999015996	0.3845350109921994	0.3566694891882964	0.4352250214596226
PITTIW	W1	COC-7	0.048304077306389	0.048304077306389	0.1132642255249671	0.1023804767398087	0.418217770533797	0.2434742330144871	0.3393371968687096	0.3351475835361548	0.4065790632151309	0.3616433416245601	0.2797589528581691	0.3524001825762358	0.3800451292411396	0.3467690762365508	0.3883744725192204	0.3521491764128047	0.4312894670725483
POKCEZ	Hf1	COC-7	0.0678554227774933	0.0678554227774933	0.1386922547715966	0.1516402875360954	0.4045742286132613	0.2672914258723377	0.3639119633580632	0.3480475940361255	0.4432564860066944	0.3617642576436635	0.2997368695906943	0.3405590819928593	0.3969392070568023	0.3429825302124295	0.3960340107786621	0.3570111828289977	0.4233266185203166
POQYID	Hf1	COC-7	0.0927746444411075	0.0927746444411075	0.0955578635291785	0.1683550593851714	0.4125069910729945	0.2542777708474333	0.3422725348505266	0.3438318503916425	0.453914111006526	0.3475356999523691	0.2444509814526151	0.334247464159571	0.3750816396811924	0.329918598672525	0.3858729917307735	0.3394139282528945	0.418830182299122
POYVUU	Y1	COC-7	0.0883577386762843	0.0883577386762843	0.148216545254043	0.1814808568467891	0.3433720205660142	0.2763826614128827	0.3336663294443673	0.3433287307766329	0.4733433480493778	0.3059270849949181	0.2873768741455153	0.2784701024090659	0.3433911032340173	0.3514012004122352	0.3692489157530105	0.3083275279844528	0.3626639343567291
POYVUU	Y2	COC-7	0.089173268564464	0.089173268564464	0.1482960022037403	0.1846746045065136	0.3383960634243494	0.278126477104887	0.3335079305007665	0.3420000786752041	0.4719678845385063	0.3037898760976479	0.2928413001064991	0.2779549185169699	0.3396335007798469	0.3531737692194291	0.3705193014713784	0.3085537361643377	0.3600532113597686
POYVUU	Y3	COC-7	0.0899167723024758	0.0899167723024758	0.1430825701495806	0.1819787078074357	0.3409895461156242	0.2745473071009998	0.333556916092178	0.338425810649025	0.4639426819828969	0.3057671957583689	0.2807178849168656	0.2771750489457626	0.3388634046205021	0.3527648660214832	0.3727583611360975	0.3117565559073039	0.3617291567770792
POYVUU01	Y1	COC-7	0.0883577386762856	0.0883577386762856	0.1482165452540429	0.1814808568467891	0.3433720205660145	0.2763826614128826	0.3336663294443674	0.3433287307766333	0.4733433480493778	0.3059270849949182	0.2873768741455153	0.278470102409066	0.3433911032340172	0.3514012004122352	0.3692489157530105	0.3083275279844527	0.3626639343567294
POYVUU01	Y2	COC-7	0.0891732685644636	0.0891732685644636	0.1482960022037397	0.184674604506513	0.3383960634243492	0.278126477104887	0.333507930500767	0.342000078675204	0.4719678845385063	0.3037898760976474	0.292841300106499	0.2779549185169699	0.3396335007798469	0.3531737692194296	0.3705193014713783	0.3085537361643373	0.3600532113597688
POYVUU01	Y3	COC-7	0.0899167723024762	0.0899167723024762	0.1430825701495798	0.1819787078074365	0.3409895461156244	0.274547307101	0.3335569160921781	0.3384258106490249	0.463942681982897	0.305767195758369	0.2807178849168659	0.2771750489457631	0.3388634046205023	0.3527648660214831	0.3727583611360974	0.3117565559073034	0.3617291567770793
PUFROX	Zr1	COC-7	0.0372333533158647	0.0372333533158647	0.1135642348080837	0.1447070628531228	0.4029285714204648	0.2550350598253526	0.3489984219649548	0.3313035045778744	0.4456057454560381	0.3486742075010383	0.2808486844755766	0.3324177643549869	0.3879149211932771	0.334921968425564	0.3768621424594577	0.3414844001047094	0.4171749100933176
PUNPET	W1	COC-7	0.0760674672945744	0.0760674672945744	0.1122452831754961	0.1940340105782437	0.3875747061280334	0.2801598543057422	0.3420604636575203	0.3438552252987104	0.4621784037629464	0.3259652055252648	0.2673096864029561	0.3268689520830714	0.3757961138419503	0.311797102545585	0.3721639467085894	0.3228431476000214	0.3955379462815627
QABWAR	W1	COC-7	0.0473082521955039	0.0473082521955039	0.1157738864885326	0.0983626629201261	0.4220063354798655	0.2382741227423155	0.3370672862455343	0.3307120491589937	0.403222892214219	0.3671919872112111	0.2806683041182917	0.3506762510649445	0.3832266260099459	0.3482471065790629	0.387969238268682	0.3575456911644507	0.4362857168331893
QABWAR	W2	COC-7	0.0542873975184909	0.0542873975184909	0.1112471217172454	0.0989572520476523	0.4193561980605681	0.2296251188017725	0.3306153961606522	0.3241424426802173	0.4019836703066309	0.3652727890509303	0.2760185749127715	0.346361558885526	0.3783525001960491	0.350621141926615	0.3840480470032947	0.3561403406455327	0.4340031690552945
QEHGIW	Dy1	COC-7	0.1250102268012482	0.1250102268012482	0.1745726168224228	0.1986214695849246	0.3507875395415809	0.293399897996688	0.3499235958792048	0.3577043676480709	0.4783744278339881	0.3171237923623502	0.3050314086107308	0.3616659039446415	0.3818653463726639	0.2921077395885684	0.3521176803729705	0.3217125616059051	0.371598093702402
QEJBEO	Sm1	COC-7	0.1451877026748557	0.1451877026748557	0.1697104859378244	0.258018042187604	0.3707475424790167	0.2916890482770553	0.3351307558028019	0.3013656202274519	0.4394343699616794	0.3143081550109963	0.2287497760699662	0.3384308833259462	0.3526628252909723	0.2949445144155534	0.3438334911082342	0.3206894470817522	0.3830598379395552
QERPEI	Ce1	COC-7	0.0813482443274108	0.0813482443274108	0.1326239702065219	0.1006024130529091	0.4221644760684536	0.2418356111206482	0.3314937741745266	0.3242836110879011	0.3906348585709069	0.3716598245355567	0.3003131462041257	0.3632293256391554	0.3810781283171391	0.3534010537001815	0.3805404252911439	0.3613969338809911	0.4369982663689838
QERPIM	Pr1	COC-7	0.0832504822697374	0.0832504822697374	0.1345819314953447	0.0982191621278388	0.4251924172971861	0.242570395103325	0.3281243877242175	0.3235331605927027	0.3878616370689272	0.3732387673964079	0.301848944829194	0.3630899453532923	0.3799200611280929	0.3563407924801407	0.3797849136778124	0.3634840154670297	0.4398617441402422
QERPOS	Nd1	COC-7	0.0843959231573349	0.0843959231573349	0.1351388408059169	0.0991050407888133	0.4262337011012929	0.2424639650970159	0.3276268463857153	0.3232312903309922	0.3879563100342121	0.3724797143100031	0.3008728696045973	0.3570595882692394	0.3789612004687192	0.3620070900234007	0.3797508932797577	0.3643845383530781	0.4409735247229852
QHDOEU	Eu1	COC-7	0.0662393272606423	0.0662393272606423	0.1157929195444678	0.1286872609526378	0.380069422564284	0.2447010317700668	0.3367324161189614	0.3376786142233695	0.4218253803929647	0.3331054737712849	0.2835045964922814	0.3594259316742274	0.3710236666065424	0.30885133483526	0.3725561735072424	0.3271937003634232	0.3961433933960369
QONNOW	Mo1	COC-7	0.0759623237791166	0.0759623237791166	0.1218004083900626	0.0840056583360049	0.4326877958367339	0.2257873908989687	0.3198012226873672	0.3180664780293011	0.383199638001781	0.3589076688865177	0.2842587367780889	0.3555648658553769	0.3745014218218713	0.3547374941114045	0.3676692360091588	0.3495322315655634	0.427804298950435
QORJOW	W1	COC-7	0.1299300637854121	0.1299300637854121	0.1341623191003315	0.2068218429147681	0.3876183995335167	0.2668313236366673	0.3096781364385474	0.3195239442525527	0.4100396562732519	0.326125337096953	0.2511581660217785	0.3357278762471942	0.3700817236944838	0.3146744236082451	0.3499590338472394	0.3235214379552619	0.4040565273523706
QORJOW01	W1	COC-7	0.1409979170734419	0.1409979170734419	0.1436964723675776	0.2101414561977644	0.3978674170299515	0.259368762371502	0.3012119452634243	0.3168189717546255	0.4084265047972213	0.3169358063778915	0.2419215776789	0.332038279249853	0.3633494117244412	0.3183275034215559	0.3414222841640389	0.3187901554394391	0.398174701108808
RATKUU	Eu1	COC-7	0.0696575990615916	0.0696575990615916	0.1168448169278381	0.1530604357508421	0.3601917759109374	0.2471546101376202	0.323827267136664	0.3307712692134749	0.4456998385087715	0.3167464768799209	0.2833249999968714	0.2899347088141797	0.3528646899192409	0.3518981814962607	0.3603125080187352	0.3126371571157728	0.3778173768711305
RETHEG	Dy1	COC-7	0.0668930376843393	0.0668930376843393	0.1051220750046244	0.173779962176626	0.387779732372702	0.2541375319446379	0.3449293953027568	0.3293504844893087	0.4489241556415128	0.3428240795762535	0.2720729768114563	0.3182150464642674	0.3762612813840648	0.3357456190700651	0.3803999055995063	0.3400837898472967	0.4030466161718208
RETHIK	Dy1	COC-7	0.0986131279179211	0.0986131279179211	0.1084403182024343	0.1827189769155212	0.3948079135876649	0.2443490487044987	0.3159665055580969	0.3206815491513365	0.4350654517599531	0.3271631120987854	0.2352167174244921	0.339128297422288	0.354826445766765	0.303062171872749	0.3751691716730382	0.3198301308159422	0.4003951506536665
RETNAF	W2	COC-7	0.1242507031340017	0.1242507031340017	0.1644029543411052	0.1852676969068094	0.4108235288260998	0.2801290027339979	0.3705987442958163	0.3519162532791254	0.4541841585802936	0.3683021011721893	0.2989004818741326	0.3452780666785645	0.3986270229982948	0.3498574925057552	0.4000390254521882	0.3641469021670474	0.4263833066423448
RETNEJ	W1	COC-7	0.0966824311635024	0.0966824311635024	0.1500939139945083	0.1453566337292207	0.4161644921713297	0.2640671640242811	0.3572559599789171	0.3540267131718343	0.4237525019820153	0.372545626535205	0.3084281786181927	0.3520186555522422	0.3996522618227931	0.3537961076104569	0.4003778138862687	0.3649408237387863	0.4333080581941506
RETNIN	W1	COC-7	0.0882778231649076	0.0882778231649076	0.14838454057024	0.1396408905802708	0.4133301132083983	0.2627285876491786	0.356731228153634	0.3525741414703127	0.4221264984068473	0.3693488501296109	0.3080697328155209	0.3494882993799261	0.4007368374530022	0.3551227867818531	0.398514954537051	0.3628215604590481	0.4312038956548964
RIGDUG	W1	COC-7	0.0489177739978256	0.0489177739978256	0.1008112618606155	0.1364547289676857	0.410118067081268	0.2430320362249531	0.3439267068380587	0.3308846657368968	0.4361365876290866	0.3544603279141457	0.2615172815885368	0.334256143732527	0.385463516374984	0.3346195397787811	0.3736690269311873	0.3434590640854331	0.4244458468448863
ROMDUS	Ta1	COC-7	0.1374057387838393	0.1374057387838393	0.1675483543804739	0.1617775331157951	0.3433850676089391	0.2532339569317136	0.3114021729219882	0.3334781950916397	0.4185167191007179	0.2902275120756638	0.2989757845312732	0.3261616673660747	0.3443393389928377	0.2698964070439457	0.3382120759423196	0.2891037731424486	0.3529003090919156
RURSAA	Y1	COC-7	0.0540282356490667	0.0540282356490667	0.1167386423963181	0.1540368822365379	0.4008678983229957	0.2563569083511712	0.3449301595602256	0.3354707782842907	0.4508453703751066	0.3523493362008633	0.2651265708867874	0.3278352980649781	0.3864059319254698	0.3269616484521503	0.376591078222593	0.3410326989612801	0.4163368367980463
SADFIM	Mo1	COC-7	0.0673229352994479	0.0673229352994479	0.0862394230112373	0.1752395456716406	0.3993817570227599	0.2703570694340398	0.3436129760142352	0.3381562744019457	0.4664902605064502	0.3328604465101366	0.2588133394465834	0.3164294677063815	0.3714294821385619	0.3241564283998458	0.3749556514063766	0.3248981975183602	0.4036698263721529
SELKEZ	Tc1	COC-7	0.0813624708435562	0.0813624708435562	0.1432797208738064	0.1125240064084748	0.3763577396853781	0.2508698273472784	0.3416150414962061	0.3368203082700911	0.4012852271774719	0.3352905192629474	0.3059006165055563	0.3641597025314148	0.3788501035411961	0.3136585253868906	0.3752724702523898	0.3314360375465757	0.3950252767153123
SEPVEO	W1	COC-7	0.0704662541195696	0.0704662541195696	0.124241726257487	0.1588725494570652	0.4064000623993031	0.2568465990794273	0.3418386862827604	0.3252985305041528	0.453138009086814	0.3410714531690862	0.2752154201399305	0.3253358987312626	0.3710092494429829	0.3331932714399236	0.3685361024581334	0.3314865090215845	0.4122217712802736
SICBIP	Tc1	COC-7	0.062000921250586	0.062000921250586	0.0971365458890398	0.1252598900320544	0.4146213331908323	0.2348870118081916	0.3374239533265913	0.3266774688159509	0.4212894262280995	0.3530105882921828	0.2727267054243057	0.3353999242763905	0.3840930775166266	0.3501245870391183	0.3725814340298905	0.3422321142468078	0.4232355863621482
SODZUG	Nb1	COC-7	0.0918430245295526	0.0918430245295526	0.1055923358426791	0.1299008908616625	0.4262595357363984	0.2280516556968011	0.3229981070803829	0.324408393076662	0.4162452434310392	0.357263453268127	0.2678927890446721	0.3500541940929561	0.3685254021956569	0.3460537894833141	0.378288109306112	0.3517323647261264	0.4301056410537445
SOTMIZ	W1	COC-7	0.0399765684944352	0.0399765684944352	0.1133850777895404	0.1127959485346826	0.4132105129324605	0.2435364607231988	0.3412105879612848	0.335700108077558	0.4167736509945544	0.3597111936729917	0.2734681657852651	0.342123158358249	0.3823656551997454	0.3460398607774276	0.3858575833755491	0.3531659304770425	0.4279262853315111
TETBUP	Mo1	COC-7	0.1360492046531076	0.1360492046531076	0.1397622047175441	0.2054802420223955	0.397760589574282	0.2524108125548978	0.3000980606541735	0.3101274443410053	0.4069282450120372	0.316034132866882	0.2378677514515011	0.3175413584496522	0.3383784754358281	0.3318100723767953	0.3639527618840598	0.3179195474155723	0.39716326643631
TETCAW	W1	COC-7	0.1353559482648208	0.1353559482648208	0.1407237116768113	0.2053601531960049	0.3963638382187838	0.2547073961881932	0.3013220514131222	0.3127347068171228	0.4073915572987092	0.3174957679841319	0.2416196984509428	0.3205370583150426	0.3406110483689568	0.33223298375814	0.3642205113476955	0.3186867197885225	0.3988474770904555
TEVJUB01	Eu1	COC-7	0.0763855768314046	0.0763855768314046	0.1438927211083455	0.1683446865804798	0.3367910722532451	0.2754720606083842	0.3340777966689287	0.3485870917263929	0.4599340214461466	0.3051654942565732	0.2980549402753486	0.2776762850498308	0.3415006662173218	0.3575461923079084	0.3750387812026864	0.3095264905465938	0.359256114333873
TIHPOR	W1	COC-7	0.0385426526358685	0.0385426526358685	0.1163403353549568	0.1475125524335498	0.3945916508098998	0.2525902251156191	0.3386683353927775	0.330544461341799	0.4494450194394677	0.3391983187911909	0.2687498360417311	0.3451485905096726	0.3687303999261901	0.3174186653891283	0.3845786988579913	0.3298654161376675	0.4063814923160151
TIPNAL	Eu1	COC-7	0.0892226712020719	0.0892226712020719	0.1167730555699731	0.1632021904085053	0.3802942238560677	0.2704955312442604	0.3251069513517208	0.3399672905279201	0.4495456978267483	0.3238529689257264	0.2266910750951022	0.3470916706413022	0.3688495684937877	0.2885377229156739	0.3561323679934969	0.3100288904133735	0.3846732857067597
TIPWUN	Er1	COC-7	0.0999183743365431	0.0999183743365431	0.1057065047130867	0.2007589233771147	0.3948412606566013	0.2784484825583516	0.3336135484680532	0.3325029109339262	0.4474803860869432	0.3322061076672474	0.2417985150210619	0.3216850940625109	0.3661144778946469	0.313799294511349	0.3734148798687615	0.3238164133967575	0.3999964104282272
TIXNIZ	Er1	COC-7	0.1179035846916642	0.1179035846916642	0.1487671972970744	0.1880189059259527	0.3545802029434646	0.2803685207449551	0.3369003182077196	0.3487632734037675	0.4684810318989852	0.3143666998523364	0.283817745522531	0.2863004318274686	0.345579716371694	0.3539281116911317	0.372516510482769	0.3150810734629599	0.3721816679316657
TMPOUC10	U1	COC-7	0.0395387284456463	0.0395387284456463	0.1274398728871824	0.1414378914254177	0.3845460326499538	0.2615999698951628	0.3522463148918115	0.3427657654972016	0.4415780592014666	0.3427967454198128	0.2928034473221891	0.3578920712942049	0.3848864617154346	0.3202422575109734	0.383484097379866	0.339846180723044	0.4039755449521247
TOZJAV	Nd1	COC-7	0.1119122523670518	0.1119122523670518	0.1610243901211195	0.2249495746198015	0.3895655466983594	0.3024332441883088	0.3530299276155518	0.3461197601597317	0.4412950941076373	0.3452632961070921	0.2947519076826013	0.3264962890691322	0.3873490628502338	0.3289168707898048	0.3885813633096055	0.3466691003447228	0.4063408234284527
TUNDEL	W1	COC-7	0.0615881071988491	0.0615881071988491	0.1008940498116205	0.1639954562193014	0.4010546269600952	0.2549981455252664	0.3372949992426685	0.3321147875126083	0.4532565314003987	0.3468048411592487	0.2386656626525441	0.3214191196152686	0.389455838003771	0.3224540444316932	0.3724279945638352	0.3357751426812106	0.4144634770828441
TUNDIP	W1	COC-7	0.0637756761971434	0.0637756761971434	0.0960389458081395	0.1552813997093251	0.3920049891807363	0.2462827067288396	0.3350795769236712	0.3312067966015513	0.4510657591969441	0.3311064258934892	0.2455451774458361	0.3095612596098374	0.3795995023080777	0.3444386247643315	0.3669509719307146	0.3274509548900084	0.4038547284947716
TUNDIP01	W1	COC-7	0.0637074933310822	0.0637074933310822	0.0960715661364143	0.1557184832327048	0.3920538250492362	0.2465612508253033	0.3350041542470007	0.3312077426235355	0.4515680675701293	0.3313642884623206	0.2455909772263349	0.3095957293985281	0.3796454118795038	0.3449138034562018	0.3674218768710306	0.3277962380392217	0.4038752757396863
TURNAY	Mn2	COC-7	0.0732038622117338	0.0732038622117338	0.1394100040665021	0.119027930600414	0.373918443481428	0.2525808342167467	0.3480901454688884	0.3439787726047635	0.4129937583906859	0.3316168616558426	0.2991802603318749	0.3098682253115782	0.3716949996709042	0.3593553248992048	0.375515523226859	0.3284685562647186	0.3927722495922584
TURNAY	Mn3	COC-7	0.0831564014658806	0.0831564014658806	0.1448208446915309	0.1252361416260935	0.3662290631926634	0.255421364640066	0.345656214724978	0.3460089583726223	0.4147711179329221	0.3255635509087279	0.3013891020232774	0.3032122801151917	0.3648037409291126	0.3565260083507049	0.3738973975468537	0.3235436966382778	0.3854244789386208
TURNAY	Mn1	COC-7	0.0941477430242548	0.0941477430242548	0.1511412787615408	0.1279255005108033	0.365709425943395	0.257020781066588	0.3467171383458478	0.3452351849259302	0.4126093660805481	0.3253733852791778	0.3044163801136189	0.3032387665111195	0.3642218975994278	0.3561089970193621	0.3741088529502702	0.3234599183382496	0.3847699745902879
ULINOV	W2	COC-7	0.1012606728713628	0.1012606728713628	0.1247416117995374	0.1773381879139699	0.3980875696620956	0.2529913371888582	0.315997024820762	0.3210646694895209	0.426209573206732	0.3324604117123481	0.256695853466057	0.3346532838322261	0.3596241681718303	0.319116088955059	0.3536559895947871	0.3275561163732886	0.4085022626141689
ULINOV	W1	COC-7	0.1062374160292584	0.1062374160292584	0.1087931780034073	0.1831161023544078	0.3923336768734926	0.2579146355263145	0.3231306061811175	0.3338108923417743	0.4379179596045022	0.3317014524591191	0.2402869102121347	0.3328850572736226	0.3663139537791082	0.3113519236275907	0.3595116856591116	0.32699222639364	0.4059148137473588
ULIPAJ	Mo1	COC-7	0.0460995819461545	0.0460995819461545	0.1246194310584317	0.141747477573214	0.4094480058923868	0.2528530536751896	0.3477227214213045	0.3282993038927191	0.4416552656804742	0.3494748208904588	0.2829343546383774	0.332536477520637	0.3761444334952498	0.3325364775206369	0.3761444334952497	0.3406332539706545	0.4190501061004823
ULIPAJ	Mo2	COC-7	0.0482728284536073	0.0482728284536073	0.1116869548466326	0.1324561730074613	0.4138018273433745	0.2508799367705744	0.3422169899576424	0.3377621084555529	0.4327307218539702	0.3598373252599328	0.2614213183185744	0.3368502301635925	0.3799437878011287	0.3368502301635926	0.3799437878011284	0.3473821524718967	0.4272199067712514
UMEWEP	Eu1	COC-7	0.1314999277837883	0.1314999277837883	0.1794189950564764	0.205995071552319	0.3168240779717101	0.2978471402070483	0.3337975126743738	0.3604133973171959	0.4834059210659154	0.2907053292026895	0.3085288107117468	0.3514089132776267	0.3747181001719617	0.2618011884055274	0.3227530619429061	0.3003533437204508	0.3399813672271188
UMEWIT	Y1	COC-7	0.1116721441696832	0.1116721441696832	0.1656617583025027	0.1951408657747073	0.3308211102432171	0.2907303601884273	0.3386828720139426	0.3544193070513069	0.4800595136963527	0.3005041383814277	0.3012612324312407	0.3544185301984415	0.375571522154016	0.2729287603015565	0.334788188823622	0.3075591989988178	0.3531912135415613
UMINAG	Tb1	COC-7	0.1194334966067891	0.1194334966067891	0.1709465989782719	0.199786895763306	0.3227893931466138	0.2937045291069759	0.3365741535764266	0.3567282911935853	0.4819160787367768	0.2946266118143875	0.304047014097195	0.266197432023134	0.3278728120940543	0.3524537892595757	0.3746339684805939	0.3030687098243182	0.3457758743353505
UNEMIJ	Ca1B	COC-7	0.0898717965349482	0.0898717965349482	0.094956543333353	0.1548502117232711	0.4038329976849779	0.2534315166939047	0.3324833368547195	0.347508559211551	0.4399363310859305	0.3378219077349104	0.2181357337448387	0.3147029573429662	0.3793182578169968	0.3375208050954509	0.3740630771741322	0.3362227663704383	0.4122375069571037
UNEMIJ	Ca1	COC-7	0.08987181030993	0.08987181030993	0.0949565393802588	0.1548502143767742	0.4038329979888433	0.2534213956488637	0.3324819167142462	0.3475085514206599	0.4399363310859306	0.3378219111200347	0.2181357336533536	0.3375208050954514	0.3740630771741322	0.3147029573429667	0.3793181988115654	0.3362227547276025	0.412121083591992
UQEZAT	Yb1	COC-7	0.0943923749801768	0.0943923749801768	0.152448707882436	0.1512830658663633	0.405530879458818	0.2683567609455929	0.3637348104625031	0.3543998425601969	0.4312584386451763	0.36378694682904	0.3093839769667449	0.3585977233565205	0.3983083110529788	0.3430516466719915	0.4041981416956083	0.3587043129088256	0.4238012308438417
UTIXAY	W1	COC-7	0.0672913233641565	0.0672913233641565	0.1189518055664982	0.1214959673342497	0.4171797368703296	0.2238853023292622	0.3145488988943013	0.3178677510960409	0.4154558767806539	0.3491984653959264	0.2842804683150433	0.341255808563932	0.3679316557229729	0.3416239855752482	0.3595809329238649	0.341727465467103	0.4195037652754931
UTIXIG	Mo1	COC-7	0.0693657238221681	0.0693657238221681	0.1214380560668277	0.1072751446413746	0.4242355903260214	0.2248394543180841	0.3096097449023546	0.3203630552875315	0.4030129937004164	0.3498976725155748	0.2966006356590101	0.346324762301438	0.3601685182584751	0.3504152191577049	0.3613736039858765	0.3487475713668084	0.4193695746702686
UTIXOM	W1	COC-7	0.0691193004826929	0.0691193004826929	0.1201854203382742	0.1174072984946292	0.4199703621362569	0.2243584762269753	0.3093299690501105	0.3185718652333834	0.411723737690796	0.3449745933175279	0.2850824452860434	0.3433376078284117	0.3615922403756453	0.3392427830257021	0.3585848622191414	0.3413946598732089	0.4163138516627094
UTIXUS	W1	COC-7	0.0747209807207007	0.0747209807207007	0.1233724437232275	0.1213357822536085	0.4208117098405345	0.2222284841148456	0.3115631498270884	0.3154902379817728	0.4124216490060617	0.3486151750758521	0.2985854222716601	0.3426214294788631	0.356164427240896	0.3445565841553462	0.3613834353286954	0.3421005696021233	0.417617912033055
UVETOG	Yb1	COC-7	0.1095759500471919	0.1095759500471919	0.1376852174494106	0.1936150283965411	0.3433911415902117	0.2801863393540541	0.3262149554391345	0.3477373072359687	0.4792078375664709	0.2931828631463584	0.282764690476063	0.3331391826322741	0.3596021988118728	0.272362326935867	0.3308444540455291	0.2939869943341954	0.3553946319820761
VAXWOH	Fe1	COC-7	0.0628977258395831	0.0628977258395831	0.122207765883977	0.0854402650979244	0.4122293067395493	0.234919184217521	0.3255470572518614	0.3217131229878769	0.3891474695349984	0.358726187857824	0.2936800978318618	0.3415755657453637	0.3793887801532751	0.3615768743035651	0.3756808814005814	0.3483090925459952	0.4264965001158303
VEQFAY	Eu1	COC-7	0.1425303583654372	0.1425303583654372	0.1870579399450848	0.2051473046155341	0.338426526987906	0.2980012112162633	0.3475559109352066	0.3634216729236524	0.4764197446595046	0.3082175524520256	0.312707528808645	0.282358791917207	0.3412449406825852	0.3580057827338136	0.3803103636958078	0.3147209406059265	0.3597932508539267
VEQFEC	Gd1	COC-7	0.1352673306964034	0.1352673306964034	0.1817648277119643	0.2020437357746331	0.3370367981027406	0.2958128454395646	0.3454846699655317	0.3610559512683162	0.476663486938248	0.3066033464496212	0.3097801063130501	0.2804140149322912	0.3400036546650682	0.3570061788036668	0.3790323562588657	0.3131252573507174	0.3586182002514217
VEQFIG	Tb1	COC-7	0.1304044400532232	0.1304044400532232	0.1779914179466418	0.1953128755755304	0.3489635292389965	0.2917685012224751	0.3494653138229372	0.3592704136198632	0.4710200409592406	0.3156029791455734	0.3081231163832522	0.290763412144345	0.3502822297064449	0.3599119221042006	0.3807201657460696	0.3200694071903474	0.3697196983299123
VEQFOM	Er1	COC-7	0.1221789426951903	0.1221789426951903	0.1715595897047644	0.1809766711483111	0.3756332704736042	0.2835734650363694	0.3593337474686186	0.3563439926923863	0.4581493214708535	0.3362861811488553	0.3058621851111798	0.3142622328413378	0.3736141969883006	0.3674832237072615	0.3854914641796691	0.3364149536148755	0.3947094383172819
VEQFOM01	Er1	COC-7	0.1199479603261926	0.1199479603261926	0.1698803781703501	0.1771554254181601	0.3785973404057707	0.2814660409284478	0.3601381289971495	0.3556722935695522	0.4547468052844229	0.3384851646290748	0.3054771055977915	0.3680294840292456	0.3856706852640795	0.3167803277389032	0.3762064541647113	0.3380042297669641	0.3973666353793831
VEQFUS	Tm1	COC-7	0.1194691606248345	0.1194691606248345	0.1695669411816853	0.1776746606006335	0.3801430044837475	0.2816859692355272	0.360815300722574	0.3554864341191495	0.4556745366565974	0.3397508001067869	0.3050943656783564	0.3181502449958199	0.3775883139404751	0.3687531790810677	0.3861962836392027	0.3391269119279215	0.3989692029692528
VEQGAZ	Lu1	COC-7	0.1079756328740087	0.1079756328740087	0.1620394576457315	0.1747400270817172	0.380619800822801	0.279581228933915	0.3593591938395092	0.3523531676934345	0.4580760644100636	0.3396883058816652	0.3008877869738718	0.3178600919311721	0.3780765892373625	0.3687881027349811	0.3855725869550918	0.3389186207054528	0.3996223121040015
VESSER	W1	COC-7	0.0986882351925404	0.0986882351925404	0.1072991768558612	0.1343405613050081	0.4246323681501327	0.2410138537130059	0.3029391447891175	0.3316429397064239	0.4160337715223186	0.3283270987072565	0.2312755734121029	0.327519192363634	0.3557455526794159	0.3219787860038006	0.3553857013073113	0.3403403193063123	0.4076098219888746
VEWGIO	Fe1	COC-7	0.13226197059675077	0.13226197059675077	0.17578474569247085	0.22361461972752966	0.31489606376411894	0.3019904347414939	0.32464211818665595	0.35306078830715315	0.47545222862762815	0.2822394970152616	0.2969556630356415	0.25287838026256376	0.31721479332515845	0.3437514277052986	0.36631666423054965	0.2904778944970895	0.3341845799440213
VEWPEU	La1	COC-7	0.13002222117085058	0.13002222117085058	0.14105793604653796	0.1729551846584511	0.4228754266832054	0.26836326500029445	0.32993815847646135	0.32632335732653617	0.44003795185675865	0.3330461796629652	0.27752919112421304	0.333445559328741	0.39495167164477823	0.3334538237146356	0.3530047068325004	0.3212227702837726	0.4057310253079874
VIWDIO	Yb1	COC-7	0.07990314669083501	0.07990314669083501	0.13878636926231833	0.18328231041458917	0.3442087101154007	0.2766735505133247	0.338756237864665	0.3402466382775778	0.4693070884659715	0.30707316870661616	0.2819968887208696	0.35585040170852317	0.3754103411443549	0.28061030007267945	0.3421167772138003	0.31289100880872434	0.36407608956330806
VIWDIO	Yb2	COC-7	0.08282566871406165	0.08282566871406165	0.14138459418328359	0.18748028177984813	0.34220511100682094	0.2816482773692124	0.3375652979217236	0.34266535936443915	0.4680286383596291	0.3064030501203817	0.2831116568080166	0.2801372336047893	0.3416546823310902	0.3546582193108516	0.37591274204704345	0.3121579019671485	0.3627487045036162
VURKIC	Zr1	COC-7	0.06327190913248633	0.06327190913248633	0.13120347831130655	0.1671331213320777	0.3996734444286956	0.26659285544709355	0.3460893064948416	0.3361267332589625	0.45128625676852696	0.34922613429802474	0.2932298246457696	0.33145944766088437	0.3816903944270996	0.33145944766088403	0.38169039442709973	0.34284739518100665	0.41528962675143233
VURLID	W1	COC-7	0.03271011265533055	0.03271011265533055	0.12680112666735383	0.16952748807616919	0.3969652919647133	0.27216290993435166	0.35799848183920846	0.3375998918301887	0.4643375501600039	0.3519935225348091	0.28360492176583896	0.32992587982917493	0.38858849404195467	0.329912120685099	0.3885869744157389	0.34896705496764796	0.41525142994658387
VURLOJ	W1	COC-7	0.025658364032627903	0.025658364032627903	0.12206822275531748	0.16190080240170893	0.3978480882177883	0.2698519249955969	0.3577391248017566	0.33962425915847005	0.4635372883603105	0.3506425495505321	0.2784893974361063	0.32968146224331696	0.3896339350696984	0.32968146224331696	0.38963393506969785	0.34798120357684936	0.4155185693049709
WACPIZ	Nb1	COC-7	0.0633854870111371	0.0633854870111371	0.0930768631414688	0.1409839216932048	0.412634252679833	0.2481686432162502	0.3435942731797085	0.3326572509806652	0.4371938773780955	0.3587948695730754	0.2754008775913578	0.3442267014360221	0.3802285545631826	0.335638128902832	0.3871857066615281	0.3464407002158777	0.4262341251588556
WACPOF	Ta1	COC-7	0.0421029535050707	0.0421029535050707	0.1088397289343326	0.1312491223485326	0.4092928402132603	0.2380658661572465	0.3355763929885135	0.3193181561579968	0.4327137739883797	0.3484380540276513	0.2789260779911698	0.3308094737840094	0.3783361136655749	0.3450059856565034	0.3660307651583335	0.3357713560862303	0.4198739338358662
WACRAT	Ta1	COC-7	0.0554674616664726	0.0554674616664726	0.1142425347881883	0.1461387278322416	0.406066335043436	0.2511171933834144	0.3372181310674735	0.3254412827524784	0.4443096525059735	0.3470420621060021	0.2589585309909802	0.3364330232042786	0.3686315941462025	0.3303787466106467	0.3860549310256917	0.3346705426518506	0.4201428451905762
WACRAT	Ta2	COC-7	0.0929594072789408	0.0929594072789408	0.0959417763299987	0.1558725622363537	0.4136470731068129	0.2582063993845068	0.341794471137882	0.3378000690368599	0.4408662884733662	0.3497376589687465	0.2198327725192631	0.3321548864254385	0.3892174839264875	0.3298631136148886	0.3807759818933835	0.3440279709341015	0.4232440292517587
WACZAB	In1	COC-7	0.06576470915740827	0.06576470915740827	0.13065519048009439	0.19024666152618538	0.3816678435742558	0.28226096577898857	0.35000240114056286	0.34154128227629826	0.46447315709888926	0.3397267877303478	0.2753563462687696	0.34198218311675593	0.3844592764802928	0.31371201951273614	0.37790563488728945	0.3375622899982462	0.4004450689454052
WATPOW	W1	COC-7	0.0221195523360074	0.0221195523360074	0.1141269862610279	0.1216756929914715	0.4054807578830969	0.2509756773003215	0.354877326839879	0.3377207409497401	0.426767133808971	0.3546946119282253	0.2861611048278141	0.3477716832052561	0.3825734625192493	0.3361879282542357	0.391215717298835	0.3475332297610179	0.4214194213260655
WAVSAN	Zr1	COC-7	0.11948702724658512	0.11948702724658512	0.12646775740130053	0.17615644978000064	0.4110701711525961	0.26810180283282736	0.35129833053558085	0.35511278548675296	0.446727261592513	0.3540137061394263	0.26006929244562177	0.34047937491304764	0.39111641869899083	0.3297997508923672	0.38410627078507925	0.3414374619262149	0.41655937756313677
WAVSAN	Zr1N	COC-7	0.11948702724658569	0.11948702724658569	0.1264677574013009	0.17615644978000095	0.4110701711525961	0.26810180283282703	0.3512983305355806	0.3551127854867526	0.4467272615925131	0.3540137061394262	0.26006929244562205	0.3404793749130476	0.39111641869899066	0.32979975089236707	0.38410627078507903	0.34143746192621516	0.4165593775631369
WEFBOC	Gd1	COC-7	0.115023295211447	0.115023295211447	0.1204720380590628	0.1942547169169497	0.4017586885283944	0.2737936534377318	0.3250076232164359	0.3508253822298541	0.4596676742668112	0.3245884115685845	0.1898779736811908	0.301959188632222	0.3726563672061294	0.3253747566622983	0.3653372414135292	0.3202054346416624	0.4036406983715824
WEFBUI	Eu1	COC-7	0.1140987214781985	0.1140987214781985	0.1213465356228567	0.1939176193585653	0.4002249349591089	0.2737030487124996	0.324065781268245	0.3503042906915269	0.4592385859180152	0.3235053297486562	0.1915399935203673	0.326461843636345	0.3644606434538565	0.3006913467995278	0.3710387592874151	0.3186852684920651	0.4018989489415221
WEFCAP	Sm1	COC-7	0.1146378147640035	0.1146378147640035	0.1223566091620534	0.1951822487577244	0.3996944763567126	0.2743431985473412	0.3230354422347088	0.349984102140356	0.4584725036736949	0.3223006280721387	0.1913516739832637	0.3266943427301921	0.3636201423466911	0.2997096661303812	0.3701051061670574	0.3173919949754454	0.4009138605764283
WEFCIX	Pr1	COC-7	0.1137477690392466	0.1137477690392466	0.121264500457237	0.1942907432441262	0.399505194708859	0.2736092087241658	0.3219386805797463	0.3490980037224196	0.457640679881608	0.3215046586546535	0.1936483327267701	0.2997821260962324	0.3701601986651535	0.3270768946511815	0.362552490831207	0.3165446645688486	0.4008544059152801
WEFCUJ	La1	COC-7	0.114095416656405	0.114095416656405	0.1190277977384271	0.1950295496303658	0.3989180923620248	0.2742265254957238	0.3204288758831569	0.3485523876370344	0.4567519883913627	0.3195491352780993	0.1951468990931027	0.3276721958155057	0.3610407848471092	0.2988170510674914	0.3686236874303347	0.3143305944039981	0.3992828735170118
WEMFAW	W1	COC-7	0.0515252996246736	0.0515252996246736	0.1266552714931275	0.1758964295517788	0.3831855607978808	0.2747838110688645	0.3504667892781058	0.3365929908870847	0.4523815478052989	0.3378409710118111	0.2805629192417844	0.3376807440218393	0.3878881763130669	0.3160432403110016	0.3803937862558343	0.3373793426581309	0.3999451930461211
WETMOX	W1	COC-7	0.0443099275869892	0.0443099275869892	0.1017360837413939	0.12874712773590016	0.41166325204516446	0.24920272842829325	0.35374554437951544	0.3415996360043718	0.42902627365833296	0.35493345905568063	0.27814103069514867	0.33720306608633693	0.3859617513945489	0.3385821886015969	0.38014683642361896	0.34589254031902694	0.423860899568186
WEXNOC	U1	COC-7	0.08639572323807755	0.08639572323807755	0.13363986651867915	0.19375842207873692	0.3905247408840225	0.2866583287847194	0.35631704340480214	0.35058541220583184	0.45731309265203623	0.3455804799168767	0.2904173462628376	0.32883084178293626	0.3885559806971692	0.32413276232022886	0.383555335728086	0.34373587241846115	0.4057695481766884
WIKXET	Ca1	COC-7	0.0854383537115376	0.0854383537115376	0.1200542919077443	0.1750500569042998	0.3938267098927877	0.2563715132478179	0.3184954896638252	0.3229731709764225	0.4405100769834441	0.3269036124862772	0.276236149992444	0.3420406276432249	0.3536617085184212	0.3125845757542025	0.3747181842420281	0.3143902575221203	0.3982050920067659
WODNOS	Ta1	COC-7	0.0626646417416527	0.0626646417416527	0.080731768965846	0.1580545009274641	0.3996967419712762	0.2518221923718725	0.347264110001089	0.3353594174762095	0.4541718537990687	0.3385814604477886	0.2693105190924286	0.3239929617582277	0.3789731759400234	0.3388127700461039	0.3720673770819671	0.3302513491886712	0.4092002878946861
WOHFAD	Er1	COC-7	0.1293526516144523	0.1293526516144523	0.1598842111326614	0.2122407692117243	0.4002460954266094	0.2774081609967979	0.3339163345709718	0.3182918023764748	0.4404160836183204	0.3258914944065665	0.2534225067683207	0.328824570008138	0.3615150326375226	0.3299821686481624	0.3799019217018897	0.3230269518443628	0.4017098020271035
WOJLUC	Fe1	COC-7	0.05148749285931225	0.05148749285931225	0.13112087629985741	0.1379284726498845	0.36385977951300147	0.2600110816937437	0.3429011274417882	0.34311566418599904	0.43649291185705086	0.32444011144818174	0.2936126146876125	0.3604338230656168	0.37598121758011327	0.3005870351035454	0.3638826360397121	0.32364090032684756	0.38396216163613833
WOMTAT	Mo1	COC-7	0.0386762471428925	0.0386762471428925	0.120528552256373	0.1327489564481376	0.3915308198845604	0.2479898410689266	0.3459003114893232	0.3326720055940033	0.4350338967969779	0.3414691083963374	0.2864135557670841	0.3217431324023204	0.3869717206480871	0.3599503884118878	0.3749459027254848	0.335673123895809	0.4080336471033995
WUBMOV	W1	COC-7	0.0549619604600152	0.0549619604600152	0.1017622111887224	0.1225465905363581	0.4171538630258626	0.2483136727479526	0.3412872218384026	0.3323489021375904	0.4212810897772515	0.347845648291899	0.2672635310436122	0.3334284616170621	0.3850061289288877	0.3444551087046061	0.3694034212540589	0.3363675257550185	0.4231815806772289
WUDDUX	W1	COC-7	0.0525281015827859	0.0525281015827859	0.0897831983739601	0.1643549961777254	0.4023602925695781	0.270551427393643	0.3436293552058822	0.335004625657143	0.4639248389342659	0.3386585678785885	0.2627626550798253	0.3241044100563334	0.3717145413248847	0.3216348277547874	0.3757976765305011	0.3296831185419614	0.4092192589417583
WUHTEA	Mo1	COC-7	0.1365784784954999	0.1365784784954999	0.1436530951110349	0.2114926667162954	0.3830751710079011	0.2675694068150774	0.3111207395479815	0.3217220078579598	0.4075624545273001	0.3285582153294419	0.2472112663675936	0.3395010131311642	0.3717401905000774	0.3092962694364769	0.3527695400152676	0.3278740243307911	0.400612952917487
WUPBAM	Tb1	COC-7	0.1353595706184435	0.1353595706184435	0.1651487908376637	0.19940978544162852	0.3446051562343852	0.2876065210220922	0.33848923600688857	0.35222980795608316	0.47311413414390774	0.30870529109605666	0.29234208805200657	0.3535552799515278	0.37493609174854226	0.27963561836762435	0.3378186739308084	0.3115184612533144	0.3630355379461669
XAGRAC	Ho1	COC-7	0.09274475900299282	0.09274475900299282	0.15330759599772387	0.17928630350348515	0.33696034492826227	0.281364556993807	0.33754261754662707	0.3498042568219307	0.46892866993713644	0.30417351631106143	0.29715764518160964	0.27727780829122134	0.34001363600013035	0.3541401682051796	0.37398033519102314	0.30930695395189817	0.3590323851874972
XAGREG	Dy1	COC-7	0.09781479898443046	0.09781479898443046	0.15639593158663415	0.181971046464655	0.33338885326490797	0.28299230187633656	0.3367481776784328	0.35101226531962837	0.46996271391952416	0.30153410615433607	0.29856470396917467	0.2742963981344751	0.3368906127270763	0.3531833346161571	0.37356590686523866	0.30729711090410805	0.35565912958256707
XAGRIK	Lu1	COC-7	0.07829349899275466	0.07829349899275466	0.1452379446427782	0.1741767770278562	0.34809913385021307	0.2781679490981807	0.3407299909110054	0.3467099146545728	0.46853605678156923	0.31275653436468237	0.293202874885311	0.2868336842382881	0.34988991547683224	0.35793757816766825	0.37609573803241797	0.3161933351834755	0.36962291761251803
XAGROQ	Tm1	COC-7	0.08467371512195394	0.08467371512195394	0.14860871418620814	0.17520809214862976	0.3450940755620565	0.2789170089499037	0.34012414850311795	0.3479311214907091	0.4674614601840519	0.3103914744972458	0.2948849557099976	0.3565871536281046	0.37537260641839204	0.28430766068983354	0.34712949492771034	0.31423825513639775	0.36657712289296446
XAGRUW	Tb1	COC-7	0.10281998436227292	0.10281998436227292	0.15953285256538374	0.18456616606019938	0.33006829077810257	0.28459038084465244	0.33616352564621477	0.35226371586823607	0.47084906287529743	0.2991139195627768	0.30003989254745417	0.3523249531436674	0.3732321527735065	0.2715648413474097	0.3339928246461281	0.3054708748490067	0.35240385932161433
XAGSAD	Yb1	COC-7	0.08064806620411134	0.08064806620411134	0.14641902220919756	0.1739873513369501	0.3465674513573716	0.2781490231893815	0.3402314261612025	0.34715846437884623	0.46748136015959063	0.3115079702602077	0.29392504355270926	0.28550089045569754	0.34848234781542714	0.35716672797162186	0.3756082698366467	0.3151074780930052	0.3681312473017873
XAGSEH	Er1	COC-7	0.08890718473938697	0.08890718473938697	0.15112654689990834	0.17870386395564258	0.3388659039226554	0.280914734589782	0.33793721987208813	0.34897533140921405	0.4697783435866554	0.3056407662578018	0.2959780769159539	0.2788507341194386	0.34174261306867926	0.35495289574625494	0.37440553614654565	0.3105168195813362	0.3608852572721866
XAGSIL	Yb1	COC-7	0.09346854127794783	0.09346854127794783	0.12794059420981296	0.18358314861290995	0.3406818506352203	0.2728147421573949	0.3306541470185799	0.3441217490121997	0.4707141597189299	0.2948301862089374	0.28330173554758215	0.3387594936630435	0.3655986906579041	0.27279819707831754	0.3301676853344035	0.29755990640376245	0.3553439937977466
XAMYUG	Er1	COC-7	0.0554481304445622	0.0554481304445622	0.1342173967084691	0.1621755557193807	0.3535781460062178	0.2717036718333352	0.3398962090716149	0.3445810470050586	0.4600028869010041	0.3178979432552664	0.2926393428739253	0.2920631819861566	0.35597307881601	0.3624231006441236	0.3779962888096614	0.3198760049489111	0.3750893878312752
XAMZAN	Sm1	COC-7	0.0798462602787567	0.0798462602787567	0.1456353466031793	0.1684650440933442	0.3340331499470036	0.2756421874271945	0.3332289914745713	0.3492938722235666	0.4587639767716475	0.3030001132126035	0.2991455489178258	0.3564563598379767	0.3743440284778888	0.2752891652767578	0.3390610938070149	0.3076887366861091	0.3565026075399733
XAMZER	Pr1	COC-7	0.0809645053348891	0.0809645053348891	0.1462865061790231	0.1695426509705382	0.3338121256219135	0.2762621364923032	0.3331866876771001	0.3496377727986008	0.4594684908320812	0.3030199375757371	0.2995285572418678	0.2752427187339521	0.3389919852042533	0.3568507123278065	0.3746809713909462	0.3078026972329697	0.3564421294435237
XAWSAQ	Yb1	COC-7	0.1358081651517999	0.1358081651517999	0.1526813760877048	0.1817802696729136	0.4282738692281412	0.2516246935501754	0.3247678572622137	0.3260683587040141	0.4473119173439683	0.3291646978505191	0.2397112300923325	0.3262501712161935	0.3852654336795128	0.3479240193612276	0.3553341175928062	0.3243864847062255	0.4048168652115421
XAXXUP	Tb1	COC-7	0.0726858842358729	0.0726858842358729	0.1167308968341334	0.1460740802445013	0.3769917559872799	0.2542429116338125	0.3486436872873477	0.3340938471192059	0.4364934838765627	0.3344086936736262	0.2847370247890781	0.3107221519104862	0.3645065824100889	0.3657879275663684	0.3772800812258059	0.3322395109576156	0.3931820519845611
XAXYAW	Sm1	COC-7	0.080674804827936	0.080674804827936	0.1230427872430389	0.1468318199486604	0.3727994088004758	0.2520451151432987	0.3451747686043333	0.3329003960046854	0.4341725112304864	0.3320025607121515	0.2860568782443738	0.3600597784544663	0.3722792815862943	0.307325512709628	0.3602870433397016	0.3302464755254629	0.3892361889878838
XEDGET	Mn1	COC-7	0.0681430919027859	0.0681430919027859	0.12663655399357518	0.08962133808986476	0.4013516370544496	0.2383952778495379	0.32561881974247436	0.32374971257905666	0.390176944274939	0.3516186911797225	0.2911196528966532	0.3308056507647791	0.3813810935858268	0.35852185419347765	0.37379434593644123	0.3415852385184603	0.41664319318816934
XEKFEY	W1	COC-7	0.06479353541256903	0.06479353541256903	0.10798549333181286	0.18533968747870458	0.3909516263786092	0.2748172465675286	0.34653220328606743	0.34447671847750055	0.4613101188236012	0.331123463614503	0.26286807542668517	0.32183183986852737	0.3809774171308036	0.31781621536601473	0.37676909603040976	0.32885189230931094	0.40040067901120824
XEQMAH	Dy1	COC-7	0.1307388687725614	0.1307388687725614	0.17745186094303445	0.1828733999939353	0.3751798540650724	0.28504427022562967	0.36043465165109845	0.3589321277351386	0.45554293821791864	0.3362960603942492	0.30945276128156934	0.31447739784664164	0.3731690861238096	0.36742365654179066	0.3859501360864829	0.33651323153747287	0.39409938622980245
XEQMAH01	Dy1	COC-7	0.12979472834927472	0.12979472834927472	0.1766956697980455	0.18085744573798568	0.3777125307697391	0.2839242215506338	0.36131577542972104	0.35860456782437616	0.45363346332784454	0.3382516987237985	0.3092879818050086	0.31669429682285605	0.37539734249281104	0.3680873693238673	0.3863293268869889	0.3380256590053888	0.3964776930903606
XEQMEL	Ho1	COC-7	0.12430729202893735	0.12430729202893735	0.17298029150675534	0.18097916814494436	0.37456264959592905	0.28368045633261274	0.3591068410224434	0.3569777368181823	0.4569316307915689	0.3354731295455716	0.30684405288833916	0.3134294862295882	0.37263500969954516	0.36697250603829107	0.38521665358897966	0.33570471224285464	0.39363927329282317
XEQMEL01	Ho1	COC-7	0.12390024675647066	0.12390024675647066	0.1725599251447874	0.17845791433660604	0.37751756475528675	0.2823265412678336	0.36021495712679225	0.3568079333366339	0.45410573474817995	0.33776495832019776	0.30699990599512916	0.3160632990001863	0.37521374760784776	0.367683455551424	0.385644257134462	0.3374590844190482	0.396385087251662
XEXJIT	Tb1	COC-7	0.13480303372981814	0.13480303372981814	0.18033942261541663	0.18394864102597708	0.37508473255628066	0.28585397195911044	0.361068881363662	0.3602329609173295	0.45440385490129614	0.33644210918384876	0.3112308911593418	0.31471642411518974	0.3730892200616858	0.3675214497382813	0.38627618284422666	0.3366997140331173	0.39393410934923234
XEXJIT01	Tb1	COC-7	0.13418762741027146	0.13418762741027146	0.17985689783394493	0.18300084690889873	0.3765037366011547	0.28530951202903476	0.36155326007523625	0.36000762517925455	0.45361566943995235	0.33753284006628753	0.31104786069703505	0.31594628343483533	0.3743388242527936	0.36791820346705123	0.38650517484744445	0.33755557817036114	0.3952708452401362
XIMXOH	Ta1	COC-7	0.0548306914911114	0.0548306914911114	0.1332038634922621	0.1512016502389012	0.399065628671655	0.2665946347689764	0.3605592538431797	0.3455047304952883	0.4471839238270715	0.3564901870180685	0.2958702852742934	0.3426942991446818	0.39302941215341	0.3347650998773654	0.3960396716931784	0.3523980367714645	0.4180225995673171
XOFKOS	Hf1	COC-7	0.09435622191919733	0.09435622191919733	0.12752010209955245	0.17093342114770319	0.40346731014526516	0.2551884099893131	0.3400152638681813	0.335249629303687	0.4568118361249435	0.3445924840011502	0.24630541254134897	0.32173126098843197	0.3903493486522321	0.3439551953151796	0.36749237539146107	0.3364957825451908	0.41575713929045943
XOKNIX	Nd1	COC-7	0.14447095678106106	0.14447095678106106	0.16953633958387754	0.24027204714113223	0.3904638236568995	0.2670607424703603	0.3244796646013817	0.2754202312498789	0.42337789348661325	0.3177256507099873	0.2160914234137807	0.32958468089646165	0.3381974938384717	0.3201080945566281	0.33720048355499355	0.31615792926410813	0.3931381212398583
XOSVIL	Eu1	COC-7	0.13723940688224293	0.13723940688224293	0.15200930479481403	0.22482365423875725	0.40281856174435526	0.29537972190891904	0.35545370922075453	0.35625068820377753	0.4820451896390283	0.350021918461865	0.2507405197000733	0.32327456767841883	0.3865743498904298	0.3501017184888146	0.385542031464357	0.34618054712575014	0.4154985438311947
XOSWAE	Tb1	COC-7	0.12745047320288208	0.12745047320288208	0.1762797515629441	0.20007025691205246	0.3879500977532363	0.29437025338132855	0.3676301919480155	0.3579462024531446	0.47962660519019146	0.3477118222006458	0.3045155821557467	0.3261377164589958	0.3852219336474702	0.3768205551537402	0.3933572037062224	0.3477634280860979	0.4068157148632921
XUVCOJ	Y1	COC-7	0.10902989532221563	0.10902989532221563	0.13280932922525052	0.20047625867722021	0.3886336019606249	0.25890101672182764	0.33235856164283667	0.33012554082967027	0.4460495093082738	0.34147399383988347	0.2607260512128219	0.3357149861997229	0.3689117989098568	0.3113592448773034	0.3802504559873663	0.332183965070826	0.4010650241076652
XUZQIV	U1	COC-7	0.13415336510732026	0.13415336510732026	0.17961483807761466	0.2631909514624981	0.3655166433718629	0.3313461141878415	0.3502951928578394	0.3572861771160781	0.4443823554951826	0.3279856447900306	0.28735502718541905	0.2988420483440092	0.36473404735049963	0.3483016794194931	0.39712587669651556	0.33368190118230756	0.38229056678303064
XUZQIV	U1B	COC-7	0.13416621839606527	0.13416621839606527	0.17962511176010743	0.26320185074575475	0.36552214911817654	0.33135557309599145	0.3503479582365521	0.35729545986334355	0.4443880894610105	0.32798945281493946	0.2873546299612798	0.34830143085072623	0.3971351903663581	0.29884823896701995	0.36473884713841687	0.33369008052538224	0.3821733737605288
YAPNIM	Co1	COC-7	0.013642141117312592	0.013642141117312592	0.12215614109899495	0.13924550767443397	0.40293902926286196	0.26016882285425713	0.3605344549854999	0.3402976888558053	0.44351501311195596	0.3575192455600617	0.2890957572278549	0.3364684908985223	0.39080644214529486	0.3393536782962294	0.3896995224248033	0.35244118635290134	0.421643003639981
YEBXIM	U1	COC-7	0.0946701991632819	0.0946701991632819	0.15258638742988392	0.21307580400572357	0.37875800608974336	0.2855798011268055	0.3380598098214822	0.3346960391095035	0.43941878540461216	0.33436947366075903	0.289315690042046	0.3340305579238066	0.3762646604050912	0.31654402599717407	0.3785453620407528	0.3330413901360758	0.3970478027698353
YEBXOS	U1	COC-7	0.09799809909293951	0.09799809909293951	0.14564856177389404	0.21795846822456122	0.37871751199125975	0.29180280945913856	0.35212923514453337	0.33130558786296116	0.4425852979098311	0.33543751808488964	0.2588430716639531	0.31434263467430035	0.3714856873982698	0.3242194313497018	0.3862974790073026	0.33930808559175946	0.39537203520562575
YELFUR	Gd1	COC-7	0.06466380543869157	0.06466380543869157	0.13630395450961183	0.13468886113060005	0.40657192837579204	0.2587798389875966	0.3638510095322795	0.34324130290329374	0.43187565496016095	0.359103959677105	0.2932918723128881	0.3647714666593512	0.38756852998963415	0.33951082069647426	0.39755050347871074	0.3532062402649017	0.4241726516877916
YENHEF	U1	COC-7	0.08396807436131047	0.08396807436131047	0.1007369425783714	0.20118095816537324	0.3867047255342023	0.28786894093206383	0.33276394898460177	0.3420001336660574	0.4550846011270263	0.3253202492325162	0.2407108068212563	0.3012310337752283	0.3614007745142717	0.3287016339660445	0.3697643981515311	0.3166792225894133	0.3914851355055612
YEVDUY	W1	COC-7	0.0497473400175944	0.0497473400175944	0.1005188396654907	0.1433456790137112	0.4036651398196763	0.2585482641588018	0.3518633639198912	0.3315209562709209	0.4429529117743633	0.3422313803882821	0.2520438759484567	0.3353816686985749	0.3738243093468916	0.3285652242401802	0.3845917579133184	0.3368215644349134	0.41458528394018
YEVFAG	W1	COC-7	0.0432631261864644	0.0432631261864644	0.1044647335871192	0.1375268566154366	0.4004958503108206	0.2586956993916642	0.3517250296418412	0.3319618221356756	0.4386368221920186	0.3415780386221274	0.2569607875516296	0.3408352637991871	0.3744753941218127	0.3262728402702015	0.3856470346514015	0.3366945623459852	0.4126830494412362
YEVFAG01	W1	COC-7	0.0426183097767258	0.0426183097767258	0.1046379303550575	0.1367556891847753	0.400617326143575	0.259076822444952	0.3518634254986508	0.3319055723491148	0.4379987079988298	0.3419192492490639	0.2575812085121541	0.3409518089138585	0.374679798415682	0.3266483876318269	0.3852673562954675	0.3369733807259443	0.4128668566976417
YIBXUF	Cd1	COC-7	0.1097295796548334	0.1097295796548334	0.13477013541138982	0.2059062552554435	0.3999032267106263	0.2711787505036712	0.34740682301117864	0.32787128515196734	0.45709958325367667	0.3445752190412945	0.22596075523114068	0.323740171818678	0.3747044669956181	0.32767066699481745	0.3846050106035985	0.34322662267301224	0.41148488374098563
YIBXUF	Cd1A	COC-7	0.10973111520240546	0.10973111520240546	0.1347732560837631	0.20591003224005788	0.39990929284349847	0.27119377194121996	0.3474184000291962	0.3278835072218275	0.4571094404569539	0.34458163333579184	0.2259676360689101	0.32374895115873537	0.3747176261557023	0.32766948474696245	0.3845998437608948	0.3432321627965012	0.4114916332389714
YISLIX	Nd1	COC-7	0.11903934927840104	0.11903934927840104	0.14726888308665487	0.20449979567232826	0.39129323617875206	0.2538721245275104	0.31357735321358393	0.305411552404795	0.4039901628462557	0.3336020563455389	0.26088161617968736	0.32686786147796854	0.35488442911740936	0.32490541925445277	0.3690840071088734	0.324163943653077	0.401231470370868
YISLOD	La2	COC-7	0.11601867871633495	0.11601867871633495	0.14214405729279395	0.12102707506742291	0.3982332994631137	0.24039022081624128	0.3281618476191505	0.327342182492477	0.38966435678203665	0.3445155260599566	0.27308088493408395	0.32639497468884016	0.37908627772212156	0.35222855705161166	0.3679666922994467	0.3396133401709313	0.41199176025334333
YISLUJ	Pr2	COC-7	0.10448760401696595	0.10448760401696595	0.1307834988525164	0.11633528529883971	0.39775489136720826	0.24167274505344474	0.32594644494842806	0.329641184087357	0.3929686245684682	0.3429504931820668	0.2634922944913521	0.32295199525953433	0.3771987513036079	0.35077722857097754	0.3681705606057112	0.338884740587247	0.41068670923976786
YIWBOV	Ca1	COC-7	0.0687378080809124	0.0687378080809124	0.0984874438369	0.1664804261675847	0.4016134007220971	0.2580993304628106	0.3371528719360884	0.3186667480706932	0.4556623820164039	0.3358206943362677	0.2528920969850065	0.3308878243281579	0.3591450480000369	0.323020443665044	0.3834516611368922	0.3281674353829574	0.4111033868776191
YIWBOV01	Ca1	COC-7	0.0673150222940443	0.0673150222940443	0.0971380949510387	0.1663482233702294	0.4009166491118863	0.2596481019301891	0.3379587345125526	0.3210452144223712	0.4562328723545061	0.3360394913450242	0.2550964305254515	0.3230619249210778	0.3860262692214537	0.3310354872906536	0.3606400424682215	0.3284758503442542	0.4107352357372795
YODRAN	Yb1	COC-7	0.10214031829268942	0.10214031829268942	0.15799833606730462	0.16669794444171473	0.3742692208732083	0.27521407113823687	0.35497981437252796	0.35098704786642254	0.4512650906745532	0.33393023049461973	0.3002931100647202	0.3116436547778389	0.37227372062859887	0.3648383683182852	0.38212068218791223	0.3334093572543166	0.3935349651963248
YODRER	Tb1	COC-7	0.12106781938700027	0.12106781938700027	0.17045580836813592	0.17435557289560774	0.36629832367419285	0.2800442240649915	0.35418426923676116	0.3561649420432337	0.4504222395995665	0.3282631418046508	0.30693452341258426	0.3056093113263118	0.3651464698088748	0.36243572846075434	0.381453265118714	0.32903693179271987	0.38572724786360396
YODRIV	Lu1	COC-7	0.09939160300240876	0.09939160300240876	0.1564344272698344	0.1680250386908307	0.3724465335748283	0.27576547999040046	0.3539180913069219	0.3503657195218826	0.454020726550652	0.3324368608250228	0.2991626044639818	0.3098507799772667	0.370720860279457	0.3644749859252584	0.38176554645991934	0.3322534115315843	0.3919045413438863
YOSNEA	Y1	COC-7	0.14177903963321586	0.14177903963321586	0.1740049451364222	0.21893595767912458	0.37981342235342447	0.29210222273518005	0.34090077804017055	0.337087306360792	0.43365324543475997	0.3377383700254218	0.2919137718248614	0.36413386672819703	0.3833977684626494	0.31688079393152185	0.3789799417360324	0.3372234005962391	0.3941100669812178
YOSNEA	Y1B	COC-7	0.14177903970163425	0.14177903970163425	0.17400495308123154	0.21893595508575145	0.37981342197831347	0.2921028846265082	0.3407036218374232	0.3370873058950307	0.43365324543475986	0.33773834946939263	0.2919137697225864	0.31688079393152163	0.37897994173603256	0.3641338667281968	0.38339776846264945	0.33722341376546905	0.3942264522745854
YUCPER	U1	COC-7	0.1309040078987417	0.1309040078987417	0.1503668677156237	0.174905859725292	0.4079903133281015	0.2536564803193112	0.3538555888340056	0.3273365605756482	0.4377148914629535	0.3610550940728784	0.2942249177888331	0.3592860365144966	0.3850286144454738	0.3401679319485484	0.371594514773934	0.3547314728844776	0.4188290878921885
YURHEA	Ho1B	COC-7	0.13382111271568534	0.13382111271568534	0.14241541446706565	0.2019199461583494	0.40347866022323214	0.28375754098481437	0.3471304207557446	0.35054411256928353	0.457697123989313	0.35033737918649477	0.20658363764917503	0.33862094770588064	0.39167272320462587	0.317020003731766	0.37458394639544534	0.3405579333058134	0.41176187357183364
YURHEA	Ho1	COC-7	0.1338445014367778	0.1338445014367778	0.14243214780415892	0.20192791494180265	0.40348736491630555	0.28375223724558135	0.3471869020874923	0.35054875165620075	0.45770211566272395	0.3503406259972089	0.2065935134234422	0.317029869836294	0.3745903900775283	0.33863357461628235	0.39167465872065116	0.3405631380883286	0.41191891699657557
YUYSOC	Re1	COC-7	0.0318174370852603	0.0318174370852603	0.1119235767240322	0.1116921378640223	0.4162879163085053	0.247806537338146	0.3488310274985157	0.3395989454243465	0.4172410236356325	0.3629046051684742	0.2867712554560845	0.3453267081675559	0.3853572391795345	0.3453321262187417	0.3853507377093396	0.3540790866910825	0.4309600564219891
ZABNEV	W1	COC-7	0.0581551497488139	0.0581551497488139	0.1057762346640264	0.155270640972292	0.3905674614562455	0.2495591611161356	0.3329590946193826	0.3302705253481069	0.4528357249511797	0.3337737285071554	0.2475623264688783	0.3478339070273647	0.3661973762811693	0.3073298931242972	0.3775051232507083	0.3252582509589742	0.4006055736735521
ZABNEV01	W1	COC-7	0.0609917774779525	0.0609917774779525	0.1033084408252904	0.1577722588752925	0.3915813662219726	0.2498463739607053	0.3328168949161793	0.3306368037042825	0.4546652907584834	0.333228314057884	0.2448365772343808	0.3457377075493247	0.3665418608271132	0.3075555971047209	0.3787906942047123	0.3260404606760508	0.4015310175709226
ZABNIZ	W1	COC-7	0.0412406667046695	0.0412406667046695	0.1137115679987408	0.1439039687075775	0.3975305576345168	0.2519178727895794	0.3396868826901464	0.3318435644253154	0.4451470542384148	0.3405388650769277	0.2661173582242098	0.345041293858691	0.3694190969880099	0.319091393011386	0.3849789592835494	0.3305253554983505	0.4081515992901382
ZAGFAR	U2	COC-7	0.1454278402787509	0.1454278402787509	0.1665900982040135	0.2394457769620473	0.291966231866637	0.301830464025445	0.2857595857952438	0.3459703974104259	0.4426409583004194	0.245061881058984	0.2806261621574922	0.2111690557284269	0.281748280637669	0.3182086821228977	0.3418897459248731	0.2491307581707752	0.2977444863746616
ZAQKIP	W1	COC-7	0.053069662773379	0.053069662773379	0.0848667340437917	0.1476899731702613	0.4023429802518952	0.2606219157369747	0.3499553353385228	0.3325984311088755	0.4464139001246249	0.3439577507526112	0.2503937835329347	0.3409661013800765	0.3763817497800911	0.3210933296098736	0.3752424821037408	0.3337016230626865	0.410863876165378
ZEGKED	Th2	COC-7	0.11305504471005545	0.11305504471005545	0.13835006024099228	0.16740262280679	0.3927915620906421	0.25720119054724405	0.33195655862922	0.31850945722077123	0.4332793719340619	0.33330245299300737	0.2797751832860831	0.32403668298197347	0.37186058663553573	0.3599363587775646	0.3673444850743086	0.330361868102937	0.405107153045716
ZEGKED	Th1	COC-7	0.11486506453181707	0.11486506453181707	0.12425229689109624	0.162578081642591	0.4041508715299954	0.2561805943995462	0.3379471743025499	0.322498625448818	0.4339498626915451	0.34921225430280556	0.284545350554029	0.35155033012188297	0.37940154266131637	0.33463885668107146	0.3664877165602839	0.34025433693606044	0.4160189620086633
ZEJCIA	W1	COC-7	0.1341343602335186	0.1341343602335186	0.144088950922498	0.2049845343987499	0.3904118836974314	0.2690852665024536	0.3174244395711309	0.3306144677704454	0.4153899956777053	0.335779551061956	0.2511101515217984	0.3327409798686536	0.3653476687054954	0.3129259763385843	0.3611359283556679	0.3290618148847874	0.4036682857410207
ZEQQAN	La1	COC-7	0.093541253865227	0.093541253865227	0.1306641306357188	0.1490550587959003	0.4148353812447966	0.259304536234975	0.3418984170794835	0.3496710520611811	0.4298196498366803	0.3560373447336635	0.2679946207031506	0.3438253673626165	0.3845433396216543	0.3348232790994745	0.3887141001594105	0.3452394451494925	0.4238479493466989
ZEQQER	Ce1	COC-7	0.0907367793113831	0.0907367793113831	0.1275493472918722	0.1465491711960515	0.4126508901486658	0.2600420049888252	0.3404807207396886	0.3490635964440585	0.4287101933611746	0.3535665608711489	0.2583993318959054	0.34347951091507	0.3833968269921531	0.3305478409533794	0.3890781750830489	0.3435530879495732	0.4216152572193303
ZEXBUZ01	Zr1	COC-7	0.0850891297034337	0.0850891297034337	0.112097591248754	0.1615533852700306	0.4048390365586462	0.26922051122639	0.3445745558921909	0.3396880553350621	0.4490312146026529	0.3445571483796447	0.2240818270131398	0.3157576748265663	0.3803773916732886	0.328739391404913	0.3796236648927656	0.3342052202173818	0.4111982522608617
ZIJQEO	In1	COC-7	0.05645147899066441	0.05645147899066441	0.09593107263189933	0.14757539848515805	0.4054073129760279	0.2526242615827986	0.34882945694479456	0.3311057443306927	0.4447065067592449	0.3464261837209166	0.2723724225081702	0.33570762380453556	0.3866283968288961	0.3328672322816175	0.36981020794859315	0.33963037125230555	0.4152951187843704
ZOBGIG	Mo1	COC-7	0.091189602186855	0.091189602186855	0.1097084079597638	0.1727713841172632	0.4045901656001415	0.2708991564798921	0.3474718898436816	0.3446117493811927	0.4580999903043803	0.347603966480263	0.2364808683903609	0.3250955442319681	0.3835311139952915	0.3188660029221625	0.380565998536259	0.3358430585150604	0.4109205101344165
ZODVOF	Y1	COC-7	0.0534597569205708	0.0534597569205708	0.0846867801342572	0.1528710686686644	0.4036929819488593	0.258366962720369	0.3465005079210415	0.3351526444273473	0.4505946919874588	0.3421595440616647	0.2662023229459849	0.3287261120371537	0.3707980622530891	0.3302478902026222	0.3865347090858268	0.3332849976198759	0.4142385041214014
ZOQVOS	Ca1	COC-7	0.1263875682032992	0.1263875682032992	0.1314044417637082	0.2129381998638107	0.3998404777040729	0.2920595796463708	0.343041130870561	0.3330092152651394	0.4571126091705403	0.3281898274798835	0.2411232717903446	0.3277924823106439	0.368538774006277	0.3162219294568187	0.3786189980961952	0.3260857068832716	0.4049605761197218
ZOQVOS	Ca2	COC-7	0.1343914609879249	0.1343914609879249	0.1397565662097529	0.2220209343491056	0.4014972341039358	0.2980261634834964	0.3440396948584975	0.3352057302403854	0.4547386922163591	0.3287841368377746	0.242602223930573	0.3192275136745857	0.3798439739081942	0.3244643365856969	0.3710995405847857	0.3272350434050652	0.4055840605724238
ZOVGEY	Ce1	COC-7	0.10311783378530845	0.10311783378530845	0.13140949996348256	0.17947642244165118	0.3380606831623495	0.2582792395729823	0.3108695680334342	0.3382413502174034	0.4614191094056034	0.29040663832063024	0.26720511635323213	0.336424545229958	0.35767896683417555	0.26053304715168923	0.32766601623907615	0.28548677282364576	0.34937664587031614
ZOVGOI	Ce1	COC-7	0.11659769601616134	0.11659769601616134	0.15275589908265544	0.19401553478795133	0.321202552782513	0.2837469563355572	0.318032881423093	0.35699614866224233	0.4673830903503692	0.2867419278413283	0.27791940568464635	0.25164817456915384	0.31929364695364837	0.34667888833048327	0.36694044804050646	0.2908455060404974	0.3381677679982845
ZUHYIM	Dy1	COC-7	0.0688296541263952	0.0688296541263952	0.1124651804544511	0.1634459995690344	0.3699638052591779	0.2559126962585558	0.3434668306035507	0.3265094614354693	0.4553170593235283	0.3259623873168413	0.2802319761078015	0.3576681384784677	0.3791460478913043	0.3035929507303463	0.3568858177087681	0.3279278840691941	0.3850670719251483
ZUJBIR	Dy1	COC-7	0.1194705665407487	0.1194705665407487	0.1201172328564402	0.1784327569374802	0.3896308614172505	0.2747760220764308	0.336571130960225	0.3422166541476906	0.4520063970022523	0.3262967340021082	0.2017302862376806	0.294102187208675	0.354780342789574	0.3366760418410401	0.3758113704714485	0.316227145284143	0.391259960607655
ABETOS	Ce1	CTPR-7	0.1362910994889443	0.1831756288531343	0.1362910994889443	0.2298305157258158	0.4324239695083474	0.2802837461579833	0.338874755488239	0.3696662831733945	0.4782399381992873	0.3350840379968164	0.1375393021374356	0.3159169990695684	0.3768216366273124	0.321857627636041	0.393689853411291	0.3448218561081948	0.4204722766378644
ACIKAB	U1	CTPR-7	0.1303614733766948	0.159078319978746	0.1303614733766948	0.2155794518050536	0.4144882287924664	0.2957019032089774	0.3680056117308205	0.3329636525334742	0.4756108498528944	0.3498366975217204	0.220238574168602	0.3200663795432069	0.3690212962963649	0.364780108536679	0.3894231512619722	0.3419267961368354	0.4124788907979946
ADURID	U1	CTPR-7	0.1279432368923518	0.176130674751384	0.1279432368923518	0.1688184048680979	0.4022341754401249	0.2769766563262394	0.3322598920529926	0.3396359936402157	0.3975985663393844	0.3297280087348635	0.2681526438494789	0.3467966618185422	0.3803781663284779	0.3224963139660224	0.3588402329599745	0.3295945227408362	0.398462475420922
AFECIA	Eu1	CTPR-7	0.1311053329885109	0.1626876351102895	0.1311053329885109	0.1998989633531398	0.3552727441121215	0.2337105211196153	0.3166373087347735	0.3238199761122807	0.4477311903736494	0.2854282757689869	0.2916162320665605	0.2871445303873912	0.3318542643619324	0.2764984514108319	0.3278213601031537	0.2757411112325078	0.3545832213591256
ARUXAP	Er1	CTPR-7	0.1256829840574543	0.1365471101253614	0.1256829840574543	0.1835814643337268	0.3957135832799303	0.2624119205709058	0.3450039025010324	0.3184936604686494	0.4482297478556497	0.3304973114097158	0.2309249962390074	0.3000716350124066	0.3514063164037344	0.3571630790980695	0.3723732970788643	0.3198647995050541	0.3906714904004505
ARUXET	Y1	CTPR-7	0.1276049939192786	0.1372191775270212	0.1276049939192786	0.182813480852662	0.3958299110871696	0.2605386118955172	0.3451264023211177	0.3170886444053407	0.4468767074196559	0.3310480740379192	0.2314590579701632	0.3557088817312352	0.3706736273732202	0.3004202106747224	0.3517132261084109	0.3205618783037673	0.3907965440537681
AYUBON	Zr1	CTPR-7	0.1257362391515721	0.14985685973932	0.1257362391515721	0.1942900818304851	0.3783070089113034	0.244815851855958	0.303738992005675	0.3109545746390462	0.4184788939699049	0.3311704489388024	0.2841660656149147	0.3639023426129847	0.349628427937008	0.3027530265572777	0.3520386650780974	0.3195895578076981	0.3926445785596153
AYUCAA	Hf1	CTPR-7	0.1221873772451014	0.1454073595822471	0.1221873772451014	0.1941727844335317	0.3791419610676266	0.2444288871914924	0.3046958511373862	0.3115387263199505	0.4192102005418551	0.3315963719801257	0.2817493535260607	0.3635394419814319	0.3504222234228947	0.3031401257412781	0.3533420191652882	0.3200326195928795	0.393399145286801
BAFQUU	Ta2	CTPR-7	0.1113114758429405	0.1569446520499089	0.1113114758429405	0.1870018963413395	0.4155996860823591	0.2461973867313646	0.3302622278046716	0.3235046783424395	0.4300101360108639	0.3412444306733432	0.2537350375789305	0.3420293267312184	0.3661676177988128	0.3268805151118836	0.3676536095155776	0.3352769044218947	0.4152483155605616
BARMIS	Ce1	CTPR-7	0.1009294749404017	0.1512347470638267	0.1009294749404017	0.2117370988828303	0.3986334073477993	0.273586996022586	0.3279955689113369	0.3614743378747034	0.4666083341481242	0.3151063529888137	0.1724739691634369	0.2959340061370157	0.3591721174177938	0.3245955262860678	0.373420877750978	0.3203973639681966	0.3963783130168677
BAVDAH	La1	CTPR-7	0.1205562121504186	0.1225031868102402	0.1205562121504186	0.1872695711521089	0.3916152384946909	0.2564881095518848	0.3137301174684954	0.3345597008735114	0.4618601354997176	0.3085739723042247	0.2100507294387124	0.2939309671820779	0.3593745813590824	0.3112334562959369	0.3444219335109312	0.3041306344740639	0.3917516562439185
BAVXUR	W1	CTPR-7	0.0203886864625341	0.1219722586227978	0.0203886864625341	0.1736153148501207	0.4179789728753725	0.2335205746077084	0.3448271991342775	0.3347815286352918	0.4456079251424028	0.3377664023344474	0.2620157436393696	0.3320334501209422	0.3704585025103036	0.3320334501209422	0.3704585025103035	0.3245006074533017	0.4143954997806839
BAWTOJ	Yb1	CTPR-7	0.0584311864292052	0.1378365372189412	0.0584311864292052	0.203522344958881	0.4201255485216717	0.2840558446975759	0.3498994748892696	0.3454765091546926	0.4735657633325041	0.3315881511752722	0.2100869782484895	0.3391733740276626	0.3728132487249171	0.3208798176871412	0.3615393906750295	0.3219271115356803	0.4105304725220338
BAWTOJ	Yb2	CTPR-7	0.0679823528136534	0.1408905399119439	0.0679823528136534	0.2001996862162731	0.4208391688050553	0.2764241662972097	0.3519307805580219	0.3568392643667616	0.4675289138240078	0.3352090097665576	0.1957030884243798	0.3298540084540448	0.3744128695624777	0.3282666327064009	0.3728905208243209	0.3309733204898626	0.416089586779006
BEPJUE	Cd1	CTPR-7	0.0847525809825767	0.1346173022529103	0.0847525809825767	0.1888062420634179	0.3912126868648362	0.2623962662314866	0.3284961447714192	0.3104472210210983	0.4562228406525324	0.3238959597125684	0.23661139710404	0.3525092873264973	0.3925070428252712	0.3041265913354878	0.3312113253258426	0.3207926675613274	0.384676301448686
BEYKEV	W1	CTPR-7	0.1113030310143832	0.1199494158125738	0.1113030310143832	0.139947833596759	0.398024879239152	0.2237893807402685	0.3209618791272488	0.3018774784251498	0.4080388230931803	0.3437809801089603	0.2732133570059958	0.3185349633589429	0.3744565771963622	0.3537210230081979	0.3522835924863237	0.3346246069254112	0.4044233492128841
BIKNOZ	Tb1	CTPR-7	0.122645987058855	0.1649976690784427	0.122645987058855	0.2098625899539053	0.4162331510392546	0.2928431850932614	0.3307568737669708	0.3501694523603375	0.4620515390819251	0.3117664051364662	0.1643220888841718	0.303087831590656	0.3565350234452945	0.3113468686440002	0.3693911450685129	0.3109177057227132	0.3961828083816846
BIQGAM	Yb2	CTPR-7	0.1196824785270913	0.1449963619464392	0.1196824785270913	0.21849104541854	0.4166829554984284	0.284053586429059	0.3535635902025272	0.348054815655948	0.4662023678532141	0.33936880399245	0.1853977420966549	0.3285927472633814	0.3950723189044943	0.3228964355510717	0.3742255077791316	0.3389814781934565	0.4179169497535036
BOLCUB	W1	CTPR-7	0.0769237847927421	0.1122529713162784	0.0769237847927421	0.1816589332392966	0.419164283437915	0.2739827785754634	0.344167522236193	0.3450999673864866	0.4610160272173819	0.3350282506696208	0.2565916559328328	0.3262221656631841	0.3653271402008126	0.3262221656631843	0.3653271402008126	0.3218383238437601	0.4128504715556681
BOSSIL	W1	CTPR-7	0.0762643214335189	0.1346042075902181	0.0762643214335189	0.167597667252472	0.4198331418588915	0.2077573822036687	0.3132447418791066	0.3065224804252373	0.4253614838242127	0.3391527977024311	0.2691673902414742	0.3328971070514547	0.3748942303567295	0.3416451911851366	0.3515967925956098	0.3400701876849095	0.4142824438632573
BOTDIZ	U1	CTPR-7	0.1347099478304107	0.1801121821119536	0.1347099478304107	0.1782916157990033	0.3928377344096742	0.2742071735229432	0.32230297478966	0.3389459907675329	0.4050154557303895	0.3192340002472932	0.2582709412414374	0.3532512713962729	0.3780175455369455	0.3083876047584013	0.3495816522446029	0.3231932092918753	0.3887895223358912
BOTDUL	U2	CTPR-7	0.1232107808672332	0.164570893625384	0.1232107808672332	0.1843055023850666	0.4037908500712541	0.2770012285022847	0.3420148950867261	0.3394362371699822	0.4143803040850951	0.3263194689351917	0.2706540541799077	0.3253278061292817	0.3614553744374895	0.3489905305261001	0.3864451294184592	0.3228921387089974	0.3985585807645479
BOTDUL	U1	CTPR-7	0.1246883372510238	0.1673622161450612	0.1246883372510238	0.1856544322147816	0.405391741449937	0.2797996885510336	0.342569540654814	0.342425631862618	0.416370067465838	0.3267081642111225	0.2653960580501757	0.3476334520230003	0.3851752256471557	0.3273279513605203	0.3622175416403445	0.3241020381538662	0.3994759108230135
BULDOE	Bi1	CTPR-7	0.1422872274899809	0.1815450638790715	0.1422872274899809	0.2338769118311242	0.4310901773545508	0.2674155358222239	0.3712607671926783	0.3524538254168909	0.4803698671126694	0.3571564533547619	0.1889201573697224	0.3557475995906775	0.4166877596797997	0.3308064996309787	0.3747187102546201	0.3501066330178653	0.4241577925819423
BUVZEY	In1	CTPR-7	0.0659376840232719	0.1188468177618595	0.0659376840232719	0.196145800555319	0.3984400759897055	0.2612345960878286	0.3427704346233896	0.3501380966430154	0.4537327211649377	0.3288752456089454	0.2435194263720054	0.3344932227079173	0.3662797126644686	0.3108510638064126	0.3598003259189442	0.31616899217786	0.3977438875434682
CAHMAL12	Ca1	CTPR-7	0.0608547988580359	0.1301365665070075	0.0608547988580359	0.1918617372436853	0.4141578163233342	0.2745418374691759	0.3488799907317771	0.3595193199585973	0.4517112931487236	0.3310920503077575	0.260876687855278	0.3269130666917652	0.3654080179119322	0.3269256927885152	0.3654196952370532	0.3203311478358559	0.4074217921484671
CAKVUH	Cd1	CTPR-7	0.1172025935477025	0.1488612168347209	0.1172025935477025	0.1943358048568446	0.4302558649290143	0.2812966137870402	0.3421031910873389	0.34727488031972	0.4540564779561882	0.33003888431032	0.1783029931252615	0.3263422348403373	0.3774976408235533	0.3264414807492656	0.3706080800464604	0.329680954737541	0.4151139294740223
CEXXEI	Mo1	CTPR-7	0.091440598455898	0.1008650627004931	0.091440598455898	0.1747540577934268	0.4121522408787961	0.2524716824938716	0.3257953970718549	0.3337560784867894	0.4396434460882145	0.3378684638402728	0.2284613249215454	0.3376950100902095	0.3689290420103545	0.3170912180885579	0.3838419863877503	0.3323018596694176	0.4147963237397542
CEZRAB	W1	CTPR-7	0.13455611637681	0.1610820177307756	0.13455611637681	0.1495835913469341	0.4226398562386171	0.2501096163811834	0.2873113837026888	0.3143511928671862	0.3890273280603139	0.3107721706632665	0.2107297943657582	0.3220103799208113	0.3494836887301948	0.3233503479877089	0.3399898686910475	0.323700074767111	0.3949062775874973
CIXVOW	Mo1	CTPR-7	0.0834522828750979	0.0952806740860836	0.0834522828750979	0.1452401521113978	0.4157937031792373	0.227129813402135	0.3079645421797076	0.3249206096570639	0.42730398672671	0.3326221733955816	0.247121154293984	0.3227686381746953	0.3617353418145371	0.3296456298437246	0.3537049109152076	0.3385663625634545	0.4100611688375045
COKGEO	Fe1	CTPR-7	0.0970060050539161	0.1436187410790934	0.0970060050539161	0.1996874561407318	0.4134109271430815	0.2820520068003649	0.3311563891939629	0.3533368046475564	0.4637774415739507	0.3213011012011252	0.1910366523390926	0.3290000727306484	0.3838846955383255	0.3149635477584927	0.3593651437141728	0.3227925191885853	0.4038842227535585
CQUPWA	W1	CTPR-7	0.0916786927822228	0.1237850937229474	0.0916786927822228	0.1486323991173763	0.4309504636372581	0.2246597540332055	0.3053019381312731	0.3165509326713484	0.4164937485092003	0.3276840971190625	0.2191964942661603	0.3271139249515617	0.3658527975393021	0.3220530481149299	0.3502492714698648	0.3377990879525862	0.4085008465240801
CUKRIJ	Ta1	CTPR-7	0.0646626070732159	0.0721553240219708	0.0646626070732159	0.125190511955966	0.419867005395066	0.2288344727204576	0.3308690710579493	0.3255064987356709	0.4181370542581969	0.3526168900456873	0.2629941378022444	0.3458181839978118	0.3769188787390229	0.3390255644525857	0.3774965440499798	0.3408152912141924	0.4260755495435218
CUSGUV	Ca1	CTPR-7	0.0941102473351453	0.1337931012166511	0.0941102473351453	0.1761448451795868	0.4201826036905148	0.2618545369712021	0.3379149522875967	0.3431528771203389	0.4398594208073411	0.3362700500593466	0.1951557984907382	0.3203975266117124	0.3724309745413656	0.3300832730304854	0.3832801235595569	0.3312971120900032	0.4157654838858671
CUSMIM	Ta1	CTPR-7	0.0831746171882134	0.140694202932526	0.0831746171882134	0.1890241971477578	0.4046711828338331	0.241930208661134	0.3149608055988321	0.3355792256155455	0.4511250060086808	0.326156841319865	0.2254879430046948	0.3074034605354539	0.3650753774895496	0.3357042357683142	0.3576391117856338	0.3258598386443015	0.4036009169299568
CUSMIM	Ta2	CTPR-7	0.0933033684815174	0.1364799652874277	0.0933033684815174	0.1787413360934692	0.4012597128703011	0.2533014781336128	0.3094886013221286	0.3420223144692211	0.4436815269164551	0.3230507272609612	0.2191595073074771	0.3336818630904643	0.3589914304137442	0.3016497936803352	0.3526968378417264	0.3251004732296896	0.3996144909683774
CUSMIM10	Ta1	CTPR-7	0.0831746171882129	0.1406942029325266	0.0831746171882129	0.1890241971477575	0.4046711828338332	0.2419302086611341	0.3149608055988322	0.3355792256155457	0.4511250060086806	0.3261568413198653	0.2254879430046951	0.3074034605354539	0.3650753774895495	0.3357042357683144	0.3576391117856343	0.325859838644302	0.4036009169299566
CUSMIM10	Ta2	CTPR-7	0.0933033684815166	0.1364799652874276	0.0933033684815166	0.1787413360934695	0.4012597128703011	0.2533014781336138	0.3359933485983895	0.3420223144692212	0.4436815269164553	0.3230507272609608	0.2191595073074776	0.3336818630904641	0.358991430413744	0.3016497936803353	0.3526968378417261	0.3251004732296893	0.3996144909683772
DADVIN	Zr1	CTPR-7	0.0537490228513669	0.131838438086517	0.0537490228513669	0.1814654864485934	0.4252338457390534	0.241962970481279	0.3396433927281881	0.3414767715184983	0.4480670964179837	0.3415065040337143	0.2260573599695008	0.3339739352582545	0.381720069732175	0.3341760924603686	0.3772758085267612	0.3338192310537463	0.4221503424486444
DAGHEY	Cd1	CTPR-7	0.1331291310312978	0.1754090748090611	0.1331291310312978	0.25213269045003	0.419671627087457	0.3126267707631773	0.3473194306427837	0.3335175808336221	0.4754117788674202	0.3311362375131083	0.2379989095903157	0.3282259786352743	0.3582281283910755	0.3294689106409845	0.361623047965574	0.320913921333965	0.4078766113927742
DAPWEX	Nd1	CTPR-7	0.0799927131137735	0.133675825894069	0.0799927131137735	0.1692965954690904	0.4272409197322023	0.2197710923165003	0.3275750009253192	0.3142270193816462	0.4222317346585609	0.3475905799379361	0.2742987019750263	0.3445309677583367	0.3675053622869322	0.3394026751587288	0.3721751764637322	0.3358462620998609	0.4195226722780538
DAXSOK	Nb1	CTPR-7	0.0772362666088053	0.1202903656389723	0.0772362666088053	0.1525117036842853	0.4160631736930663	0.2392453984874111	0.3222164780653507	0.332235752412342	0.4233233941900174	0.3437489969135475	0.2629814994770062	0.3295470316246033	0.3642558095884118	0.3443619170647947	0.3740419954673911	0.3360792640141964	0.4153508193263438
DAXSOK10	Nb1	CTPR-7	0.0772362666088035	0.1202903656389712	0.0772362666088035	0.1525117036842852	0.4160631736930665	0.2392453984874112	0.3222164780653506	0.3322357524123419	0.4233233941900173	0.343748996913547	0.2629814994770055	0.3295470316246042	0.3642558095884119	0.3443619170647948	0.3740419954673911	0.3360792640141966	0.4153508193263439
DEGZOE	Mo1	CTPR-7	0.0908070545417717	0.123682176852731	0.0908070545417717	0.1532791752997902	0.4351673569708261	0.2280533869904391	0.3322426481406276	0.322809358470251	0.4212153418903624	0.3581075456196265	0.2798904670897527	0.3505637728623555	0.3755280009865445	0.3536461323679143	0.375259072110594	0.3538511871359526	0.4254476023019437
DEXZIQ	Co1	CTPR-7	0.1430844918425899	0.1855921290648222	0.1430844918425899	0.1831095903429669	0.3816238901656378	0.2580141265536205	0.2773919532530607	0.3290327099887253	0.4071164783513304	0.2897564206770782	0.210953330221999	0.2703218219125844	0.3282963225181735	0.3126103624703442	0.3350643948384276	0.2930616750375377	0.3718805319870152
DIPNAU	W1	CTPR-7	0.0896125151855521	0.1003044787321496	0.0896125151855521	0.1742825646102795	0.4104715517470801	0.2757140678736433	0.3452761579937239	0.337222010167532	0.457983390488116	0.3340404717946144	0.2382169747500162	0.327420138257577	0.3687684781219489	0.327061838431223	0.3689042531439311	0.3255296898979366	0.4094177560473087
DOMZUA	Mo1	CTPR-7	0.1263434458603675	0.1461490523790309	0.1263434458603675	0.1913073588230847	0.3976780055933956	0.2521990428267091	0.3023863882141095	0.3313365807191692	0.452170127696578	0.3069039059588795	0.2079801470528233	0.2890515798573571	0.3413427604382243	0.3076517899721414	0.3561314509679132	0.3152700852926898	0.3885991048771425
DOWKAB	Mo1	CTPR-7	0.0692426091611867	0.0694898762482823	0.0692426091611867	0.1383143036250749	0.4177809089979574	0.23438839648723	0.3449394397565277	0.3268770297842071	0.4322784719440937	0.3577835775257961	0.2727724690650671	0.3404652277128525	0.3796316749966861	0.3404754013333478	0.379628938805833	0.3485322853895242	0.4280682064543241
DUCLES	Mo1	CTPR-7	0.141295668460217	0.1539209978653602	0.141295668460217	0.1932696115669953	0.4133764669458637	0.2323641274250344	0.3177523084065798	0.3067291940193721	0.4100045480745208	0.3381824815207428	0.2525509935409253	0.3285431575012265	0.3516297075977115	0.3537630348441589	0.3726244097262334	0.3459875415946443	0.4122500615390031
DUFPEB	W1	CTPR-7	0.1208779152378589	0.1456411159484006	0.1208779152378589	0.2183594708493366	0.4023161008433357	0.2801517655904378	0.3366286973398053	0.3520045769667879	0.4499564218065813	0.3424674958720519	0.1721861973611183	0.3213288211214993	0.3928408605676359	0.3055817758807808	0.3636777668893564	0.3347092895186455	0.4046999326778435
EBEBAR	Sr1	CTPR-7	0.1408234003407536	0.1646062968415448	0.1408234003407536	0.2068112351139793	0.3706549863546547	0.2287110476073415	0.3284368722558544	0.3164403447152462	0.4465962851887575	0.3270038348207388	0.2344024935062823	0.3736024971924929	0.3584012941252682	0.2922646657495462	0.3329415936904102	0.333882293049145	0.3783135548735648
ECANAZ	Ca1	CTPR-7	0.123288770659654	0.1665597906438007	0.123288770659654	0.1953269725107564	0.3751091598547759	0.2507605854053497	0.3095395988313084	0.3344563825633151	0.4295132861651191	0.3226833443163918	0.2102192535318511	0.3510464492308181	0.3759447339903925	0.2790167428784509	0.3378771971141734	0.313861059598948	0.3820959126382889
ECIJUY	Co1	CTPR-7	0.1321312849227531	0.1718317273575268	0.1321312849227531	0.2201338661840106	0.3606921819799036	0.256512581862268	0.3145627134109157	0.3061402086264212	0.4558271147548529	0.3267324073475746	0.2735991399761933	0.3398217867735649	0.3521298549692028	0.2969891483039152	0.3172140702554009	0.3241486381895725	0.3697054582758856
EHEYAR	Lu1	CTPR-7	0.0839616027796046	0.0942016628745329	0.0839616027796046	0.1708286911094755	0.3961776289819047	0.254889579318509	0.3295741822136159	0.3427577484850621	0.4559863014386374	0.3291156408966141	0.2150024454560703	0.3382041834014787	0.3706254625526237	0.305210661929321	0.3722634406696332	0.3294191215170384	0.4036708878521298
EJEPIV	Sr1	CTPR-7	0.1275463634234293	0.1524804239865379	0.1275463634234293	0.153701655235064	0.4125743117070873	0.1614998871881963	0.2909325549716111	0.2673204093967459	0.3996756194737179	0.3326135721372216	0.2794979758148883	0.3249851958578745	0.3176628469672761	0.3420465689001883	0.3480155280979187	0.3403950308915331	0.3882125618363806
ENACCO	Co1	CTPR-7	0.1291567603858488	0.1643035483741918	0.1291567603858488	0.1900987189204557	0.3985141801839276	0.2303208008342829	0.2961631051821268	0.3241266094239499	0.4374773213665855	0.3025721666775789	0.182348299719249	0.2802639127736601	0.3326828072982196	0.3139163130248014	0.3606771093816414	0.3152251485665799	0.3824400445063676
ENACCO01	Co1	CTPR-7	0.1286212844945506	0.1659608541109098	0.1286212844945506	0.1916851138240187	0.398572985132025	0.2298084975800985	0.2958918474824785	0.3237090380541045	0.4382317961236551	0.3016976702185267	0.1823607707221385	0.3131571802849875	0.3605805305579412	0.2796940417312251	0.3319943832472616	0.3147704513249617	0.381596195915049
ENFZRB10	Zr2	CTPR-7	0.0470241595105581	0.10293358891181	0.0470241595105581	0.1719172472141422	0.412802838657714	0.2590185758280037	0.3420135846598067	0.3517590397473631	0.4526817441437194	0.3324112093229196	0.252434044536627	0.3335360402115719	0.365667126593818	0.3228371889647665	0.3703769180293813	0.3190158291878499	0.4084082096955148
ENFZRB10	Zr1	CTPR-7	0.0490149222218164	0.1267082616772293	0.0490149222218164	0.1823869686165119	0.4199811356420648	0.2551646278793769	0.3473549970482521	0.3517977641961136	0.4525542772521391	0.3335769295782751	0.2248931707995018	0.3273516698673104	0.3693042952878785	0.3336242729407322	0.3746889873327835	0.3249788502954402	0.4144984871312736
EVUJAH	Ta1	CTPR-7	0.0650016521591585	0.1008820551613932	0.0650016521591585	0.1586529057900901	0.4185610526866526	0.2605245768097749	0.3455159092895701	0.3477421796812048	0.4380561873742151	0.3371669742664625	0.2538155132727664	0.3353811772024538	0.3682360083808972	0.3291006500328183	0.3696124195986338	0.3258397168513129	0.4149644490498756
FAKGUU	Yb1	CTPR-7	0.0673805649434912	0.1341871135844138	0.0673805649434912	0.1842509838876763	0.4101065639915119	0.2509877475576962	0.3516078990125854	0.3466394583526862	0.4449054738982843	0.3361109718698339	0.2514264777859842	0.3229252333519735	0.3634502865930927	0.3429684182908927	0.379444922697784	0.3232914788306658	0.4065483449944335
FASVOM	Sr1	CTPR-7	0.1207505322002073	0.1262776508303977	0.1207505322002073	0.2088973459471474	0.4057645711307829	0.2667709873203007	0.3336064322845725	0.3161681284989535	0.4529400562818543	0.3299831567323775	0.2499827263091764	0.3213622807405115	0.353744027247719	0.3309461813733727	0.3756865677574659	0.3252265405786521	0.4010199102076933
FEFZAU	V1	CTPR-7	0.1270599571236101	0.1505113467928154	0.1270599571236101	0.2168274395976649	0.3625181180893255	0.2705563880284043	0.2932498091996091	0.3422797713725785	0.4445527034903581	0.29292719051147	0.1895545776203078	0.2553927104518363	0.3386373057859242	0.3189024385491067	0.3441088275243477	0.2876452140757396	0.3622348885984052
FEFZEY	V1	CTPR-7	0.1197852001566454	0.1530830067643986	0.1197852001566454	0.2195697275320488	0.355802157010896	0.275130916184097	0.3023569900211497	0.3484551055264883	0.4572688723810881	0.290756611311457	0.2087058737883744	0.2568778094333189	0.3255070122576394	0.3264598116512549	0.3539024486965532	0.2953406180125428	0.3605336941612488
FICRAO	Eu1A	CTPR-7	0.1079870519437579	0.1092915126608552	0.1079870519437579	0.1683455767796229	0.4068444388615462	0.2683636386932039	0.3349902147941455	0.3487688064652685	0.4454746258412375	0.3396711603210112	0.2001672179160042	0.3360854883106149	0.3800537242543395	0.3133163517606583	0.3809758631397622	0.3346342153618475	0.4131656549637215
FICRES	Eu1	CTPR-7	0.1127808011993229	0.1203053792290307	0.1127808011993229	0.19209346107456	0.3820352880953171	0.2805660096636176	0.3435558084042707	0.3230219181079348	0.4679317926457894	0.3262745232957682	0.2021576679019635	0.2900788749849783	0.3433101660551497	0.3472452211790635	0.3711368260284197	0.3184331405691248	0.3850011869507384
FICROC	Eu1	CTPR-7	0.0705313724663232	0.083986543431631	0.0705313724663232	0.171456583287579	0.3892485134550819	0.2725936651440197	0.3409231044078053	0.3426253047743747	0.4607168288879449	0.3241653441726378	0.2606353348236868	0.3411119478628102	0.3674591296474431	0.3086638647341432	0.3580328561231398	0.3165772819275788	0.3931441536898449
FICSAP	Yb1	CTPR-7	0.097746396307823	0.0992141745472711	0.097746396307823	0.181465896606219	0.4051297673004663	0.2609292864797958	0.3381397154499961	0.3371283303743262	0.4571963453534451	0.3329246133542721	0.2047757448754442	0.312506364787233	0.3842706332673212	0.328930449162347	0.3699380750237917	0.3324928669956575	0.4118122794636486
FICSIX	Yb1	CTPR-7	0.0671846654514246	0.0793463080316596	0.0671846654514246	0.1758427416103003	0.3966984280209887	0.2737492688199819	0.3431320631023568	0.3426657495871121	0.4656453349052134	0.3298635348222395	0.2595617451770949	0.3290604094266942	0.3687686225068594	0.3154769360434131	0.3658431381644176	0.3216461875542613	0.4004245803305464
FIJJOB	Eu1	CTPR-7	0.0860530901840462	0.1250490569401059	0.0860530901840462	0.170320437150674	0.3989733406606406	0.2225428839360184	0.3155720186906767	0.3215186355318444	0.4404649118771856	0.3305321070137671	0.2418257494247018	0.3192408373675278	0.3491801803132265	0.3128315791608064	0.3659424142199328	0.33152860909214	0.4034132339383122
FOKVAF	W1	CTPR-7	0.1140480753685369	0.1255283505753773	0.1140480753685369	0.186074579576915	0.4159870278588366	0.2660669434081484	0.3515849322453899	0.3441686491143267	0.4577401058860141	0.3427962215134053	0.1996050296685836	0.3342599645427718	0.384481933293026	0.317362856951953	0.3823502692185109	0.3378343007051947	0.4161003656098966
FOPJOJ	La1	CTPR-7	0.0624685696289408	0.1107283932756702	0.0624685696289408	0.1752449239617871	0.402550616815815	0.2471153308290343	0.3342488962828319	0.340110811732477	0.4534061379780745	0.3186100451713256	0.2662583359169899	0.323215548952635	0.3590191146292404	0.3148067248555917	0.3615258788074013	0.3066813387675874	0.3956863143294214
FORSOU	W1	CTPR-7	0.0944498764050966	0.0954591421806971	0.0944498764050966	0.1770463747886286	0.4073879776641271	0.2549434042575767	0.3236013081025798	0.3327578543996666	0.4392460741888249	0.334932104177286	0.2279462499958493	0.3127355482663836	0.381444919789127	0.3355824534895954	0.3665837043079489	0.3280479083560094	0.4116882795710864
FUBJIW	Mn1	CTPR-7	0.1291188271314856	0.1677191940022442	0.1291188271314856	0.1988176653086698	0.4060171298127681	0.2368866259766099	0.3157200242022529	0.3272347543247714	0.4472103882622221	0.3141311138454471	0.1942491706462749	0.3143205184436949	0.3785737292960614	0.295779075158624	0.3435745318120284	0.3240446559747872	0.3907985707913972
FULXOB	Cd1	CTPR-7	0.1435589507862046	0.1841259203688619	0.1435589507862046	0.2070967981802783	0.413727380163548	0.2694775216367112	0.2978278482362299	0.3514046358629636	0.4421022004761787	0.3022363730491229	0.2216076027841945	0.3068863258758903	0.3442754207537213	0.2934439573756324	0.3525686909301885	0.3101581036430395	0.3818915934968064
GECNEH	Mo1	CTPR-7	0.1081337090284146	0.1367072562900882	0.1081337090284146	0.2033525060155441	0.3763633991380823	0.2772739423976513	0.3347626770720016	0.3410257049955165	0.474266800701526	0.3133932607723904	0.2006400724755898	0.2745183072210775	0.3319886623840448	0.3380684581744722	0.3717962670773074	0.2994298948962011	0.3716089702548575
GEDMEJ	U1	CTPR-7	0.1344698917762194	0.1748140793253035	0.1344698917762194	0.1651412965840299	0.402087608035921	0.2699716682070255	0.3310646074925032	0.3397227513318281	0.3943001069921676	0.3285829777909312	0.2719803810968309	0.3539469985580137	0.3824448849307916	0.3226480376088328	0.3551227844787865	0.3289877659140123	0.3966695743395059
GENKAL	W1	CTPR-7	0.1068033554713169	0.1080766899121886	0.1068033554713169	0.1696857368183265	0.3839107166465321	0.2517968348978597	0.3369236614141597	0.3353371641188863	0.4501640402533383	0.3098132103912825	0.2779309193924261	0.3249637752802403	0.3492132863073215	0.3029468877552289	0.35455016172504	0.2993975655912945	0.3860206329137955
GERWIN	V1	CTPR-7	0.1448717675388293	0.1863864136160385	0.1448717675388293	0.2095190736395083	0.3812018496195669	0.2534874800973822	0.3001254196911058	0.327501939091774	0.4387195051064151	0.3124192588244036	0.2520235097092393	0.2944688145308081	0.3372972307355212	0.3095827512273589	0.3435609069650493	0.3155017316836582	0.3847178426230591
GIFZUQ	Ta1	CTPR-7	0.088967749047315	0.0891053127675307	0.088967749047315	0.1684871400849052	0.3986303947108126	0.259582390969132	0.3285101699089321	0.3418872484387533	0.4547681374623761	0.3261745400539779	0.2360482413453897	0.3340108732521298	0.3590596931500763	0.3089077884721307	0.3714860307601377	0.3165088190785151	0.4014663669405404
GOZPOA	W1	CTPR-7	0.0631568665296503	0.1254930388960234	0.0631568665296503	0.1802395898224378	0.417937959937401	0.239273768536475	0.3325531455088069	0.332024895799378	0.4443335069114045	0.3441154624874435	0.2476167345855451	0.3418204477842729	0.3744716515055494	0.3301926343027843	0.3763511440145539	0.3358343413868693	0.4201305937213894
HAHNUB	Yb2	CTPR-7	0.0802382253091249	0.1096981647886235	0.0802382253091249	0.1859108902483857	0.3924606392179545	0.272091253692889	0.3411125312373656	0.3535371106218103	0.466168438458423	0.3204101178402003	0.2121457097030937	0.3052326889341097	0.360504070864163	0.3338159062449484	0.3759823727865304	0.3213378995028134	0.3952183308679827
HAHNUB	Yb1	CTPR-7	0.1045620893576555	0.1185494526503075	0.1045620893576555	0.189636300080976	0.3994251760879018	0.2798566865627215	0.343110178088139	0.3518194860743182	0.4660543723296774	0.3307979560930529	0.1956956497620407	0.3290344249676379	0.3842349230238032	0.3066699866776132	0.3732662132210656	0.3346991153699344	0.4054191644742904
HAHTIT	Y1	CTPR-7	0.0627937742137276	0.1158954270076349	0.0627937742137276	0.189258302473926	0.4115879958377827	0.2578750469023806	0.3378159442276905	0.3409515959560866	0.4511081909560226	0.3280883862452513	0.2402642149957744	0.3246066190273482	0.3572972652916533	0.3318127514361243	0.3761058195320695	0.3167959685804631	0.4059639194479869
HANQIY	Ta1	CTPR-7	0.1427097307870289	0.1758199314367843	0.1427097307870289	0.2215028686858161	0.4130920963582288	0.2964075545356716	0.3594551971249234	0.348516834931346	0.4671460237491592	0.3522712080984028	0.2512561758135594	0.3285524848639575	0.3653077112124828	0.3643679100202281	0.4104495251402741	0.342238299962215	0.4097856127356392
HARVEB	Mo1	CTPR-7	0.0907845564426045	0.0927369918486866	0.0907845564426045	0.1677974817777927	0.411179312759767	0.2523871810687393	0.3370288356178583	0.341452391447016	0.4535440392406326	0.3453562615997991	0.2313135822436201	0.3313266227691501	0.3740020362363497	0.3217904889628303	0.3878757689792154	0.3388835528139714	0.419325781959312
HATHIV	U1	CTPR-7	0.1386434372719615	0.1788446342492249	0.1386434372719615	0.1899713143971806	0.425761492263686	0.2630873840974985	0.3236846790043424	0.3410671857609342	0.4202453564619106	0.3495827948357641	0.2632674036564209	0.3378612759357314	0.3703964863778367	0.3427382639125967	0.3746829758991685	0.3491546630099561	0.4171356975656558
HATHOB	U1	CTPR-7	0.1346834195734417	0.1408218868516924	0.1346834195734417	0.1648557264334752	0.4121355722669265	0.2376110249105923	0.3139890555570314	0.3285216981165694	0.4233241762480765	0.328780579773396	0.2544585489244069	0.3212646107972836	0.3525850523377897	0.3187093779041012	0.3677983886433877	0.3291165516674681	0.405666173177383
HEBROY	Eu1	CTPR-7	0.0714890019743537	0.1234897431854575	0.0714890019743537	0.2063490601927124	0.3981962516728147	0.2721577946476874	0.338715680540989	0.3579786075903715	0.4603694194557789	0.3242627474159184	0.2492538431781571	0.3162134771858486	0.3593388301310294	0.3251062531729619	0.3724123915622	0.3184176742855733	0.3956008137378549
HEPHOZ	Ca1	CTPR-7	0.0490391265516279	0.1333565703892067	0.0490391265516279	0.1972631391768639	0.4097791709531376	0.2659750073877319	0.341514391961798	0.3530480391987974	0.468207709956133	0.3274268976513725	0.2236293646059777	0.333548163142117	0.3808264145940934	0.3264389227826307	0.3592446318465379	0.3228612502693683	0.4039964890965334
HOXZEC	In1	CTPR-7	0.0954161421573726	0.1460829458971398	0.0954161421573726	0.191646237625177	0.4233956269885558	0.235891418900038	0.3186126600927135	0.3323247023848882	0.453037552318567	0.32547560473303	0.1892070648280453	0.3204605598466957	0.3803245522263462	0.3103050220579066	0.3530227806365081	0.3333269667372429	0.4056961544017793
HOXZIG	Mn1	CTPR-7	0.0726802334057589	0.1264376928523296	0.0726802334057589	0.1686142667398783	0.4282290382329563	0.2114678163076571	0.3201848840561985	0.3144580986502363	0.4374296261309327	0.3389963767856008	0.2276755998902048	0.32573528923858	0.3541353318524352	0.3321154966535983	0.3847554211564689	0.3403883430130823	0.4147407532202469
HUVMUJ	Sm1	CTPR-7	0.1449360047086501	0.1635293392212832	0.1449360047086501	0.2430187194241591	0.3872118832464892	0.3008996825305153	0.3179112854102964	0.3452906059702051	0.471397500021589	0.3044387881867659	0.1592022181603681	0.2754513949705933	0.3378083439426948	0.32803603607918	0.3574862094604046	0.2987906351062813	0.3780193944237889
IDENEL	U1	CTPR-7	0.0862307523501086	0.0931830257767321	0.0862307523501086	0.2071268620554921	0.3928937904917565	0.2837251751681985	0.341180291258623	0.3467538934256995	0.4606926836872027	0.3246068794003639	0.2585364202950037	0.3108850670279025	0.36356599788716	0.3209195067834778	0.3710485468259544	0.3185468348691952	0.3959034867285524
IHAYOF	In2	CTPR-7	0.1097952391054557	0.1514088455541577	0.1097952391054557	0.2018426700230043	0.4153072565057219	0.2487047682992866	0.3209705127867828	0.3421695245926922	0.460146937901668	0.3265722763126336	0.1990960681420239	0.3250019117304334	0.3588704139564299	0.313859701561381	0.3763297344454466	0.3299237355103689	0.4091673309727906
IHAYOF	In1	CTPR-7	0.1339868077157401	0.1694825903784912	0.1339868077157401	0.2119834199391334	0.402563078083753	0.2493622090487244	0.3097779305207651	0.3380345971661687	0.4591572171852004	0.307479712689358	0.1770411001702339	0.3062592658916614	0.3733054878585251	0.2871510327946037	0.3420677696986299	0.3186892003598731	0.3883643666823944
IKAZUP	Nd1	CTPR-7	0.0504556903564284	0.1153534018209063	0.0504556903564284	0.1567846125468095	0.4217487151798824	0.2300242621829511	0.3320282649181997	0.325622996709938	0.4293911679839016	0.352369629356318	0.2615080039305897	0.3411882890271661	0.3763860683669948	0.3419706797981449	0.3823640125505739	0.3406212823103647	0.4249701956690067
IKEBAB	Nd1	CTPR-7	0.0726787921022115	0.1334169163584416	0.0726787921022115	0.1680848891721083	0.4223398257787371	0.2244721292341929	0.3242811430075241	0.3248125769081528	0.4309064839048918	0.3419703270329292	0.2690229533050945	0.3329690842838148	0.3746677565713855	0.3405112327502337	0.3682545027670366	0.330700567600705	0.4151432595489028
IKEBIJ	Yb1	CTPR-7	0.0857323740832166	0.0867336337826799	0.0857323740832166	0.1371046389803958	0.4177383347279095	0.2284721065514016	0.3239176940770099	0.324802980479453	0.4228566112588803	0.342212879210431	0.2632580767154109	0.3343155775447	0.3666524554774616	0.3394281634349821	0.3679153369090449	0.3321952845310308	0.4172045894056225
IKEPIA	Sm1	CTPR-7	0.1210856560311374	0.1360909349222089	0.1210856560311374	0.1924219273597612	0.4124549822404967	0.2656361932822063	0.3202680262332094	0.3521125650179848	0.4595146329508421	0.3175585487189302	0.1754585720114526	0.3111311181308652	0.3598945153891644	0.3057617242885113	0.3758213393300931	0.3200028888540967	0.4046819298994215
ILIHIX	Yb1	CTPR-7	0.1185263956873329	0.1590851213435364	0.1185263956873329	0.208871162199079	0.4242300122451378	0.2652073907045246	0.3264442129602306	0.3530989995535213	0.4636202005214124	0.3257188315760656	0.1555915068550938	0.313210255715136	0.3829537919136527	0.3166180566664856	0.3656916426727691	0.3323672069184044	0.4125407599860633
ILILUN	Dy1	CTPR-7	0.1034166124181689	0.1514745247391261	0.1034166124181689	0.2016381506788056	0.4169777938769613	0.2834672854437807	0.332728816177942	0.3321173896920449	0.4612935181299128	0.3168547131524542	0.2138685179831625	0.3328992483374242	0.3658118401714679	0.3110063827957098	0.3488060848266464	0.3062242862833658	0.3933319469312575
ILIMAU	Tb1	CTPR-7	0.1088832767545771	0.1578382232128556	0.1088832767545771	0.206728211886998	0.4184544607293297	0.283418808771034	0.3319136346506251	0.3356646670230403	0.4636499579097462	0.3176795059703832	0.2075051342631241	0.3125090260341805	0.3522730712942417	0.3323260372645895	0.3660539525915257	0.3084887263591905	0.3951328426599384
IMEDIP	Re1	CTPR-7	0.1165832102543636	0.1631234702643404	0.1165832102543636	0.1826614779911837	0.3862453514050668	0.2076707924374029	0.2809665619849779	0.3081198530764766	0.4272847323747732	0.2923084322541958	0.2302446051074867	0.269663400207706	0.3168137359899208	0.3123398686557348	0.3472999248040888	0.3064698156780118	0.3692017133764722
IPEJIW	Sr1	CTPR-7	0.11831353351694	0.1619648461351741	0.11831353351694	0.1910886155463887	0.3830996530621688	0.2490528791952762	0.3275232439802347	0.3291141043624032	0.4307471771763353	0.335269160660282	0.252411043489068	0.3707555429248999	0.3757130395363769	0.3066470954020638	0.3369965618352569	0.3326809146426148	0.386719272053574
ISOKAC	Yb1	CTPR-7	0.0881875376505839	0.0896185925115383	0.0881875376505839	0.1423224201823889	0.4178105275251968	0.2313378757429275	0.3208953503470712	0.3260792246785943	0.4267800951457738	0.3387552621509966	0.2559357598424601	0.3340461469093834	0.3650098281068495	0.3322417681422261	0.364527761896384	0.3302885390789803	0.4152003696871457
ISOKEG	Yb1	CTPR-7	0.0588114451258983	0.130901513325209	0.0588114451258983	0.1595912270825658	0.4233398529697912	0.2199482335444463	0.3265499009168082	0.3168213990155842	0.4223633077291862	0.3449097717456261	0.2665263627141216	0.3402333861873343	0.3768986493474309	0.3396670363285589	0.3683780958169932	0.3327378485485841	0.4192570727639932
ISOKIK	Er1	CTPR-7	0.0888352528423287	0.0911884579899495	0.0888352528423287	0.1414432600819659	0.4188374910285871	0.2304015551123118	0.3190162336289101	0.3256879331743458	0.4252348111741758	0.3395519426676934	0.256421523226473	0.3335217619331871	0.364580864997993	0.3335101624242642	0.3655367527464467	0.3312131509470666	0.4158456169785056
ITESUX	Mn1	CTPR-7	0.1392881712665649	0.1808885372928663	0.1392881712665649	0.2158501836218292	0.4172575067382545	0.2813325974588351	0.3311435684958979	0.3625836379171694	0.457745115247637	0.3241188556108572	0.1541344790935388	0.3064957192122947	0.3792567668673778	0.3112516074831539	0.37181745913747	0.3308325436145628	0.4096129130122306
IVUPIA	Er1	CTPR-7	0.0975630848162935	0.1366683191378792	0.0975630848162935	0.201408003864899	0.3833493326269925	0.2581044177060158	0.3135274455962639	0.3445922527899151	0.4559575663667629	0.3090088523598253	0.1947134342297266	0.2841379861699298	0.3499647616009591	0.3225491690865594	0.3572936887989271	0.3148225492890862	0.3854302184099377
IWESIM01	Mn1	CTPR-7	0.1127829318845212	0.1652330677970591	0.1127829318845212	0.2098332497151623	0.4227641114655013	0.2405858820490398	0.3264740855011646	0.3368234089853718	0.4643306519612625	0.3315847898856726	0.189235476486709	0.3102495412998388	0.355695685764779	0.3250509605458901	0.3897622122487248	0.3414815642293802	0.4076102164890644
IWESIM02	Mn1	CTPR-7	0.1139738805242874	0.1660798296981262	0.1139738805242874	0.2107254604244308	0.4227737200280618	0.2401029825020319	0.3272369272455238	0.3363651469880651	0.464936285432334	0.3323553399474238	0.1897202772242735	0.3105938926890673	0.3557034228862476	0.3259117786031754	0.3909410283092348	0.342408983199179	0.4078230073680345
IWESIM03	Mn1	CTPR-7	0.1133386281674805	0.1655548035668059	0.1133386281674805	0.2098402352730407	0.4218322925097588	0.2389424870143585	0.3261677032230529	0.3354099478229325	0.4640837468536687	0.331434513894384	0.1904518411025005	0.3095866731180137	0.3546541151918967	0.3255079912063137	0.3900341907308007	0.3415828004791986	0.4068599681944864
IWOJEL	Ta1	CTPR-7	0.1174446712792756	0.1694761763276267	0.1174446712792756	0.2185189959678243	0.4266455645343819	0.2953827265971875	0.3591872556078311	0.372651839887151	0.4696474453750024	0.3463378584879539	0.2825923898701904	0.3449143328119415	0.3781604242884146	0.3449161929031066	0.3781590967505505	0.3327897738882245	0.4154993743041733
IYUXUV	Sr1	CTPR-7	0.0866867182805849	0.1104566204814642	0.0866867182805849	0.1820528058394381	0.4002452584116516	0.2717285852241133	0.3491364624000774	0.3444842877223367	0.4535623928587646	0.3395845769287381	0.2236876381195196	0.3116156959872427	0.3616603990917615	0.3358848137677439	0.3804784418015566	0.3265622386511945	0.402260457968202
JALNIU	Eu1	CTPR-7	0.141105541752792	0.1810915062805394	0.141105541752792	0.2306793864269592	0.4223452751585742	0.3000630768249029	0.3485994967414216	0.3687619011501927	0.4813944095773708	0.3325753064476527	0.1594203585669013	0.3178834353198676	0.3779817991626193	0.336104987222484	0.3879633517651442	0.338824570537677	0.4162402773579975
JARXEI	Dy1	CTPR-7	0.1364476144397536	0.1580256995746074	0.1364476144397536	0.2324858554299235	0.3632487531274462	0.3003205162278463	0.3308928721019761	0.3321363230949161	0.4592919541814619	0.313450683978619	0.1821041757199769	0.2651074309953967	0.3221448238091208	0.3333439234964523	0.3752795291423046	0.3007123776118816	0.3637194135858157
JAYCOF	Eu1	CTPR-7	0.0784853818830181	0.1313262666268176	0.0784853818830181	0.1797568519683419	0.4028327527171145	0.207591892297589	0.3268109445802803	0.3097395727254218	0.4468731512515384	0.3458933401792	0.2606591532527693	0.3479261463108832	0.3538660221138431	0.3259132155589354	0.3652459502981745	0.341265461355738	0.4081122612061036
JEGPUH	Mo1	CTPR-7	0.0881899197068371	0.102412954644214	0.0881899197068371	0.1891000232392051	0.4081203610691003	0.2736054785326322	0.3346117001859832	0.3442705162499453	0.4619564508396392	0.3307949101314613	0.2109500980700404	0.3175977211980802	0.3626372327820508	0.3138881978679897	0.3731116573025967	0.3231091343245047	0.4088787472775986
JIKRAZ	Ca1	CTPR-7	0.0901651226521828	0.0902541909838358	0.0901651226521828	0.1634979296286552	0.4061116332023442	0.2559549698830844	0.3381753478959166	0.3459303905216192	0.4486024587854693	0.3357897390447306	0.2283509047822027	0.3162053598729137	0.3767290706244997	0.329627034894317	0.3705539766018143	0.3265706541400371	0.4097828413441349
JIMRAB	Tb1	CTPR-7	0.1189200589140381	0.1537050940017841	0.1189200589140381	0.2256019376980305	0.3668607721107306	0.2772516320969224	0.280666580180726	0.3299400691748101	0.4532075733479572	0.266184686244214	0.2298176875104146	0.2618577556041127	0.3211511407414337	0.2875162102554497	0.3129860877015697	0.2575533555809322	0.3502378454558797
JIMSAC	Eu1	CTPR-7	0.1174955283485443	0.1630932826979501	0.1174955283485443	0.2267725830749833	0.3665928417401554	0.2822641305493268	0.2803223103702174	0.3306986346147372	0.4565475716343795	0.262963730179556	0.2420624804713205	0.2780257764813716	0.3086253116272053	0.2661702408738624	0.3201876566827307	0.2540861478163178	0.3469216090166331
JORSAK	U1	CTPR-7	0.1283369466774293	0.1764134149579833	0.1283369466774293	0.2210904977885173	0.412839393188903	0.232805122109043	0.361354453501415	0.3295788134656694	0.4494219255416248	0.3599630415891595	0.2226523222700545	0.3253798057670611	0.365728066359501	0.3768107984690048	0.3816644985939432	0.3519325837903714	0.4131998514931888
JULNUZ	Nb2	CTPR-7	0.0547132176677289	0.1281816323121111	0.0547132176677289	0.1680013395481807	0.4293501349132811	0.2248444737473278	0.3356216714326712	0.3257089986502067	0.4341226858861544	0.3599889955146125	0.2654583873423779	0.3494935909126003	0.3773197487823188	0.3467240500255501	0.3815852218702155	0.3485227794673745	0.4323462262807057
JULNUZ	Nb1	CTPR-7	0.0661883590211479	0.0951046748139347	0.0661883590211479	0.1403848646242812	0.4265142414930742	0.2301982061917042	0.3355700478315895	0.3293501670807828	0.4237746536911809	0.3615526803771381	0.2716168273977408	0.3474368647608435	0.3809392216586083	0.347200504666727	0.3798657968071718	0.3496614752650394	0.4337319390100107
JULPEL	Ta1	CTPR-7	0.0566140946814294	0.1098428148762116	0.0566140946814294	0.1488906524304896	0.4267402169667946	0.244816676861249	0.3385374469359751	0.3368931191715955	0.4246013941012203	0.3578512062884499	0.2626793167302728	0.3476075126084835	0.3760164425542983	0.3506277804599044	0.3851063938124046	0.3469077096481213	0.4282479110473784
JULPOV	V1	CTPR-7	0.0397861413329478	0.1106368057713252	0.0397861413329478	0.1630959331931953	0.4223357802767954	0.2434304917895595	0.3460797398279217	0.3422043538644121	0.4398735153972576	0.35331864376159	0.2616414885668279	0.3418259090283079	0.3808138942256588	0.3453927161449291	0.3794114622486579	0.3413695263571519	0.42526028540743
KAWDER	V1	CTPR-7	0.0930937594070674	0.1270649516113821	0.0930937594070674	0.1818724678717655	0.4142057567691285	0.2441288194340311	0.321791019225451	0.337735729007083	0.4524646647885087	0.3255639359904063	0.1896660806734926	0.3124559669841524	0.3815664720541629	0.3162387060071376	0.3572102167731814	0.32891314937227	0.4087245778072277
KEDVOG	U1	CTPR-7	0.1286835311152617	0.1504258784070237	0.1286835311152617	0.2212819029330418	0.4215641279670917	0.2971919915001909	0.3530926628017726	0.3442534879681652	0.4854875924971636	0.3383296132323046	0.1472470382695721	0.3180545836907196	0.3789355919527538	0.3177291277577125	0.3884066795417453	0.3398644225789723	0.4208046784835487
KEYPAF	Nb1	CTPR-7	0.0527312935507332	0.1292480934199345	0.0527312935507332	0.1694673641489995	0.4202897157441511	0.2217096160017189	0.3248308264561827	0.3242871608506962	0.4349834388171485	0.3470780225715368	0.2554328628359141	0.332702824355449	0.3781736168437932	0.3430073882699976	0.3655885098145628	0.3424163163665494	0.422018337654693
KIYFEG	Ta1	CTPR-7	0.0395287156673261	0.1218015122734102	0.0395287156673261	0.1730644905776029	0.4098110880092458	0.2313753021317522	0.3282774138965737	0.3298560127913006	0.4408879098355021	0.3356693550548337	0.2471900506707357	0.3314398405914793	0.3719445028946684	0.323617086396452	0.3683157838852248	0.3269417709039419	0.4109582243245902
KOFTIJ	Ho1	CTPR-7	0.0974091896583306	0.13563067038033	0.0974091896583306	0.2004325169977321	0.3821040635065621	0.257375447384887	0.3132922345781404	0.3440912062565426	0.4563086471306234	0.3079819766011901	0.1971176571715219	0.3225494033211162	0.3566974426480566	0.2834658967795012	0.3487606811640137	0.3142909203036712	0.38408023664753
KUSGUA	W1	CTPR-7	0.0612283849282715	0.1298834307489707	0.0612283849282715	0.1950337771550436	0.4097176700781654	0.2623519806954454	0.343453753640391	0.3534053157707167	0.4620052898298682	0.3287584116753952	0.2213504625516947	0.3231946052807684	0.3599537232330551	0.3249855117276265	0.3750694014731875	0.3238247169765696	0.4053567721605428
KUSGUA10	W1	CTPR-7	0.0612283849282712	0.1298834307489715	0.0612283849282712	0.1950337771550439	0.4097176700781654	0.2623519806954455	0.3434537536403911	0.3534053157707168	0.4620052898298681	0.3287584116753955	0.2213504625516945	0.3231946052807686	0.3599537232330548	0.3249855117276261	0.3750694014731875	0.3238247169765695	0.4053567721605428
KUYKAT	Mo1	CTPR-7	0.1367524533962883	0.1424811878455848	0.1367524533962883	0.2190776731167726	0.3779369366572091	0.2809502215017623	0.3203301561308773	0.3338915810276291	0.4194538556090273	0.3327108915655542	0.2331287401188266	0.3385537970877677	0.3732422927136877	0.298751704809393	0.3601606753163234	0.3271899691807101	0.3933073387628018
LAFLEK	Re1	CTPR-7	0.1028158742637674	0.1599486285049092	0.1028158742637674	0.2120612294857818	0.4285259754200423	0.2540869781298041	0.3437362390181033	0.349217186206551	0.4716939220522422	0.3462723981138336	0.1927547521821465	0.3364726103457119	0.3761259585086263	0.3326499784973517	0.3887279253394728	0.3445589422044268	0.4264864773190174
LAHROB	W1	CTPR-7	0.0786831932991192	0.1289896761363095	0.0786831932991192	0.1926001086825227	0.4172233885307926	0.2770844956245229	0.3471694173121384	0.3572346829010105	0.4627170016469834	0.3346245606223909	0.2646898570281079	0.3308450950557453	0.3696781147037908	0.3313680297788985	0.3725820126702741	0.3227356881898543	0.4101251044584682
LAKYAX	Mn1	CTPR-7	0.1393739888889093	0.17947016444731	0.1393739888889093	0.189134077476383	0.4113076363688331	0.2414584703460081	0.3303593803962207	0.3224371210758243	0.4195079438284493	0.3030175807362298	0.1840447080296209	0.294097838380758	0.3373253618324607	0.3153975905603053	0.3558887970587782	0.3166561539873895	0.3888674406150973
LAMNAR	Ta1	CTPR-7	0.122901974249155	0.1695716733538154	0.122901974249155	0.2206259214966678	0.4235288155526694	0.2838811371029697	0.340294419908361	0.3602165890887332	0.4711729116530723	0.3348664029403954	0.1489806238010511	0.315138281023901	0.3856102071284578	0.3303210556472365	0.3807550554919905	0.3385117792725888	0.4201675792272775
LATKAS	Fe1	CTPR-7	0.0402872356917506	0.1257554890566753	0.0402872356917506	0.185013403655761	0.4114853712249397	0.2591672251757732	0.3430003629311011	0.3558396056781376	0.4564539262717368	0.3263704253424517	0.2574075394251177	0.3240910941388694	0.3654155954028207	0.321105921284371	0.3600336307832478	0.3133362524581393	0.4028658594782354
LATKEW	Fe1	CTPR-7	0.0607028056661808	0.1047152702955013	0.0607028056661808	0.1825349981339666	0.3983435542349403	0.2632428658800667	0.3441146538912513	0.3516650711218972	0.4646264085204218	0.326564078897441	0.2595210070543484	0.3334919641610759	0.365704587747165	0.3153754421183985	0.3626049135631938	0.3170149628310251	0.3986774036242713
LATMAU	Mo1	CTPR-7	0.0820245391952178	0.1036243802784371	0.0820245391952178	0.1612295548909772	0.400673563086623	0.2486366802107662	0.3338823385017445	0.3394491625792826	0.4416414873521086	0.3405480477350728	0.2554363024514524	0.3355021196535456	0.3679568100323615	0.3224494259479661	0.3688762096996672	0.3282076843886323	0.4088316481956409
LATMEY	Mo1	CTPR-7	0.0734923940099617	0.1348114679977207	0.0734923940099617	0.1871248456183545	0.4214773344022169	0.2474371371741151	0.3408579200806064	0.3435206575266832	0.4540680442877047	0.3435124808689523	0.2134887427924137	0.3340590451696292	0.3825333989664364	0.3270245634173135	0.3759999995367019	0.3373146672935466	0.4195344403399032
LAYCUK	Tc1	CTPR-7	0.1396654123398902	0.1855526280118819	0.1396654123398902	0.2316311711470582	0.4293012419380806	0.2673805900303345	0.339036671912771	0.3579474768215319	0.4798573582009393	0.3377042513166515	0.1641277964633027	0.3150672929441901	0.3691814863649693	0.3281185551415952	0.3983847845283512	0.348239812972091	0.4159718288531699
LECRUH	Ca1	CTPR-7	0.1235474329462065	0.1625025229847473	0.1235474329462065	0.2076331474249805	0.4167674252775485	0.2696139962245964	0.3444025446260038	0.3540428869472553	0.4629804899051526	0.325911505809935	0.1646608257113383	0.3076918710222429	0.3618351294866991	0.3245055066087023	0.384393992427519	0.322555680254501	0.4077229295475182
LIQHUR	Er1	CTPR-7	0.088138100424754	0.1097924445610808	0.088138100424754	0.1871038246499839	0.3750616726680289	0.2590641335313218	0.3306700549013616	0.3448133904829459	0.4523386220265529	0.310416960932102	0.2610107052903446	0.2979584382998013	0.347486478842589	0.3319895958861202	0.3637733046972215	0.3063705582826698	0.380755382245353
LUMQIW	W1	CTPR-7	0.0220363150027507	0.1110731995492963	0.0220363150027507	0.1697319790002063	0.418146458060914	0.2459030589978275	0.3514881347520296	0.3440744488279131	0.4472618033868646	0.3438679601413604	0.2593303612779067	0.3346861668812106	0.3739367319737479	0.3405096853634734	0.3762092167713586	0.3324143742626823	0.4176692994176309
LUMQOC	W2	CTPR-7	0.0202830252953688	0.119066100619394	0.0202830252953688	0.1743779537582569	0.4140138514462992	0.237617526902165	0.3473159080706736	0.3370394305470848	0.4459682493229919	0.3370047683128323	0.2522575980249882	0.3270166760310164	0.3667308052377495	0.3347674259023557	0.3724066991238138	0.3238149784437297	0.4111316961666233
LUMQOC	W1	CTPR-7	0.0227039241875237	0.1191603242304546	0.0227039241875237	0.1727054575528477	0.4161173700267944	0.2409937140909509	0.3445438870573786	0.3409515687720469	0.4460642082950317	0.3390094666989055	0.2513163420373732	0.329931299934071	0.3690764818401046	0.3360863177841614	0.3721249022223534	0.3266825794922128	0.4141769825471494
LUNPOB	Tb1	CTPR-7	0.1408396831877531	0.1650077431849004	0.1408396831877531	0.1960089258253039	0.4340568234642145	0.2638412728136634	0.3407431723390303	0.3449912175958495	0.4460114899909128	0.3683027926544632	0.2853170298434239	0.3509507565336354	0.3865726718807033	0.3618953717822781	0.3841193241438527	0.361797556756692	0.4312366194846487
LUPNER	U1	CTPR-7	0.1331240675762187	0.1452438971836104	0.1331240675762187	0.1816626997739974	0.3966047844676629	0.2645951312454466	0.3054917147018008	0.3229915112033694	0.4397054733374417	0.300543906427569	0.2849083251352443	0.3050765168422959	0.3291300069652412	0.3107194483436903	0.3714502445855644	0.2930297192939443	0.3761579799212483
LURVOJ	Hg1	CTPR-7	0.0713349170749631	0.1303340687727504	0.0713349170749631	0.1720698770664827	0.4272890721703308	0.2391078265827342	0.3339176433173824	0.3345187093752568	0.4366233774631567	0.3454840083544034	0.2313401387085979	0.336314837763502	0.3761287734040127	0.3363592588806077	0.3862337799580876	0.3379183241632558	0.4249813498470908
MANJIW	Fe1	CTPR-7	0.1305019585927149	0.1713061679042546	0.1305019585927149	0.2171131937944738	0.4176950980041674	0.2610142325246066	0.3186096828146232	0.3458913498004782	0.4578544339351155	0.3181400326818404	0.1567740117368583	0.3101980089610296	0.3788011441484308	0.3021825933492187	0.3542553822647938	0.3287026443661071	0.4012146220365674
MEVQIN	Cd1	CTPR-7	0.1049259707817371	0.1078533159611269	0.1049259707817371	0.1369565839965776	0.4319849637775816	0.2609571364059332	0.3246030886129221	0.3293724181988936	0.4129014715385792	0.3446795900300684	0.2134830266678253	0.3352634230991158	0.3782287336926608	0.3363009646475529	0.3681201132961191	0.3414358444469816	0.4248238738889252
MEXXES	Zr1	CTPR-7	0.0936445388555007	0.1205639077664663	0.0936445388555007	0.1819025774032035	0.3998439750578456	0.2243516669221208	0.3156713788373104	0.305943057107003	0.4168875839589392	0.3191452236071226	0.2660934628496961	0.3134713653043838	0.3452226125155212	0.3162920478175998	0.3484202750715738	0.3113948500188578	0.3937668582091372
MEXXES	Zr2	CTPR-7	0.1015207345274815	0.1139062079806295	0.1015207345274815	0.182635912689331	0.3974760127732311	0.2276821268151286	0.3130680357274883	0.3062080203795064	0.4203869979766634	0.3203334555655999	0.2587638115057679	0.3129685878102552	0.3444098543814824	0.3168671377051188	0.3474721958445463	0.3128507856223715	0.3968619983279856
MIMJAW	Dy1	CTPR-7	0.1430306873739818	0.1514226814789344	0.1430306873739818	0.1741846302181976	0.397376045814238	0.2418710228626349	0.2867868596956275	0.3242005072105026	0.4248078480819121	0.3026175147785711	0.2190782698519148	0.2964222302839936	0.3388443504950391	0.2911075339536407	0.3317849874442062	0.3157723738586798	0.3833609148985065
MINMAZ	Zr1	CTPR-7	0.1445272697575423	0.1475267952817746	0.1445272697575423	0.1809549715202011	0.4395967229210518	0.2814605225273253	0.3392617875548306	0.3236073698458102	0.4373158128415781	0.3534941004694165	0.1619242909041722	0.3360071940841501	0.3715625695394248	0.3360163890041546	0.3715607730722819	0.3522383275911256	0.432489284622971
MUCBIV	Mn1	CTPR-7	0.0938697807271215	0.1075653705051369	0.0938697807271215	0.1399699163706261	0.4279521107395267	0.2606669774692112	0.3248079110668896	0.3351609808497198	0.41600683659304	0.336118921526281	0.2175598564120346	0.3314571267362822	0.3701640849422712	0.3289698335782741	0.3695287292174544	0.3325680523498661	0.4177989152226791
MUDZEQ	Cd1	CTPR-7	0.1371272326262166	0.1650092817263516	0.1371272326262166	0.2187165100802826	0.4052525208283952	0.2472487672928714	0.3083971544128492	0.3260684685035005	0.4499537610172924	0.3133668233145248	0.2040227617852038	0.3138042757931989	0.3403082709483733	0.3037732366614559	0.371420684582123	0.3184634011814513	0.3920637912982982
MUJHEH	W1	CTPR-7	0.0815133802750482	0.1324745087033445	0.0815133802750482	0.1724943832577398	0.421609324883882	0.2530366898428472	0.3352159440113699	0.3480137504276654	0.4377115604939207	0.3468544460896953	0.2745940425674183	0.3366446005055936	0.3695892195495907	0.3388490364832666	0.377815774856951	0.3348265109692928	0.4214000648852804
NARKEY	Ca1	CTPR-7	0.127678070663768	0.1478858367173591	0.127678070663768	0.2020289282499705	0.3786957863144999	0.25728757567875	0.2821971198990856	0.3306443932553508	0.4506781171074115	0.2711819647008863	0.1962505020776548	0.2732586662614633	0.3424933412177799	0.2770591104773702	0.318385447437112	0.2733279088370332	0.3601563695844811
NEJRAY	Eu2	CTPR-7	0.1247473111605554	0.1520203624234578	0.1247473111605554	0.2060015829821986	0.4142497326048328	0.2866655138896937	0.3473066017019579	0.3431186121045287	0.4667177901669535	0.3283531804250332	0.1507728085469339	0.3283304485657433	0.3722564627348116	0.3120326692298521	0.383472426372015	0.3317085106636817	0.4127759297275269
NIQHEB	Sm2	CTPR-7	0.0949152059863445	0.1007724866853444	0.0949152059863445	0.1458917430239679	0.4231036614250427	0.2354405502479076	0.3162460337100177	0.3299583634520919	0.4254445099587419	0.3363681326149099	0.2602814561066698	0.3289644601599798	0.3599269170179286	0.3378606044020448	0.3667688142392737	0.3292599600072132	0.4122579918218603
NOFNUR	Zr1	CTPR-7	0.082885965582379	0.1363721283070771	0.082885965582379	0.1934208706897151	0.4185066076846294	0.2725837579124671	0.3490639388356838	0.3615815142222574	0.4594471348727319	0.3375163056325314	0.2669464679998118	0.333038941723829	0.3732624975656263	0.3383464135929032	0.3701003978941323	0.3247516976062943	0.4122359279647904
NOJJII	Co1	CTPR-7	0.0569534529559248	0.1096202820185277	0.0569534529559248	0.1735776916834901	0.4136799281080138	0.2344955500107896	0.3268714902854824	0.3284224708213777	0.4452053163967109	0.339622867292006	0.2221125225040654	0.3212474127248037	0.37907624550155	0.3348511766481705	0.3649067503737819	0.3363785127685903	0.4169433275800705
NOKWER	Eu1	CTPR-7	0.0746607143644157	0.1437197074398311	0.0746607143644157	0.1984411489015839	0.4087429886092527	0.2772582041864784	0.3331910718637687	0.3497702162967451	0.4612699971085541	0.3152362796523998	0.2247322711872117	0.3231758906323559	0.3589521707574593	0.3102740453665517	0.3538742229822146	0.3064700864253985	0.3959913621017581
NOSVUP	Y1	CTPR-7	0.1447009232388159	0.1717748996299034	0.1447009232388159	0.2149987073270739	0.3765843404306291	0.2913037836371441	0.3335994351319085	0.3373845154950579	0.4349190653265223	0.3209629395824703	0.1975922687452969	0.3338493357848485	0.3830609755530456	0.2814469461277469	0.3327330649640358	0.3092557770944256	0.3759999134219138
NUJQUG	Mn2	CTPR-7	0.1392672025126588	0.1790121338888213	0.1392672025126588	0.2175760191351204	0.4136119246310044	0.2534952146093677	0.3215864405788128	0.3430309151573085	0.4647141442229073	0.3230624694651923	0.1751221648373743	0.3220867551345473	0.3839853207756429	0.2994131879466344	0.3516683814891735	0.3363721699430098	0.3994796366346954
NUJQUG	Mn1	CTPR-7	0.1420924143992354	0.1782736155142401	0.1420924143992354	0.219407206911969	0.4103372005784222	0.2554640443702419	0.3251812940582079	0.3465298791689139	0.4678063708535038	0.3215952056027892	0.1718190883312694	0.3186646905765274	0.3877444812936657	0.2971900390485312	0.3528884770398571	0.3328502925866521	0.3986398056652762
NUQZEE	Sn1	CTPR-7	0.1307550486135515	0.1441194553638131	0.1307550486135515	0.1885406050588203	0.3984906041728111	0.254675249875028	0.3200308398713111	0.3420306006093487	0.4507854557939339	0.3109777337300463	0.189125415240291	0.3134755613542189	0.3786619862594402	0.2948279540895956	0.3443857956528694	0.3159690659404991	0.389356171556672
NUVBIS	Nd1	CTPR-7	0.1302329767935489	0.1620195198096047	0.1302329767935489	0.1931799102077096	0.4117135549118947	0.273574846375101	0.3205034503538919	0.3502879906934346	0.4424125763397052	0.3120556245456226	0.1858372438720551	0.3226722367760475	0.3663811670422247	0.3035428150950086	0.3609612663190522	0.3164576009388232	0.398750539936746
OBASIV	Mo1	CTPR-7	0.0760795769012897	0.1315617220982667	0.0760795769012897	0.1899452667754933	0.4064969588991489	0.2594478727856342	0.3307659246640222	0.3541444767160653	0.4593551243034761	0.3336306410180863	0.20411415560971	0.3335827766257477	0.3745471308285202	0.3124083172110912	0.3649612828968696	0.3349231715940908	0.4078533843528506
OBASIV01	Mo1	CTPR-7	0.0760795769012907	0.1315617220982667	0.0760795769012907	0.1899452667754942	0.4064969588991486	0.2594478727856337	0.3307659246640226	0.3541444767160652	0.4593551243034761	0.3336306410180865	0.2041141556097103	0.3335827766257473	0.37454713082852	0.3124083172110913	0.3649612828968691	0.3349231715940907	0.4078533843528505
OCIWUU	W1	CTPR-7	0.1220309740163468	0.1721193566624348	0.1220309740163468	0.2060181003419136	0.406285852858516	0.276196725396336	0.3194244347779527	0.3518161249120422	0.4515604965077651	0.3234813849137408	0.180929398692687	0.324503919325554	0.3614670420546124	0.3005711762876745	0.3629075841448169	0.3301943945408543	0.4025886569555043
OCIXEF	W1	CTPR-7	0.0976309574501007	0.1561758031403188	0.0976309574501007	0.1972994458805239	0.4010962523860494	0.2621885166404858	0.3194926802998497	0.3463423774296443	0.452179198034917	0.3204780589303336	0.2008933549921749	0.3016830371384423	0.3555942409355266	0.3274774578596123	0.3608894752406431	0.3271407364571995	0.397851373800707
ODIPOJ	W1	CTPR-7	0.0787430070222827	0.0987645581905042	0.0787430070222827	0.1687099675516253	0.3986523939619375	0.2501599405326076	0.3311039269815848	0.3208798624826613	0.4511461060180195	0.3331913816091656	0.2508413137932805	0.3193800420910866	0.349086097441751	0.3380046530459957	0.3880489066417095	0.3283005804445306	0.4060563499993065
ODUDUP	W1	CTPR-7	0.0841567139797868	0.1419650888794563	0.0841567139797868	0.1987630344927503	0.4158541285144463	0.2799960530683402	0.3473051986100179	0.3604756137374368	0.4624924315481305	0.3325411276971368	0.2540599660398392	0.3251419878389699	0.3651742306346827	0.338113115789091	0.3718260342632203	0.3197623811545828	0.406975725430103
ODUFAX	W1	CTPR-7	0.0772001048849	0.1386678002743516	0.0772001048849	0.1947334123638968	0.4220090954909171	0.2729325793499866	0.3517959760347313	0.3658696313298841	0.4595442213941021	0.3376147324678401	0.2690547333586188	0.3350666976534895	0.3731127411703763	0.335921227667033	0.3728011640976109	0.3248591240144102	0.4120317764752135
ODUFEB	W1	CTPR-7	0.0745421739601855	0.1435661090753588	0.0745421739601855	0.1996545171059361	0.4234951225201624	0.2737466002398204	0.3509954096213254	0.3656075999320361	0.4628279260309824	0.3354837062839148	0.2575529206766812	0.3367939781240072	0.3727705590586586	0.332654395354375	0.3712469042657825	0.3233692468939637	0.4111818183131742
OFEKOZ	Yb1	CTPR-7	0.1099249241733249	0.1310159569348269	0.1099249241733249	0.20060510865052	0.4072359932102587	0.2706138800094267	0.3406306548016436	0.3523261707236546	0.4433985498647858	0.3455419986615685	0.2454481290193448	0.3299354079774524	0.3821221911111344	0.324175606943454	0.3802700309257704	0.3354472379201372	0.4134516808353116
OFEKUF	Ho1	CTPR-7	0.0977283138071657	0.1503711369845602	0.0977283138071657	0.1944817924864334	0.4078022161590033	0.2727872888566867	0.3417821158564444	0.3593623760034117	0.4448368745331757	0.3307265945563075	0.2508010235698282	0.3188392144554139	0.359803355203629	0.338706319030265	0.373935702536485	0.3540470619044817	0.4024750315325209
OPUHOY	Cd1	CTPR-7	0.1166805432284875	0.1632007422133232	0.1166805432284875	0.1828797414545217	0.4308859411251024	0.2202185771148455	0.3248553895364128	0.3182031169565667	0.4266364037269752	0.3425194018949661	0.2221311451956726	0.3523612639748507	0.3836209470350979	0.3272309737549127	0.3614981204938481	0.3532615329597238	0.421009228854217
OPUHUE	Hg1	CTPR-7	0.1278834939323732	0.1711977783552604	0.1278834939323732	0.1894588780968123	0.4304354147547563	0.2264989678997846	0.3301295480048156	0.3226875578668814	0.4280794388762793	0.3475788836230024	0.2268173767295875	0.3326232926644805	0.3666917027703466	0.3567865869296275	0.3857724856098831	0.3583525911860795	0.4258032276789583
OQILAE	W1	CTPR-7	0.1416625585980213	0.1439176966598473	0.1416625585980213	0.2030255624704139	0.4117602928628933	0.270660738492903	0.3017859329549889	0.3253772819385996	0.4038198029329436	0.320758981101099	0.2434141526743042	0.3221612228858584	0.3561546711004471	0.3319889583580301	0.3515638756669161	0.3186365664241977	0.3963710019863503
OTOYAY	Eu1	CTPR-7	0.0870096189998227	0.1210190288539487	0.0870096189998227	0.1726113247633348	0.3928135942545497	0.2734708567363464	0.3354440643318088	0.3347792775244294	0.4445449623675572	0.3172821980439054	0.2277956075603844	0.3327566475518709	0.3642670976271168	0.2976651168628374	0.347178276284718	0.3481183378811138	0.3873864627544919
OVAGUO	Sm1	CTPR-7	0.1178960355418536	0.1183380072310584	0.1178960355418536	0.1890702141953923	0.3972215585839878	0.2688451499433076	0.3249322116603412	0.3366501574529486	0.4476664173601776	0.3103532166345962	0.2419368186766017	0.3125860893732396	0.3693099348103295	0.3319600338066172	0.3605810953886337	0.3056569325997484	0.3877225175391705
OXUWUA	Tm1	CTPR-7	0.092089385519487	0.1384849047059799	0.092089385519487	0.1949485887966839	0.4248494896291176	0.280418628085532	0.3472117777054649	0.3430786454745997	0.4608062945923775	0.3310843402316071	0.1927494516283565	0.3331445729028405	0.3774628135990932	0.321762104870148	0.3637367309132537	0.325306902494185	0.4135272509175938
OYODAK	Ta1	CTPR-7	0.0534473461708321	0.1074307740335532	0.0534473461708321	0.1742745081989659	0.4171168513779258	0.2524044618354078	0.34634286179815	0.346808731189254	0.4537941121751855	0.336686461484795	0.224415910407356	0.329816948192686	0.374399108250133	0.3240654816896721	0.3734996786746056	0.3268111082854599	0.4144268309128669
OYODEO	Ta1	CTPR-7	0.054177550575965	0.1048652556433527	0.054177550575965	0.1720757350203169	0.4158496457669269	0.2530488277113156	0.3474036017251413	0.3477636623851384	0.4524168324157473	0.3362437914460876	0.2268711986912474	0.3233129290101879	0.373159174022021	0.3310466250839027	0.3734080626461631	0.3260459402575978	0.4136071949634993
PAPHAS	Pu1	CTPR-7	0.1174448366001957	0.1641112555303139	0.1174448366001957	0.231332055206903	0.417170638965244	0.3068923562191045	0.3490388377395355	0.3493822350999089	0.4917747440207889	0.3267480855963755	0.1506378267337704	0.3191940624627302	0.3742625081738574	0.3255655271456952	0.3732815579559014	0.3289732876156399	0.4110726022347031
PARFUN	Mn1	CTPR-7	0.0880616946754479	0.1341185208346759	0.0880616946754479	0.1859604198770638	0.4214477362749205	0.2493493412386396	0.3336252191946348	0.3452237614860783	0.4542098619692533	0.347242484977502	0.2298572543212119	0.3400477329581522	0.3761624856301076	0.3305648747818221	0.3767856630349153	0.3418061759543647	0.4214143369857113
PARFUN	Mn2	CTPR-7	0.0971512689887607	0.1339777301489191	0.0971512689887607	0.1885965876516185	0.4253810871504358	0.2508018186403347	0.3349256783517494	0.345301598394363	0.4577049972767681	0.3487029563532474	0.2273881842493681	0.3329748826091331	0.3792175822724585	0.3390549541326343	0.3767805957104869	0.3448036236704478	0.4243373903313437
PEKGOE	Ca1	CTPR-7	0.116102364530744	0.1688172586532206	0.116102364530744	0.2186642860836997	0.4312878845500584	0.2668323361733755	0.3498364992519323	0.3537699142864868	0.4726090866014112	0.3455755383751547	0.1526448699197238	0.325627788666375	0.3748468815846019	0.3350711574002004	0.4028436654920653	0.3431106145676382	0.4244732970243105
PEKQAB	Yb1	CTPR-7	0.1240935623008541	0.1478469248653512	0.1240935623008541	0.1934221716033567	0.3918660286855274	0.2451887394466094	0.3172525339018128	0.3146545472764231	0.4532093721383694	0.3093738876032628	0.2323075762653106	0.31031506885243	0.3284346505049916	0.3269016808742077	0.3832403995985622	0.3106692503323249	0.379866294425715
PEKQEF	Yb1	CTPR-7	0.1028995978706333	0.1430527038963029	0.1028995978706333	0.1964282910312326	0.4062625167345026	0.2675966671482103	0.3387782867427113	0.3353059830168019	0.4611815506543721	0.3264802928786803	0.2346977169426284	0.3322448295814196	0.3744895310306079	0.3261266353225533	0.3492184592821227	0.3230079412650027	0.3981393258595024
PEMGAT	Sm1	CTPR-7	0.1183451386314088	0.1273654193661417	0.1183451386314088	0.2011805538707431	0.403669693077009	0.2674191920380677	0.3333111494916404	0.3429025255630741	0.4464194735002251	0.3379988508332354	0.2000693778176346	0.3235966937292158	0.3863021576145741	0.3099464405549162	0.3694204171014144	0.3291310167566932	0.4059444631306246
PEMHUO	Ce1	CTPR-7	0.1230426080147628	0.1296211629129508	0.1230426080147628	0.2057086785738891	0.4007214602093081	0.2662157898806999	0.3311584487092102	0.3381225447239101	0.4404374996828782	0.3407620036983643	0.2063310480792452	0.309304414724809	0.3682694619376619	0.3241729266118011	0.388083638309282	0.3301847826479369	0.4043030268256126
PIGHAO	Fe1	CTPR-7	0.0317241989787848	0.1237381891604584	0.0317241989787848	0.1721267918004149	0.4212620115330779	0.2167786752558498	0.3407260247582726	0.321143063876982	0.4425859031864132	0.3403649674668962	0.2663998525606164	0.3353902160152874	0.3758305893312548	0.3353902160152873	0.3758305893312548	0.3271025264284965	0.4173320068710882
PIQPEM	Mo1	CTPR-7	0.1200367148223127	0.1601584984148748	0.1200367148223127	0.1796889061667957	0.3790873936549312	0.1973433589273465	0.2719972958360501	0.2964368232876853	0.4190921062937775	0.2860550398409943	0.2436814768795246	0.2661506912369085	0.3063903863770928	0.3104327362929812	0.3408957873150269	0.2997901456270749	0.3610774007424078
PIQPIQ	W1	CTPR-7	0.1407642098344411	0.1784386370892407	0.1407642098344411	0.195351761703703	0.3679049223357488	0.2160193974955158	0.2703803599859067	0.3114676844814529	0.4290316002208211	0.2759562006623594	0.2268109599184851	0.2487089398462146	0.3057400999937908	0.3047497629951137	0.3370320751037771	0.2889555489794174	0.3532718741154675
POFFEW	Mn1	CTPR-7	0.1201160349348003	0.1480630614559118	0.1201160349348003	0.2090547577424417	0.4149015974317475	0.25942411073167	0.3284860554742975	0.3473999123674531	0.4714236763336792	0.3273024239404754	0.1765606391748016	0.3141982634858834	0.3592731921998602	0.3131512404624181	0.3804998670342024	0.3323196572844585	0.4077028127094781
POHBIX	Re1	CTPR-7	0.1250978963164143	0.1645589666588711	0.1250978963164143	0.188900465333908	0.3810345498334646	0.2171107040557269	0.2764153928570146	0.3129578428594068	0.4321148850770411	0.2823063270779821	0.2191511052728602	0.2648660692851818	0.3138423949624098	0.2986823343888645	0.3414879165184572	0.2953709761001792	0.3628997999449257
POHBUJ	Re1	CTPR-7	0.1339902094731794	0.1529022766256465	0.1339902094731794	0.17405869684274	0.3746231484603778	0.2205254266289447	0.2762296899627604	0.3157576947461805	0.4242585592934637	0.284479282882042	0.2253756224816421	0.3067261022537703	0.3388270746720561	0.2612899730222739	0.3142478259708964	0.2961348343389436	0.3623381327189821
POLFUS	Yb1	CTPR-7	0.0785975899142599	0.1065789175242048	0.0785975899142599	0.156759327478532	0.4073950559819801	0.2483745400626739	0.3320815706859122	0.3445980586509134	0.4330355488991216	0.3249955889096128	0.2572146344148779	0.3327610341407789	0.3597794404052279	0.318189386565047	0.3694229423772971	0.3134514221610679	0.3993496414547628
POTBIM	Tm1	CTPR-7	0.1450343054301028	0.1597791410892932	0.1450343054301028	0.230143697446318	0.3804893071018692	0.3021117979707257	0.3205752201701115	0.3406592460773038	0.4727664511609373	0.3071690996625561	0.1726401035184029	0.3321408519199305	0.3666077205530439	0.2717854083830002	0.3324802122499067	0.2985146068060654	0.3722531030893203
POTBUY	Lu1	CTPR-7	0.1449755953824775	0.1607739943970072	0.1449755953824775	0.2301287498712671	0.3833539245073954	0.3018036638061352	0.3216521611708499	0.3420049572458132	0.4735372267279654	0.3082537347422	0.1693027766664875	0.3306926221666492	0.3671627227551827	0.2743446831270751	0.3348254230262475	0.3005242465276541	0.3751199386293499
PUCBAT	U1	CTPR-7	0.1255032400944765	0.1423113630846616	0.1255032400944765	0.1914002225118959	0.3990569188053621	0.2845395574819606	0.3156764608869919	0.3513641977758269	0.451158531875227	0.3077493269221775	0.2564683883377708	0.3002181568802997	0.3584092171069859	0.3301951614984282	0.354517881438071	0.2965134217139912	0.3805519595036082
PUHZUP	Eu1	CTPR-7	0.1044565353980797	0.1083610057084053	0.1044565353980797	0.1792778653041795	0.4074822403255826	0.2541428623107065	0.3241718295163542	0.3196504324089499	0.4516907238999289	0.3298959641374398	0.2823750946209099	0.3308898902580726	0.3449501442097345	0.3334529767790256	0.3832103058597964	0.3217682570584777	0.4014002598891377
PUJHUZ	Tb1	CTPR-7	0.1000627630630876	0.1043746317149342	0.1000627630630876	0.1766546728051883	0.4072047836561279	0.2568574134902162	0.3276804162716625	0.3234265983193131	0.4546950787681806	0.332297845699568	0.2807032460982457	0.3336751744532629	0.3490003161043539	0.3328538750404987	0.3856502295151252	0.3231083319864488	0.4049384815319611
PULTUN	Sc1	CTPR-7	0.0758997487781728	0.1423325090037402	0.0758997487781728	0.187025609477099	0.4169410559042521	0.2472780860655085	0.324900955268753	0.3404396279186388	0.4475143422072647	0.3347036739453593	0.2043915825129855	0.3182050036350959	0.375047909595838	0.3311687926031512	0.3660104977302837	0.3326847924445461	0.4144234239404047
PURQUO01	Bi1	CTPR-7	0.1278191502074761	0.165936020473104	0.1278191502074761	0.2261195906011485	0.4084945137031046	0.2789862891691244	0.3390863468495061	0.3304627592195633	0.4664280414806603	0.3277253558847706	0.2467647727679816	0.3258077513651966	0.3469996918940983	0.3361640310667819	0.3732819932473862	0.3217293754029572	0.3970879369894514
PURRAV01	Bi1	CTPR-7	0.1229496502700863	0.1603017466825061	0.1229496502700863	0.2160071030742988	0.4196355184950675	0.2862217445685382	0.3274355964674282	0.3325134388649113	0.4656428455493748	0.3143328617060839	0.2328587182760622	0.3129674507787094	0.3556991882569141	0.3264476250566799	0.3526985145348241	0.3035178397316735	0.3902383785030066
PURRID	Bi1	CTPR-7	0.1126404626533462	0.1455789838142124	0.1126404626533462	0.1992449157901427	0.4223072516876882	0.2750393412429145	0.3345422521523187	0.3276218531824955	0.4635452779406806	0.3233366136895476	0.2372946082069072	0.3197201702303935	0.3497393776657826	0.3312711997525835	0.3641190758664895	0.3104793589450162	0.3974387047575068
PUYCUJ	Yb1	CTPR-7	0.1041441193558509	0.1508578172888318	0.1041441193558509	0.2131799679706395	0.4037546682484348	0.2889162723675779	0.3398439848420345	0.3337113055173558	0.4778710010766508	0.3208823216976216	0.2301065724672658	0.3098308773566258	0.346022783296681	0.3212473575491192	0.3631446963119823	0.3106077313027114	0.3947180713205581
QEBZAA	Ca1	CTPR-7	0.1075302620188629	0.1648656132987242	0.1075302620188629	0.2233329729661457	0.4115284076930863	0.3005360663507473	0.3174646947094858	0.3480861886290994	0.4562318541185082	0.3074650074671974	0.212144176283848	0.3116038108453424	0.3559602417686835	0.3262262055342512	0.3501507488963278	0.3009632167220751	0.3875875480311785
QELZUC	Sn2	CTPR-7	0.1438005806360855	0.1753895703100726	0.1438005806360855	0.2176827587981547	0.4013088671767891	0.2559698109997558	0.3109440863497837	0.3436143714511577	0.4664185061374097	0.3047892184638584	0.1614378871929437	0.3065431571140018	0.3728157023019898	0.2878198300917963	0.3427714921429804	0.3163341672034164	0.3865446690078105
QEMBAL	Sn1	CTPR-7	0.0948819372758231	0.103569698696361	0.0948819372758231	0.1761753835766522	0.4110447834415132	0.2637042588225791	0.3349441382773983	0.3441340547695054	0.4587254666369441	0.3290518418570796	0.2133167172608331	0.328366879125486	0.3593303516470363	0.3168347940436959	0.3780515148690151	0.3237873761525652	0.4088848834462445
QITVOH	Er1	CTPR-7	0.1403981639987339	0.1537247538276827	0.1403981639987339	0.2036154506916979	0.4287311319898401	0.2704792482808916	0.3464284761701586	0.3605465813672051	0.4646316668524682	0.3633362096408294	0.2685312901853585	0.3506936984266519	0.3893292063103054	0.3491839809759109	0.3836141102992878	0.3564180734818318	0.4338926043703285
QODZIT	Nd1	CTPR-7	0.0814510014443882	0.1084802503583919	0.0814510014443882	0.1726984725162989	0.4123144886153168	0.2480409569566742	0.3331603162707037	0.3346468839613707	0.4306772969151645	0.3457890797878903	0.2585382693843141	0.3277970605367844	0.3827448988833608	0.3428944697409361	0.3791772164222623	0.3386343344066775	0.4188167696623083
QOLQAJ	Re1	CTPR-7	0.0681267347663424	0.1388725867000103	0.0681267347663424	0.2018507848607488	0.4103545842539025	0.2739635803850419	0.3443175856960229	0.3543926095329865	0.4715240248286283	0.3232441298586775	0.2286201756739114	0.3248690910483224	0.3619150834006141	0.3152261444714673	0.3593575783461508	0.3132390240712709	0.4024974036774411
QORKAM	Eu1	CTPR-7	0.0860139177377018	0.1440635150331712	0.0860139177377018	0.1916687391606653	0.4043766563431422	0.2662880410986382	0.332637968458939	0.3595813047971989	0.4525755847470714	0.3223279674209819	0.2097213206616793	0.3080297639274266	0.3623030482246328	0.3237134587683736	0.3693373999373427	0.3203750228108262	0.4022333605567713
QUCZIX	Yb1	CTPR-7	0.0455875562679266	0.1321250705253895	0.0455875562679266	0.1962749399970815	0.4171136703826795	0.2684473958825524	0.3450597850366655	0.3610400653320422	0.4671173378248928	0.3287110446080874	0.2266645928917046	0.332615483829203	0.3663716992886497	0.3266112442769878	0.3701993500506966	0.3201292857898202	0.4091096220511047
QUSGIW	U1	CTPR-7	0.0923032462052691	0.1198001564451727	0.0923032462052691	0.155729283970931	0.4037038730945098	0.2412947875394952	0.3306313844708517	0.3250172121567514	0.4264928466246192	0.3215704129689126	0.2735439006927697	0.3278615441461361	0.3758110839271154	0.3178127713944048	0.3460992302248824	0.3143095827686293	0.3933554010386966
RALNAX	W1	CTPR-7	0.1237622892682838	0.127761573103856	0.1237622892682838	0.2103865612192177	0.3924230696524044	0.2757617592828971	0.3102474442754165	0.3225226486740799	0.4141180747404514	0.3240746091297868	0.2644149544403914	0.3291442899602952	0.3684086496284861	0.3249187276717675	0.3501967243554291	0.3162336641962407	0.3981225928844838
RARJAV	Nb1	CTPR-7	0.0717491358091594	0.1310973704775234	0.0717491358091594	0.172249593626419	0.409181182136586	0.2325723647571256	0.325947556364604	0.3267942451438521	0.4322622445435986	0.3472585880160228	0.2727879565112562	0.3504052787727865	0.3720977900534462	0.3285331279878953	0.3684363732256791	0.3404978651258603	0.4142246209656606
RESDEA	Cd1	CTPR-7	0.1315110945080315	0.1731023626043263	0.1315110945080315	0.1964753633695605	0.3748922865652266	0.2678588694513265	0.3042896576180708	0.3439232131960275	0.4268616117257127	0.3067907784726913	0.2133263443920149	0.2751227324875565	0.3402130725381656	0.342801589512609	0.3652963397430496	0.3116408105865273	0.3770668450796358
RIPMAH	Yb1	CTPR-7	0.057583327047641	0.1081206405821271	0.057583327047641	0.1770179503674767	0.4012982437852167	0.250628528727531	0.3325360279281379	0.3424238136398682	0.449182657691703	0.3328971151585835	0.2367470385918175	0.3369391340896183	0.3762851247899477	0.3162163913762125	0.3649478983135327	0.3313105095753461	0.4045475025556777
RIPMAH	Yb2	CTPR-7	0.0975508429834261	0.1541561370000865	0.0975508429834261	0.1896524121601895	0.4079556513148691	0.2463825523531296	0.3057350563446163	0.3369300014910926	0.4436199392738231	0.3127610512646401	0.190319035622707	0.3014914166004714	0.3616375425191872	0.3055345670621756	0.3494357701862379	0.31945885703737	0.3989570153151814
RIRNOX	Yb1	CTPR-7	0.103700756481931	0.1421765520402563	0.103700756481931	0.1819924548158352	0.414372077704508	0.2659314326688126	0.34681351950953	0.3346243493157391	0.4427816080450555	0.3365177612204745	0.2574655742132492	0.331961390674543	0.3573916905394358	0.3395383827307874	0.3669414454910277	0.3254826508662655	0.4092701747051596
RIXCOR	Yb1	CTPR-7	0.0967747275857278	0.1535314185123601	0.0967747275857278	0.1952545668656599	0.4124366533324308	0.2882689899882381	0.340756066305122	0.34829458245638	0.4494048815338038	0.3252371411847453	0.2643685888597884	0.323184456330032	0.3564253939143621	0.3293972412819805	0.3605657887379052	0.315863145371028	0.4004595195527454
RIXDAE	Er1	CTPR-7	0.1165669622662211	0.1593485277801694	0.1165669622662211	0.2320416412921341	0.4096423608166657	0.3110662303599009	0.3255485084734807	0.3534159735701688	0.4636911773150391	0.3168194077154289	0.2519726027211569	0.3122036800338059	0.3555819223130831	0.3274050871393277	0.3569063001501003	0.3022175674921895	0.3879489254695519
RIXDEI	Er1	CTPR-7	0.1075167953707302	0.1587376666246087	0.1075167953707302	0.2017349139651376	0.4147815494056878	0.2898375981319043	0.3414757318550108	0.3479553595574901	0.454082527009408	0.325968681199683	0.2673839514140486	0.324483228778779	0.3575701935133799	0.3316461060316701	0.3608156580812514	0.3158863655223701	0.4010344271742374
RUDKOR	U1	CTPR-7	0.1341553123837554	0.1474707761130008	0.1341553123837554	0.2130595687270789	0.4174940912884008	0.276184487150508	0.3215780759694349	0.3479980705922748	0.4625981680110392	0.3145906902889926	0.1569139314924722	0.3129081447726567	0.3554943605902328	0.3070486429557514	0.3759547355612315	0.3179179363939106	0.4013045933215253
RUTKOH	W1	CTPR-7	0.1235914529316056	0.1490283646307981	0.1235914529316056	0.1689203198700893	0.432369220876122	0.2395451679145697	0.3347289186605139	0.3055419829355186	0.4214057079756106	0.3539176936866495	0.2730453829874537	0.3508694983065737	0.3696074438515645	0.3495871550262463	0.3639558006894056	0.3442422432358348	0.4266552587859236
SABTUL	Tl1	CTPR-7	0.08218596244406	0.1429190374624162	0.08218596244406	0.1761641476277726	0.3902100061983202	0.2062093115788893	0.3177778242224286	0.3100285336267886	0.4339856696702823	0.3134871085346163	0.2839298301506322	0.3089790842769788	0.3529783839154543	0.3092151559445747	0.3535156116503689	0.3005735853972908	0.3883557326584255
SADTUN	Zr1	CTPR-7	0.1150772912859276	0.167711321187597	0.1150772912859276	0.2156116601714657	0.4330203749729095	0.2689606506520263	0.3413756317398877	0.3616487416441515	0.4684415814062895	0.3417030100090251	0.1561343029959908	0.325671022245223	0.394366979549149	0.3278628075957893	0.3804027923696018	0.3423763500858872	0.428465949088827
SADYOP	Nd1	CTPR-7	0.1138512644337739	0.1592721037940773	0.1138512644337739	0.216344757163422	0.4193061739771783	0.2871654182860596	0.3476751574409164	0.3580337546061803	0.4658133977213779	0.3311638368821846	0.1851483496599877	0.3195900666438296	0.3795570337421117	0.3300054341934822	0.3773307325731906	0.3316326746558072	0.414667515707232
SAFFIQ	In1	CTPR-7	0.1099970733473756	0.1589311394350643	0.1099970733473756	0.2180379183371598	0.4022609135271163	0.2813967938658987	0.337895513521543	0.3708697672427554	0.4726167356937093	0.3187235410111841	0.1700754590592569	0.3028461381656065	0.3624283246856154	0.3294615851940536	0.3832236815568354	0.3246705388218431	0.3984889913286023
SERROW	Zr1	CTPR-7	0.1292368916816151	0.1613071989586613	0.1292368916816151	0.2310805796685329	0.4109924738718777	0.2992162290546998	0.3395991616604171	0.3555185788262465	0.467836913962922	0.3290470043199002	0.1457580008276804	0.3043289176428393	0.379472117572142	0.3240031527131763	0.3805746625459112	0.3366927842833954	0.4112756209071447
SERXIW	Sm1	CTPR-7	0.1326882846996854	0.1457565354335859	0.1326882846996854	0.2231178154431491	0.4132639055614345	0.3027694170453462	0.3458129549988993	0.3424746287015522	0.4718907821565951	0.3394805935493839	0.1772992445621738	0.3194527454780427	0.3823044433790554	0.3142640463610587	0.375932018569836	0.3343890966987126	0.4144160475851495
SIQZIB	In1	CTPR-7	0.0873733046226878	0.0911885113391165	0.0873733046226878	0.1959827718866242	0.3820885030224968	0.2654184547896848	0.3204322492140536	0.3321676102664919	0.4511696180698518	0.3072035468039788	0.2537517512038363	0.3253234218279143	0.3523357782461945	0.3012243666707537	0.357524652766738	0.3002561589236014	0.3838505085032972
SIXSID	Ca1	CTPR-7	0.1007733740442711	0.1612538058709489	0.1007733740442711	0.2245384659176793	0.4183426412228054	0.2926073119031531	0.3538601592796044	0.3349422364548855	0.4816860901926955	0.3348393618782808	0.1673607501695549	0.3436849458978612	0.3913362719692952	0.3120551605540321	0.3562542153248845	0.326836949613676	0.4075543325536937
SOFLIL	Ho1	CTPR-7	0.1287925056220432	0.1453185398351043	0.1287925056220432	0.2034381799455802	0.3832853100962418	0.2504819189530337	0.2923621379467576	0.3318081360346778	0.4443531146237151	0.297972829186423	0.2410033740945711	0.2901132836016145	0.3457491994840465	0.2953596924128618	0.3306979147742616	0.2980872843675921	0.3787122316351217
SOFLOR	Er1	CTPR-7	0.1245567546839166	0.144625346242471	0.1245567546839166	0.2040420751457933	0.3849600208548125	0.251589201061457	0.295217672158388	0.3328722114352237	0.445405035759243	0.3012386731503252	0.2367179480397735	0.291652583053243	0.3482310445365592	0.2981141640534601	0.3342024944777854	0.3015123861446813	0.3824764653677043
SOFLUX	Yb1	CTPR-7	0.1211692519076873	0.1413209762300737	0.1211692519076873	0.200913780591577	0.3866192469822605	0.2506048779368672	0.2967284461599422	0.3337153204754576	0.447857265723844	0.302465404118919	0.2327368023101956	0.2926055623812525	0.3501837000955975	0.2988512342080853	0.3355192186331894	0.3027515119472782	0.3841391538885592
SOHVES	Co1	CTPR-7	0.1372118039166749	0.1664407740002935	0.1372118039166749	0.2177036917100807	0.3727104081470516	0.253140829689794	0.3216912336587074	0.299937702253776	0.4366301702579614	0.3328705376376973	0.2913858107089528	0.330324013557029	0.3552416525026685	0.3054932002797917	0.3265336985442056	0.3279892259039753	0.3838767567082962
SOLHUW	Nb1	CTPR-7	0.0587205465190794	0.1061770875821175	0.0587205465190794	0.1476560421745286	0.4276370431352522	0.2372338144408149	0.3385757403564475	0.3329882547703243	0.425843944106155	0.3597628325807747	0.2666650352144815	0.3483077761655436	0.3861288946039301	0.351167827404189	0.3805526719495671	0.3476442271855169	0.431582027384855
SOLHUW01	Nb1	CTPR-7	0.0563150806102456	0.1076051130215593	0.0563150806102456	0.1486261172242869	0.4294033347683157	0.2365108298551745	0.3372399959248529	0.3321427326592903	0.4260313661544229	0.3604641098309666	0.2634391287971573	0.3487652225597722	0.3851005323666315	0.3502250544607598	0.3811179912712037	0.3484492024244535	0.4321711075718861
SOTMAR	W1	CTPR-7	0.1266273399078579	0.1390474731835252	0.1266273399078579	0.14353422751835	0.4371900195849325	0.2198695055714103	0.3168743089186531	0.2839717877616725	0.3988140752374327	0.3565082513230947	0.2918676016289764	0.3515339980722531	0.3518497123954806	0.358658858059823	0.347597931160408	0.35824449582229	0.4185152005287615
SOTMOF	W1	CTPR-7	0.0824378708228913	0.0974765212672183	0.0824378708228913	0.1724353972825764	0.4132057598078668	0.2658644139208141	0.3462628957912941	0.340111996861228	0.4574765444848774	0.3393913524880217	0.2483811403091832	0.3224616995444147	0.3684846084210847	0.3324423067940735	0.3719817560884377	0.32610616323936	0.4119121066955578
SOTMUL	W1	CTPR-7	0.1133293111302775	0.1560441763765497	0.1133293111302775	0.1726679371809829	0.4272973494689761	0.2232479196345977	0.3267434449962236	0.2927257034107422	0.4204070041686287	0.3554698506585634	0.2807247234059298	0.3453953050380345	0.3567634776174657	0.3544498765668432	0.3546618955400195	0.3483321398380943	0.4238582124948597
SOTNAS	W1	CTPR-7	0.1262783946878639	0.1399314097097528	0.1262783946878639	0.1568712087222007	0.4374864314036424	0.2287019129747943	0.3232772508339507	0.2965395242244906	0.4135569523140199	0.3567703335339131	0.2735233776974891	0.3500092121451734	0.3685386924675061	0.3569254412508387	0.3519223497945616	0.35038294863817	0.4190786064911549
SUCMAE	Sm1	CTPR-7	0.1333670902221371	0.1808129399500853	0.1333670902221371	0.2272703480589185	0.4245646537536937	0.2634717797195706	0.3338228074384568	0.3551881724600325	0.4768094548784937	0.3321679021538345	0.161543735074383	0.3091982632849467	0.3646461231510292	0.3224424818782107	0.3934498318966802	0.3430319959775922	0.4111361383462912
SUGSIX	Zr1	CTPR-7	0.0730386216271682	0.1243447494407611	0.0730386216271682	0.1811624596588648	0.4135571485314104	0.2642736050648027	0.3502347005834481	0.3602427155504064	0.4515362424683439	0.3349954307647478	0.2572324268835781	0.3364736352322238	0.3717657706640297	0.3326733295157169	0.372509769675052	0.3252428959022733	0.4107639382130154
TADKES	Y1	CTPR-7	0.1331020488933087	0.1723170994990031	0.1331020488933087	0.2153458414941416	0.4099858187357443	0.2653049026397774	0.3135160512483676	0.3542798641059242	0.462830587350809	0.3105551232699395	0.1784233291087409	0.2919837634445254	0.352793772227978	0.3017155020800436	0.3651561282283724	0.3204637581470396	0.3951826971417667
TADKES	Y2	CTPR-7	0.1353394746533451	0.1719024000058245	0.1353394746533451	0.2117211355478233	0.4043580720568372	0.2598592992022328	0.3081271678827623	0.3492259179498452	0.4596060718770899	0.307379494085184	0.1813118882106404	0.2862194010183576	0.3477585732939416	0.3035283135383048	0.3613376458527149	0.3185338436655419	0.3907722251293933
TAQGAT	Ca1	CTPR-7	0.084384730019776	0.1381918784039229	0.084384730019776	0.1836549258118027	0.4008334368850222	0.2309848214309276	0.3336823645910312	0.3279142750733425	0.4467384724639948	0.3427570426461019	0.2362455882481462	0.3625874405331136	0.3710923539829479	0.3186334259964937	0.3481939636102886	0.3368967919709104	0.4012767139106483
TAQGEX	Ca1	CTPR-7	0.1023259862288021	0.1292093665259527	0.1023259862288021	0.1926713865988208	0.3892325057684868	0.2208087127252714	0.3169967484399257	0.3072397251386564	0.4343390966770337	0.3452341119017012	0.2546092293425652	0.3216139682055585	0.36092111166835	0.3549211272557773	0.3494950366085494	0.3373256967143089	0.4047054220403602
TAQGOH	Ca1	CTPR-7	0.1199198569506283	0.1669806148383891	0.1199198569506283	0.2104312514783829	0.4024664868735896	0.2704577592705348	0.3472674538644368	0.3327885812005924	0.4565976837015724	0.3361742983337386	0.2641887045065115	0.3264940295273541	0.3494936478639122	0.3439789869574334	0.3779634134297824	0.3279403362764782	0.3998395260492919
TAYPEP01	Hf1	CTPR-7	0.0877907022772955	0.1336757876816901	0.0877907022772955	0.1851154943096007	0.416100194421566	0.262830772110276	0.3292277525772196	0.3533829322597233	0.4520865481721601	0.3342710501950406	0.194223829548245	0.336106133302257	0.3747754695466322	0.3213515884433947	0.3746883384852321	0.3332555299871588	0.4136666786527785
TAYPEP01	Hf2	CTPR-7	0.120306773509156	0.1570235512712327	0.120306773509156	0.2204193669164262	0.4133237313653825	0.2954222703073006	0.3502980090811625	0.3470665282886775	0.4701977450291336	0.3261387033905558	0.1776589785586975	0.3152030753633523	0.3762654127723993	0.3308399877824166	0.372812574360456	0.3275012972616413	0.4093502730572406
TAYRES	U1	CTPR-7	0.1358226299434184	0.1593334161989282	0.1358226299434184	0.2418853299510086	0.4044166353585547	0.3201213028814115	0.3582089257578271	0.3609677424028128	0.4657418629555672	0.3389074009035437	0.2622710221303522	0.3265548819535146	0.3725311792882057	0.3249787513260502	0.3685179500061754	0.334393976986973	0.4032913501279264
TECRUP	Ca1	CTPR-7	0.064284250209374	0.1098845606741496	0.064284250209374	0.1753901951166691	0.3969850684037865	0.2697920097112501	0.3369842392652719	0.3487798228874169	0.4539092027570798	0.3206784682165992	0.2463760176258485	0.3314462378210536	0.3626515089866467	0.3083846748252687	0.3524918541708037	0.3086188376878114	0.3935595061682155
TIKHEC	Hf1	CTPR-7	0.084359335377585	0.1354064386465867	0.084359335377585	0.1944045678240869	0.417821464639978	0.2733924582823048	0.3490264354243544	0.3614084080628402	0.4612822016573306	0.3380394681860834	0.2659030902954923	0.3324848693997528	0.3735618399788713	0.3380872508135379	0.3706758309577753	0.3252646756142888	0.4127858578367564
TILJAC	U1	CTPR-7	0.1228260603181225	0.1691806335012468	0.1228260603181225	0.2313965175587152	0.4069730347835506	0.2915150547131723	0.3430843931937673	0.3536661003294624	0.4766634905525946	0.3293679569811489	0.1630319493537657	0.3419591775373392	0.3959885486621866	0.3098455136563106	0.3621837163184688	0.3377202826092398	0.4046518469539035
TOJYUP	Dy1	CTPR-7	0.0881637931250914	0.1095365553415864	0.0881637931250914	0.1707862973537177	0.4163721380006814	0.2483964403728111	0.335090994209457	0.3374631108739067	0.4441586636344968	0.3377523431046653	0.2587547947792029	0.3318818132029023	0.3811465839173955	0.3373420769344943	0.3665919315088854	0.3268353793882582	0.4107546646323746
TOZJAV	Nd2	CTPR-7	0.1067080364045412	0.1528468180480253	0.1067080364045412	0.1879469572833488	0.4108339668011224	0.2407728522016655	0.3341524062791002	0.3345138087470599	0.4336428908686892	0.3449188213469986	0.2860398136345596	0.3430653436200257	0.3807351071375978	0.334450321489301	0.3737530031654582	0.3345316140565106	0.4130641546714392
TUDBOK	Yb1	CTPR-7	0.0851945640621077	0.1226771004887137	0.0851945640621077	0.191265112075941	0.4009360184082791	0.2569678569428778	0.3318146464368399	0.3440213324518237	0.4402344432075143	0.3259042825756701	0.2533920327029419	0.3129674438700821	0.3622917772491504	0.3376402160367069	0.3651974408663443	0.3127219503629374	0.3985952777118751
UBEBEL	Ce1A	CTPR-7	0.1432730848990894	0.1589468404660133	0.1432730848990894	0.1668089586654921	0.4282141213165679	0.2262804036525848	0.3070472065761303	0.3167190043514526	0.4105433886658963	0.3373714226309086	0.299662432886368	0.3497561238876607	0.3655160832312452	0.3535667235542592	0.3530320818369254	0.3455214626419867	0.4076520528141111
UBEBEL	Ce1	CTPR-7	0.1432869098971193	0.1589526125153172	0.1432869098971193	0.1668202567926666	0.428226200973011	0.2262898177141183	0.3070540071270443	0.3167354615319697	0.4105537227125	0.3373840094485508	0.2996631664067042	0.3535675107675364	0.353046481667603	0.3497703546967802	0.3655133392938055	0.3455358452739061	0.407560406527975
UBEXOQ	Fe1	CTPR-7	0.1439199079418391	0.1884344228253071	0.1439199079418391	0.2319133611629902	0.413390102681037	0.2664162977472774	0.3272276572009149	0.3569430364647459	0.4767862486028699	0.3217461584919491	0.1501889638783225	0.2952109330040169	0.3582124166629192	0.316370842233226	0.3872217345121705	0.335132649925401	0.4015471735078449
UMOHAG	Lu1	CTPR-7	0.1135851377281346	0.12440019246393	0.1135851377281346	0.2205228580464409	0.4005115338460724	0.3005040691718761	0.3443924189617988	0.3472320525682182	0.4601207319551511	0.3383354248023548	0.2465617705926499	0.3270868995664728	0.3720553031517761	0.3133796708568582	0.3686875379485544	0.3277170843830818	0.4018542798703032
UTIXEC	W1	CTPR-7	0.0826956790295638	0.0943174304485986	0.0826956790295638	0.1461841638042668	0.4161923302117276	0.2259196611954081	0.3097888712316749	0.3253381215223771	0.4284419667301082	0.3341660243370791	0.2491468756884363	0.3306006043540092	0.3550329166663408	0.3240718147320813	0.3625224976956379	0.3362425628707493	0.4114024136339128
UVUKEC	Yb1	CTPR-7	0.0679267661541465	0.0904050320563607	0.0679267661541465	0.1524039398231689	0.4105527769563487	0.237812133675166	0.3296822111168134	0.3341555757936296	0.4367720626900256	0.3341410792542595	0.2435882870161732	0.3323823283981644	0.3655760543409864	0.32300549194076	0.3759650896874716	0.3246492398611266	0.4128384312061415
UVUKIG	Er1	CTPR-7	0.0714441882180224	0.0894218356849157	0.0714441882180224	0.1521188611043299	0.4112633115932801	0.237736233785424	0.3278526419892218	0.3334640146318554	0.4369809650745362	0.3342530412334366	0.2422375267258163	0.3316827444667977	0.365313610248307	0.3234897901551591	0.3744455975318601	0.3251908836853924	0.4129636309312687
UXOLUR	Lu1	CTPR-7	0.076360925990648	0.1356793162394109	0.076360925990648	0.1810742425631981	0.4062567680202686	0.2391127901650402	0.3152851426694761	0.3321664532824979	0.4450071477047808	0.3291912187227259	0.2195162905752601	0.3269926281853582	0.3563597857610553	0.3100472959474774	0.3634969982632488	0.3324539186374577	0.4062315451255428
UYIXUY	La1	CTPR-7	0.1299981256332738	0.1599529674346295	0.1299981256332738	0.2218543437706664	0.3684528404573716	0.2789384625137878	0.3004624158049446	0.3100130602565644	0.4523719754361371	0.294127967101603	0.2619218780163038	0.2726802266303965	0.3045134581941779	0.3117294570702772	0.3699260885310307	0.2850993956963121	0.3528730682295379
UYIYAF	Nd1	CTPR-7	0.1209389936703941	0.1495736291615054	0.1209389936703941	0.2208267819169157	0.378365939148672	0.2773570817111562	0.3085513140905284	0.3139708893166298	0.4538115270067824	0.3026898077814405	0.2581555836505078	0.2825555404356976	0.313974389442868	0.3161102632817222	0.3744953979397536	0.2929205116772314	0.3630157742253002
UYIYEJ	Sm1	CTPR-7	0.1185311451870251	0.1458287169464982	0.1185311451870251	0.2227530363289302	0.3806902064501887	0.2771323427060672	0.3096980957341012	0.3129886671759657	0.4564799089466581	0.3045238848610118	0.2554418563405298	0.2845008391613823	0.3153528840957351	0.3176839595639547	0.3761558707383778	0.2945082491118033	0.3651222552806835
VABMIU	W1	CTPR-7	0.1040799060288038	0.1044073600511905	0.1040799060288038	0.1715875174154083	0.3829865778917785	0.2570513906186493	0.3177817532785961	0.3349430370903916	0.4542558895973271	0.3086529009453784	0.2704446554378932	0.3255874204582309	0.3491282074351547	0.2998395270325902	0.3523671300576567	0.2978527831110358	0.3847626360557614
VACMUI01	Ce1B	CTPR-7	0.1401592584393474	0.1737426449889557	0.1401592584393474	0.2350623488375434	0.3941354549533868	0.3139398091588922	0.3347954993915791	0.3566652788544858	0.4609842891279906	0.3094379915394799	0.2637487988178311	0.3036908678387066	0.3477083886066537	0.3267004671474262	0.3654435649281301	0.3039001106163153	0.3822954650743897
VACMUI01	Ce1	CTPR-7	0.1401594823110064	0.1737428486621056	0.1401594823110064	0.2350619522940991	0.3941347738234615	0.3139561457656002	0.3348013476329726	0.3566633155496067	0.4609834516635027	0.3094352263889186	0.263749922455887	0.326700102936182	0.3654453527510984	0.3036898610293513	0.347706733352665	0.303898284746246	0.3821485796789625
VACNOD	Sm1	CTPR-7	0.1261621232707165	0.1638891626683885	0.1261621232707165	0.2308809075199681	0.398758673736642	0.3129887842784042	0.3384083307118152	0.3554617366479581	0.4650632111735757	0.3148513587715975	0.2531092521783903	0.3064386168352896	0.3506354451457136	0.3238967305945761	0.3623567056084988	0.3072723587416026	0.3874619256089235
VACNOD	Sm1E	CTPR-7	0.1261626631596339	0.163889294063504	0.1261626631596339	0.2308778146225537	0.3987620940859148	0.3130045521889545	0.3384889325848106	0.3554670785020907	0.4650585760060493	0.3148549625530861	0.2531170485074542	0.3239001088610282	0.3623592732109557	0.3064442428106362	0.3506402408652562	0.3072761211773822	0.3873170800117096
VACNOD01	Sm2	CTPR-7	0.1267499683889681	0.1532182069216499	0.1267499683889681	0.2386778363086583	0.3995351726522115	0.3221608957722192	0.3417457602558235	0.3637472221367971	0.4650722435099059	0.3187865615187792	0.2672452020103085	0.3146754079699674	0.3594972287954383	0.3126658633781512	0.3578302123112396	0.3137349713140789	0.3915543161031631
VACNOD01	Sm2A	CTPR-7	0.1267599563371586	0.153221142662405	0.1267599563371586	0.2386848904452644	0.3995320421951201	0.3221497227165189	0.3418251867012681	0.363747399015888	0.4650638747365933	0.318786630174524	0.2672547415120383	0.3126651723786371	0.3578312850936752	0.3146746621006643	0.3594992742058673	0.3137347016238182	0.3916942901164496
VACNOD01	Sm1	CTPR-7	0.128165015601419	0.1638487853879505	0.128165015601419	0.2377290352078619	0.3977087572842691	0.31459669824651	0.3375559314256816	0.3536769820376487	0.4662932186322867	0.3144153417197149	0.2537378243419899	0.3054591712708839	0.3489674438061961	0.3225475037774429	0.363413151996084	0.307858397907379	0.3861038245730596
VACNOD01	Sm1A	CTPR-7	0.1281796786189388	0.1638540530094439	0.1281796786189388	0.2377433445212414	0.3977070289199111	0.3146236471924713	0.3375782433987792	0.3536810675239364	0.4662954444038145	0.3144111707269331	0.2537402959670683	0.3225478605376244	0.3634146304414294	0.3054558482262378	0.3489670052363759	0.3078548063596832	0.3859520023150606
VACNUJ	Sm1A	CTPR-7	0.1332100906946493	0.1561670250512463	0.1332100906946493	0.2459337710089293	0.4001319667747152	0.3267363528633544	0.3388079441305874	0.363704134956004	0.4635897623283517	0.3185354509320468	0.2599943894288872	0.3102179789870787	0.3582403625585026	0.3170690786772822	0.3605036213704393	0.3123199624793204	0.3912303825055837
VACNUJ	Sm1	CTPR-7	0.1332171442540853	0.1561776660250616	0.1332171442540853	0.2459350630957798	0.4001368146777534	0.3267208931679232	0.3388698171051995	0.3637109906518043	0.4635945473846043	0.3185339911074696	0.2599981256968179	0.3170699743607533	0.3605043991186646	0.3102223219629003	0.3582437528463696	0.3123218373983673	0.3910874312704478
VACNUJ01	Sm1A	CTPR-7	0.1323818409479356	0.1571901164414868	0.1323818409479356	0.2438694943835552	0.3988407577209085	0.3256203103282887	0.3391270681808018	0.3639444800859357	0.4646387119924715	0.318040650822575	0.258482552388789	0.3178920875222937	0.3611776091974811	0.3086263296396732	0.356189127570684	0.3114418414137638	0.3895498366339799
VACNUJ01	Sm1	CTPR-7	0.1323959989986965	0.1571995413043016	0.1323959989986965	0.2438795067755988	0.3988323877655142	0.3256020330430501	0.3390597900320455	0.3639422983054218	0.464636657229411	0.3180344561970545	0.2584903331184268	0.3086202653902516	0.3561811996193698	0.3178984542021241	0.3611855932717603	0.3114383793070137	0.3896876280638597
VACNUJ02	Sm1	CTPR-7	0.1354932414484867	0.1636098561861309	0.1354932414484867	0.2439424844153714	0.4010045635012759	0.3230988898400235	0.336806556224822	0.365326824601364	0.4626363046709806	0.3166968306840143	0.2597635937239295	0.3092996071219452	0.3560325825177047	0.3187652698090537	0.3601408196920843	0.3093052809629507	0.3898043753223547
VACNUJ02	Sm1A	CTPR-7	0.1354981483516616	0.1636122665814983	0.1354981483516616	0.2439430860363416	0.4010021521592232	0.3230826496407374	0.3368786048312545	0.3653259774337095	0.4626335456849287	0.3166951851989015	0.2597620152299041	0.3187670078076616	0.3601425702824617	0.3092967268804009	0.3560307126914633	0.3093044086373037	0.3896541689821006
VACPAR	Sm1A	CTPR-7	0.1353725794565418	0.1636975058725474	0.1353725794565418	0.2436091582366992	0.4010383151768338	0.3228898482366535	0.3368391133931141	0.3653790429709508	0.4625717642879719	0.3165402123555423	0.260272092758422	0.3094238090116841	0.3560736265023215	0.3185294651333651	0.3599891935831583	0.3092381856695176	0.3898166844964
VACPAR	Sm1	CTPR-7	0.1353749026186544	0.1636993669998186	0.1353749026186544	0.2436058062189506	0.4010430175926186	0.3228687026735047	0.3369198560149216	0.3653887344923952	0.4625740318850931	0.316547191452174	0.2602770569784458	0.3185216774749037	0.3599819879076175	0.3094294564397429	0.3560812700813929	0.3092452965612131	0.3896742031896806
VAKDUJ	Ce1	CTPR-7	0.1382786086032739	0.1532886199519033	0.1382786086032739	0.204894404374237	0.4244463949534288	0.276283098306644	0.3281446971113322	0.3621809573733596	0.464200695386075	0.3295071238457778	0.1576210914236395	0.3144057694408825	0.3767906478141162	0.3119121342655491	0.3697006761608848	0.3364626303624074	0.4139283884440323
VEFKOG	V1	CTPR-7	0.0827477850741908	0.086402181610465	0.0827477850741908	0.1639725364017185	0.4022600533998343	0.261754307089007	0.330333726055192	0.3405971830888002	0.4516881310704366	0.3252716869094211	0.2245663908495385	0.3089731070514472	0.3706569262745131	0.3331854843946096	0.3575732314784675	0.3165432198603494	0.4032365228635287
VEFKOG10	V1	CTPR-7	0.0827477850741888	0.0864021816104644	0.0827477850741888	0.1639725364017184	0.4022600533998342	0.2617543070890068	0.3303337260551919	0.3405971830888003	0.4516881310704368	0.3252716869094211	0.2245663908495383	0.3089731070514473	0.3706569262745132	0.3331854843946097	0.3575732314784676	0.3165432198603494	0.4032365228635288
VEKZOD	Gd1	CTPR-7	0.085259012653389	0.1202958553595429	0.085259012653389	0.1815569743532946	0.3934554751380148	0.2584459985745879	0.3300386785438167	0.3505626265793196	0.4540075296236736	0.3183393636397046	0.2632763965077844	0.3071269258769152	0.3594484613335207	0.3229863173007468	0.3526082400166823	0.3060706423868647	0.3918419267551021
VELDEY	Dy1	CTPR-7	0.1236248321500365	0.143721220394147	0.1236248321500365	0.1826183280073142	0.3946976704115373	0.2432945701662446	0.3000835878624739	0.3261672724545211	0.4411716265378131	0.3152166278531625	0.243579117107108	0.3002547694840161	0.3432136625287755	0.309344434452393	0.3461389265388426	0.3232819826284399	0.3938164180317835
VESWOJ	Eu01	CTPR-7	0.1053160604363031	0.1450523091529838	0.1053160604363031	0.197333802922502	0.418897399541323	0.2729904802859361	0.3359216630492528	0.3408473963275436	0.4609265317665397	0.3213341542446664	0.2355929292769331	0.3224012895987717	0.357505190942032	0.3299879203015727	0.3610911746001313	0.3111283268688641	0.3977826596098552
VESXAS	W1	CTPR-7	0.1232777345447752	0.1348937648736063	0.1232777345447752	0.2163467079866964	0.4056719216800833	0.270659455085352	0.3133252943107584	0.3317093855418863	0.4213286401753364	0.3237802739379651	0.2779756587126332	0.325696625112902	0.3659013327256736	0.3361138755852109	0.3547630730411844	0.3093756650522846	0.3900422765426315
VEWPAQ	Sm1	CTPR-7	0.10123998640092922	0.1489412826698558	0.10123998640092922	0.1745092961016904	0.401547120399685	0.24266903829836328	0.33581148736578603	0.3205547666997931	0.4289168211773337	0.3215399850105288	0.27422765860593107	0.3338268713503254	0.3749903702739012	0.3168852896538798	0.35292480116944264	0.3153355248297399	0.3935959523547992
VEWPAQ	Sm2	CTPR-7	0.14496984637007165	0.1502759505263749	0.14496984637007165	0.24106852908967105	0.3628056850764199	0.3045969114831295	0.3190170099714937	0.3653145393411252	0.46289602677480557	0.2850166358024656	0.24525625251728791	0.2850771457874903	0.33426310812806737	0.3305191687582042	0.3730405565460093	0.2906417607229224	0.3568330922552145
VICWAH	Cd1	CTPR-7	0.11178757693403153	0.16460605550755722	0.11178757693403153	0.20972044470650153	0.42499577455487075	0.2382411098547843	0.3284448982437452	0.334933391155116	0.46489639993016674	0.33510605785966563	0.19896455138002297	0.3145268282463306	0.35643546778576396	0.32763985103461435	0.3906825208430005	0.3442250229298882	0.40955092874623694
VICWEL	Cd1	CTPR-7	0.11672729554496984	0.13627766888878046	0.11672729554496984	0.18581435796345933	0.42385516502534104	0.26970573910348367	0.3402426686380451	0.35712045359931677	0.45294302417094773	0.3444393028126102	0.22790339392347556	0.3485227952538095	0.3794440134316572	0.3265221096013186	0.37324200151856546	0.3425932736779609	0.422073498940792
VOHPOY	Mn1	CTPR-7	0.12859562907381597	0.16946916936709666	0.12859562907381597	0.1885142103494495	0.38807776100211155	0.26008784772833415	0.3036461446660961	0.3342526216596502	0.4320548991777342	0.3006307706612734	0.2051612702265479	0.31219510766476644	0.3533065163050598	0.2840646984355919	0.3487493203310143	0.30383651697886216	0.3833787378161849
VUDQIV	Cd1A	CTPR-7	0.08605553288050542	0.13872399138231073	0.08605553288050542	0.18593053211908883	0.385686723813873	0.2605141759034961	0.3280389217099719	0.3180356391549139	0.45028430275770454	0.3222872742743483	0.23863282629796567	0.2995776373154004	0.33300177604747566	0.35517978898796543	0.3869863976608734	0.31802335024927814	0.3831195235696624
VUDQIV	Cd1	CTPR-7	0.08605826798987594	0.13872137369767723	0.08605826798987594	0.18593266222865923	0.38568029292155526	0.2605161942882164	0.3279565854870137	0.31803481601714007	0.45028856160428854	0.3222809539209586	0.23862855861374205	0.3551765371808624	0.38699367945325963	0.2995695060007953	0.33299628032083495	0.31801689475934836	0.38296744114737247
VUVLOQ	Yb2	CTPR-7	0.1258868151929135	0.1350983706055031	0.1258868151929135	0.2263215963216733	0.3796817219692364	0.2941144393295736	0.3342192950171431	0.3303354159607281	0.4356104972315445	0.333952659543055	0.2448538680682362	0.3444112563939975	0.3954419449671911	0.3023422319451073	0.350428390302101	0.3260627538933019	0.3869659798991518
VUVLOQ	Yb1	CTPR-7	0.126629286140026	0.1647588632028343	0.126629286140026	0.2306763805783914	0.4028495437616382	0.3021194120308862	0.3333557426528933	0.3405249011026445	0.448736893406742	0.3197311039287924	0.2136128409562895	0.3403565577098564	0.3828863351278548	0.3126434329077189	0.3565218886410772	0.3119074603587341	0.3968423464616983
VUWSUD	Tb1	CTPR-7	0.1336960053097649	0.1583501923666792	0.1336960053097649	0.2281112385193503	0.4225722276478877	0.2904851687809491	0.3542581819188182	0.3437823584511617	0.4665534851523802	0.3383114882694606	0.184710703188473	0.3286828221650492	0.3983433536976265	0.3305059493053778	0.3706445927548687	0.33740138131626	0.4229174387450361
VUYGIG	Ho1	CTPR-7	0.1087018112028068	0.1298731652122045	0.1087018112028068	0.1825787266484734	0.4052260479395111	0.2609023701336126	0.3262566720004071	0.3545598478375596	0.4500448459037978	0.3273185297532518	0.1990106033538479	0.3063054012645926	0.377632043101281	0.3261542147820363	0.368153131576129	0.3260717975557533	0.4077625018030141
WACPUL	Ta1	CTPR-7	0.0557133071745013	0.0941086290668621	0.0557133071745013	0.1474503761584039	0.421359201135859	0.2312655658483351	0.3359282885296977	0.3277675634954879	0.4310437722227227	0.3563705527977752	0.2610969184237935	0.3459018894082818	0.3758779938340876	0.3378053729376746	0.3853071259137813	0.3484971468429543	0.4279059290753848
WAPLAB	Cd1	CTPR-7	0.13202572756734424	0.14170983965856135	0.13202572756734424	0.2304672548842069	0.3989745929710594	0.2998791242858373	0.34826991062177565	0.3519398250257788	0.47414268337115284	0.3368027351812635	0.19066214922516558	0.3056129480849714	0.3709361020095131	0.33422546992027335	0.39075048322011696	0.3379518840333276	0.40616798350450334
WAVVAS	U1	CTPR-7	0.13374586668395583	0.1609871184789659	0.13374586668395583	0.22126264093800663	0.42153428985981767	0.3005376542953576	0.357542120572723	0.3395986022384316	0.4836843877961322	0.34108645873375965	0.15412824339679707	0.3388592395417989	0.38940722567123653	0.3160090417298299	0.3716737644033255	0.3379791361012304	0.4173034006436748
WAVVEW	U1	CTPR-7	0.09717036506301435	0.15297450984411526	0.09717036506301435	0.21544684372550593	0.4202117013782202	0.2846437692905851	0.3571098994286708	0.34979915096920283	0.4813583645458767	0.3476906928722567	0.19453587088571342	0.3389720516430369	0.3802537044570176	0.31950296390662636	0.36569736664255564	0.3296207412736947	0.4134674002221982
WAYPUK	Yb2	CTPR-7	0.07981197759862545	0.1389436073719115	0.07981197759862545	0.19473571836639314	0.36691734084666777	0.26949065927144183	0.3151659290976404	0.3331898405433974	0.4519763630774498	0.29228785042988176	0.2502537542052132	0.2782093024620115	0.321098664874571	0.30058771380073795	0.3392894525222475	0.28081330728967235	0.36316822872710386
WAYQAR	Er2	CTPR-7	0.08668250727466735	0.14221139365999597	0.08668250727466735	0.19970370446487293	0.36173155551634917	0.27295039915453756	0.31017828613332693	0.33129398222514544	0.4550968900796965	0.2917033792878574	0.25069228390551707	0.29575408013115034	0.3347147709680157	0.2719188299291666	0.3159745050406587	0.2746652468536074	0.3570547830110292
WELPUY	Ti1	CTPR-7	0.10837670474434227	0.15504507971590867	0.10837670474434227	0.20163124987292838	0.4231210818759075	0.2533612441668612	0.3244983072861166	0.347400227858331	0.4601063725846943	0.32928724430056355	0.172260017243795	0.3176332776000664	0.38217941398071964	0.31213142538609984	0.3619898584034887	0.33909410537441836	0.41108988506904337
WELRAG	Ti1	CTPR-7	0.11015461255378323	0.16251633808315363	0.11015461255378323	0.20789025804914668	0.4142620414545205	0.2527751053847864	0.3209604410950179	0.3465314570301607	0.46297849576735234	0.32301101698749163	0.17268634767091084	0.3084447032455521	0.37647014443867716	0.3094094483953962	0.35782422433107297	0.3314647248820017	0.4056682567473417
WELRAG	Ti2	CTPR-7	0.12053114090753504	0.1623637706837874	0.12053114090753504	0.2111623663349445	0.42019366569346916	0.25907960138164166	0.3257349196739595	0.3516786659040429	0.46747916769208303	0.32403800234120056	0.16476072193742433	0.3047817414904971	0.35955851128000627	0.31406147589478245	0.3829763678135891	0.3326458396549605	0.4060097555987257
WEMDIC	W1	CTPR-7	0.0909960724053323	0.1200711053184844	0.0909960724053323	0.1877105653454322	0.3958218596526773	0.2633767216135471	0.3366721196387319	0.354098805230799	0.4634911963386829	0.3171415623380727	0.2022594796964442	0.3034372371892199	0.3621284136347655	0.3350549642309302	0.3756631289850696	0.3186806076393104	0.3964035497253606
WEVNAP	Sn1	CTPR-7	0.1210205191532849	0.14573500797793434	0.1210205191532849	0.1979892349340296	0.41492312644928536	0.2493458762375479	0.31866935300436866	0.3389396668636377	0.4616218170059884	0.3182694672718511	0.17828679749249174	0.31347276672303964	0.38059401817847366	0.304622317038002	0.3507132489615134	0.3246594914933747	0.39976653587877686
WIBDIX	Tb2	CTPR-7	0.0758118868208659	0.1012679126793375	0.0758118868208659	0.1964092101819712	0.391443611620917	0.2686507629243236	0.3383783253176214	0.348083891888839	0.457566876042598	0.3263942622952556	0.2587290451274473	0.3251946378955595	0.3776389795835697	0.3128367795151152	0.3607083300552189	0.3224189982113037	0.3941716291364178
WIBDIX	Tb1	CTPR-7	0.0840497077458638	0.1281549986350462	0.0840497077458638	0.199122858127982	0.4075807095181135	0.2662476031080207	0.3293007314148473	0.355091828460155	0.4664110488551013	0.321640460557799	0.2048527687038895	0.3209508930155029	0.3783414133955085	0.318981199734291	0.3616710365136321	0.318091239165812	0.4065388381766026
WIWNEW	Hf1	CTPR-7	0.09106761775206053	0.11423533189021151	0.09106761775206053	0.18859078281718467	0.396550708856496	0.2719210768350413	0.32461259230672485	0.3438756269432577	0.46099893964369093	0.31879287013654506	0.25941330980192734	0.3076268449429208	0.3627572915089546	0.32776740130524407	0.3528826014515895	0.30572161232289863	0.3933870916722489
WIWNEW	Hf1A	CTPR-7	0.09107427523534525	0.11423783770447525	0.09107427523534525	0.18859454477946125	0.39655449875370663	0.27192424413245625	0.3246872645767086	0.3438723682837237	0.46099334745790915	0.31879399154677934	0.2594197499252722	0.32776726091046693	0.35288069914348846	0.30763156870950953	0.3627630999373359	0.30572335246983456	0.39324391212227566
WIWSAY	Sm1	CTPR-7	0.1288843786199862	0.1747827140838707	0.1288843786199862	0.2223200283203033	0.394733447018151	0.2857852702253156	0.3245022287289961	0.3614116686920228	0.4724759683891933	0.3087371662504891	0.1634783840432053	0.3209676456107115	0.3705197724447583	0.2878468552960823	0.351609731461701	0.3196228556921982	0.389193326553065
WIWSEC	Eu1	CTPR-7	0.128424067654798	0.1759342720363173	0.128424067654798	0.2236813063885424	0.3944012970469558	0.2863153204424278	0.323868095114839	0.3629678508405165	0.4735092758858904	0.3072159672982926	0.1620332320543086	0.2875278227769924	0.3516834130234653	0.3223420714715516	0.3718029107179537	0.3176815875750243	0.3886767034725185
WIWSIG	Gd1	CTPR-7	0.1271137697137309	0.1763328755991417	0.1271137697137309	0.2232647733387316	0.3971522894393496	0.2842458959686962	0.3254098174761244	0.3666841501655582	0.4726454802575233	0.3112982093001533	0.1603046398682675	0.2896536518196446	0.355801313939151	0.3204788005714186	0.3705993509460617	0.3214713803888987	0.3925702929278432
WIWSOM	Tb1	CTPR-7	0.1286875985883624	0.1770379480547218	0.1286875985883624	0.2270126267198305	0.3960362344570602	0.2860784500092392	0.3268764406751867	0.3688126355697111	0.4750067434530396	0.3102628649953819	0.1586932459131938	0.2887121884375639	0.3559611292810591	0.3215020749688669	0.371827170633895	0.3206308617629525	0.3917208691161831
WIWSUS	Dy1	CTPR-7	0.1273171570896058	0.1761332392621993	0.1273171570896058	0.2258277460849112	0.3976918226344609	0.2858955619003153	0.3277477883025539	0.3700596216815748	0.4740738098236369	0.3109434042253765	0.1575876266695693	0.2902569478034915	0.3574755955415339	0.3233486669758333	0.3726738935296109	0.3206669770807364	0.3931367192477779
WIWTAZ	Ho1	CTPR-7	0.126253154036223	0.1720917548949964	0.126253154036223	0.226539899722347	0.3986937802329671	0.2833391924651245	0.3265166771114499	0.3686376571327459	0.4735716695888581	0.3141239701517868	0.1578190368404942	0.2909922774655264	0.3603386857995708	0.3201514824558663	0.3705247844052085	0.3240109342789905	0.3955991492204666
WIWTED	Er1	CTPR-7	0.1289841453933435	0.1740599564572723	0.1289841453933435	0.2290808615199822	0.4014064586061678	0.2859461520541913	0.3293414630545563	0.3711554838930459	0.4755889008584034	0.3150199076169325	0.1524660218515689	0.2930289590993922	0.3631974910230104	0.3219751658026314	0.3731769037255789	0.3244999108176332	0.3977553521544724
WOGGEF	Nd1	CTPR-7	0.14489169780778954	0.18903548478988563	0.14489169780778954	0.2332418107591137	0.4469312071604669	0.24859970685485627	0.35777977078761813	0.34106383234615467	0.4588207254645785	0.36810302441614084	0.2311907363720992	0.35798751321483163	0.4119038260764282	0.34812194549313197	0.3774165699171949	0.36342379494607246	0.4345318167569208
WOHFAB	Yb1	CTPR-7	0.045230011709962034	0.12339127611117873	0.045230011709962034	0.16679557487247756	0.4118471670713456	0.23119455705971453	0.3414010256360091	0.3311378489734324	0.4359748018604732	0.33200768652366613	0.2625600527386451	0.33032492039668043	0.370123022203629	0.325107407999449	0.36418700982226065	0.31881045867356067	0.40704010898433063
WOHFAB	Yb1B	CTPR-7	0.04523001756900032	0.12339129407046119	0.04523001756900032	0.1667955760131997	0.4118471676938133	0.2311935289185477	0.3413730314721904	0.33113785024698417	0.43597480186047344	0.33200768662219227	0.26256005099757485	0.32510740799944937	0.3641870098222608	0.3303249203966803	0.3701230222036292	0.3188104577223312	0.4071851245878602
WOHFIJ	Yb2	CTPR-7	0.0564876910103852	0.1309116389672782	0.0564876910103852	0.18029069640997195	0.4207440308757956	0.2470188300545936	0.35190831749155815	0.344801887861	0.44637346219399016	0.33878396602816807	0.2670047895223514	0.33564376296338727	0.37405316644582726	0.33565079735132636	0.3728196297846512	0.3257669730230576	0.4139758332477259
WOHFIJ	Yb2B	CTPR-7	0.056487693021707114	0.13091164357056936	0.056487693021707114	0.1802906962648897	0.42074403044206704	0.24701851787037477	0.3518780652027227	0.34480188807155515	0.4463734621939899	0.3387839663189178	0.2670047881199054	0.33565079735132647	0.37281967524093135	0.3356437629633872	0.37405316644582715	0.32576697278175853	0.4140529052136088
WOHFIJ	Yb1B	CTPR-7	0.07839055461886814	0.09895380617476388	0.07839055461886814	0.16403456931646707	0.4058636548369644	0.25045717188760297	0.3270731543247212	0.3428079705513966	0.4453221012741759	0.32293686493000323	0.245084609461933	0.3149847785710238	0.3717056584655435	0.32875216635504656	0.3555029983964489	0.3135279902972622	0.4008906233605035
WOHFIJ	Yb1	CTPR-7	0.07839173997925646	0.09895396244449435	0.07839173997925646	0.16403370621405844	0.4058706394044521	0.250456383615126	0.32718701247709514	0.34280112634698584	0.4453216012164194	0.32293137541843936	0.2450758869700115	0.32874009360149914	0.3554951630175756	0.31498799857546544	0.37171344829940367	0.31352685010913345	0.400876191831277
WOKHEK	Sm1	CTPR-7	0.13085585078935638	0.13669211846723434	0.13085585078935638	0.18289765668843774	0.37085962634360614	0.23451570012531417	0.3187082348258881	0.32285973383025746	0.44205164372763794	0.30899989552112145	0.2782168050499878	0.29392580957191694	0.35882622912798984	0.3218203073118787	0.35550553405162566	0.3044929992773403	0.37846300368069263
WOKSOE	Ca1	CTPR-7	0.09285849200780981	0.1194051402923227	0.09285849200780981	0.19502093782097266	0.3942802313124006	0.2848871256613896	0.33507774606992086	0.334827926943089	0.473772155918845	0.3205852688816407	0.19022613139101582	0.33728335144140964	0.3684943557849001	0.2927812706826596	0.3495547825699625	0.30995345842917515	0.39010088814849553
WORCAH	Ta1	CTPR-7	0.0834722359129422	0.1251026369858583	0.0834722359129422	0.20201489134010026	0.3875493892933744	0.27861847476590507	0.32845184733812444	0.358857061155642	0.4649600155988218	0.3072570623693662	0.2326975824879329	0.3301392173796674	0.3704266300829698	0.30584102814866243	0.34681852649737926	0.3057035123959069	0.3836599254714815
WUCTEU	Cd1	CTPR-7	0.11486451586482785	0.12564652202349602	0.11486451586482785	0.17184502316524428	0.34429253122289394	0.2573685907431654	0.30483739336359317	0.3494267450223213	0.4417156940301444	0.2757758973279046	0.24821505523904316	0.3049948001176283	0.3474174410235821	0.262515564209812	0.31871660653647116	0.27808723057980766	0.3480871962163943
WUDFEJ01	W2	CTPR-7	0.1280043556221504	0.1662124989827133	0.1280043556221504	0.1386497191596075	0.411162268933927	0.2417883594729658	0.3020892351804503	0.2919604291530138	0.3711611041194833	0.3333234264250557	0.2694425533240598	0.3340580912115297	0.354709477149208	0.3184367818873706	0.3552037593640029	0.3269701149719869	0.4100102243240782
WUDFEJ01	W1	CTPR-7	0.1329984622683601	0.161695434611872	0.1329984622683601	0.1338226843652061	0.4133423631263075	0.2447566855380167	0.2973219543269239	0.294412652160997	0.3697135373756219	0.3320770300855951	0.2588130163786602	0.3335695842986575	0.3507240425939292	0.315719001220487	0.3564343383463447	0.3281446122756594	0.4075232651768412
WUKZAG	Ca1	CTPR-7	0.1171894386891996	0.1572313009725838	0.1171894386891996	0.2055240046043686	0.4161777184532406	0.2731409486719509	0.3269244692026183	0.3636885625252992	0.4625154937152105	0.328134599110698	0.1791447946825573	0.308787740256201	0.3694737307439056	0.3237877356313637	0.3745512342400856	0.3321405845613456	0.4106847292715199
WUPLIC	Er1	CTPR-7	0.07498060354995195	0.14074884951235006	0.07498060354995195	0.1739492229974856	0.3975740110190728	0.2473447574787664	0.3285674290654949	0.33030733496761855	0.43119442163175287	0.3135300458746829	0.2375780302924898	0.3165599658564438	0.3644826007437633	0.30151634062928523	0.3425182435199766	0.30192836049392974	0.38872457341812117
WUPMAV	Er1	CTPR-7	0.07900279697870133	0.12419604128028996	0.07900279697870133	0.1868040894437677	0.3993494654520844	0.25396533937798843	0.32550756798538805	0.33212232656735874	0.43303276107292565	0.31068214823239204	0.2350229625750144	0.30625393443189824	0.34205953853015686	0.3088892442666208	0.36355840751962837	0.34097111276036207	0.3903355771870694
XAHNUQ	Hf2	CTPR-7	0.0947014273071828	0.1150850504678294	0.0947014273071828	0.183055411008927	0.4028062467502392	0.2250472180376286	0.3092747424418593	0.3035240641711126	0.4158219321343481	0.3225722482758663	0.2641987572202746	0.3189760354786917	0.3425224496404491	0.3187451284094241	0.3476418152847066	0.3148752378216048	0.396933370919394
XAHNUQ	Hf1	CTPR-7	0.098499484657703	0.1244777974998836	0.098499484657703	0.1880909169723633	0.3997051009188783	0.2321796414260787	0.3195697903397907	0.3128959861629115	0.4227400800418646	0.317018792677504	0.2578521064206601	0.3137692668905604	0.3525064958749905	0.3104364926509366	0.3436343592437667	0.3105082590437875	0.3926398780858846
XEVDIN	Hf2	CTPR-7	0.14091331526671544	0.18115590632241796	0.14091331526671544	0.2364820370778725	0.4199918280659002	0.30797376263236415	0.34833295539662484	0.3534112720326236	0.48787613741143704	0.3304750401832287	0.16420118066884004	0.32105402938199973	0.3776250645789498	0.3136140676785328	0.36521051580628505	0.3308138429014592	0.4122353843051168
XEWBOT	Tb1	CTPR-7	0.08813474640104312	0.09914198783543099	0.08813474640104312	0.18149525193798985	0.4015423749263409	0.25870122950191726	0.3398572625284858	0.3451369067730871	0.45715508054950194	0.33956922267644374	0.22871687807759566	0.3190182026667718	0.3767016659321877	0.3225273668371671	0.3805443359095549	0.32909999502158577	0.41038565151205864
XEXXIJ01	Sc1	CTPR-7	0.0626090371431971	0.1132303417160269	0.0626090371431971	0.1764788960942613	0.4098032965029906	0.2480005727879626	0.3322997931861776	0.3407042264751548	0.4536382601337963	0.3325385039821106	0.2131225036878673	0.3165792357570449	0.3746166047031447	0.335050501816266	0.373157769991973	0.3298494032702699	0.4114354932953263
XIKVES	In1	CTPR-7	0.057871857601681814	0.11274706067310156	0.057871857601681814	0.19507737711801248	0.40495984146192393	0.2600107414116765	0.3284037147704926	0.3458368781467247	0.4527015167081399	0.3204716407557692	0.2579460476754379	0.3228965867613596	0.3545238813881817	0.3146468014894049	0.3641905486830677	0.30645044688975226	0.397160027604302
XOFLAF	Zr1	CTPR-7	0.11209485790119118	0.11694690624315693	0.11209485790119118	0.19105061757126174	0.3993467375598214	0.27228601458095664	0.32310438842931877	0.34496267844279505	0.460756066500932	0.32081641527439453	0.23107423834453011	0.33293495234515474	0.35785368976791315	0.3054937155219551	0.36854952300968213	0.3126459797958858	0.3981973306725636
XOFLUZ	Zr1	CTPR-7	0.0639917609637519	0.12755498940771826	0.0639917609637519	0.18162997252842147	0.4101664808792544	0.25719524015618755	0.3436000360122157	0.35344100947342444	0.45025718039419776	0.3278391711480656	0.2604657227623436	0.3282178870242068	0.3638522879792027	0.3220000618372095	0.36500656474614446	0.31527608319164035	0.40446308526152097
XOJQAP	Y1	CTPR-7	0.05676673318167689	0.1281043957009616	0.05676673318167689	0.19051992864967734	0.4183338765822117	0.25215219185700544	0.3439600132297856	0.34876108751966556	0.46208489410456804	0.3324990680588174	0.2082054093637302	0.3262343233092936	0.3757862390487729	0.3274845312684247	0.3730347049817754	0.32655117841203407	0.4143519684916204
XOJQET	La1	CTPR-7	0.079460877851657	0.13698861525008202	0.079460877851657	0.19864578291489393	0.42351360668262583	0.24954227330985232	0.3460249785294543	0.3439522054949486	0.4656195742284167	0.34015864991745903	0.19767179209759006	0.3241044599331814	0.3743665949793999	0.3330257219033547	0.38679986916509	0.33294652877193603	0.4185870513998061
XOKCEG	Mn1	CTPR-7	0.14343687988156956	0.15456340512727496	0.14343687988156956	0.2206011219480827	0.3540618725723985	0.2957360339454458	0.30698953228729725	0.3374201276800155	0.47283391666022273	0.28469242835511804	0.2265281427436651	0.32650179835931764	0.3595046162354543	0.25117193697808055	0.3099132183419281	0.2737543991298646	0.34489025665369305
XOLBEH	Mo2	CTPR-7	0.11906472762434082	0.1406559546562849	0.11906472762434082	0.16391709684552228	0.3834560776129211	0.20701993716763523	0.2800171840359293	0.3038033919667073	0.4207307366413604	0.29068488754754457	0.248949752185502	0.3089671150049468	0.3442108508895894	0.27531703066724744	0.31340896318831085	0.29871960379706475	0.36701308268973426
XUFNOD	V1	CTPR-7	0.060929817850101	0.0928850886027628	0.060929817850101	0.1464025894222851	0.4151190882553189	0.2346534142221383	0.3258638031856554	0.332580807954074	0.4303371791463214	0.3408838336551119	0.245520248490859	0.3304226989939424	0.3647316697653195	0.3390415075006947	0.3714656441107369	0.3347546944188363	0.4156730716073556
XUGREX	Co2	CTPR-7	0.135257183482943	0.18344291054870202	0.135257183482943	0.2362590741494694	0.3825366859437757	0.2779556524383661	0.3281796415900544	0.313606770760006	0.4461716553567465	0.32914110378146005	0.26222311294858774	0.36991911203035455	0.3875497154511779	0.3050790415945243	0.3281482976943727	0.3346384708616637	0.3794513721596998
XUTBOG	Nb1	CTPR-7	0.05245693210033449	0.12981454605439308	0.05245693210033449	0.17315865525434299	0.42784894163802245	0.22060296330935125	0.33505692465746584	0.32273634650599836	0.44127377307908733	0.3583553268919726	0.26049814935725973	0.35247261356885917	0.3722741299163743	0.34458196452666107	0.38377121259123576	0.3486998216319417	0.4305100376745537
XUTCAT	Ta1	CTPR-7	0.04684652280572792	0.12749393384599653	0.04684652280572792	0.17057525640296778	0.426714792941295	0.2176956811191419	0.3327994948192173	0.32064396977013737	0.43935635017597063	0.3570059161948237	0.2602857613745451	0.35188578246491004	0.37004431395268444	0.34299797606415516	0.3823941473516796	0.3475043679528872	0.42932695974916313
YAQHAB	Mn1	CTPR-7	0.11491619278900532	0.14890562376082753	0.11491619278900532	0.22764085053874053	0.40898886256738626	0.309642300344535	0.3532912403580722	0.3433579354825345	0.470073659923051	0.3306377984148138	0.2307212591148607	0.32341373346970653	0.3677401090900401	0.3297803996503807	0.36501198160903003	0.32323163540295763	0.4032275281689363
YEBXUY	U1	CTPR-7	0.13241874505285836	0.1662511590892418	0.13241874505285836	0.23736137163663243	0.4117695190624427	0.3151960780585208	0.3492499025993067	0.3497985909974643	0.46441050417544233	0.333467774425205	0.252873623437412	0.32765571851148667	0.3667976707327308	0.331064297977171	0.3738257578999059	0.3254652036200156	0.40390401817636346
YELRUC	U1	CTPR-7	0.0900285250168325	0.1455611866200216	0.0900285250168325	0.2138764010437067	0.4265205029349855	0.2823122451485947	0.3619736002621616	0.3615419305777524	0.4850080878838186	0.3463520740803773	0.2567156347989991	0.3369217939903993	0.3766960279068601	0.336924149319674	0.376692386712733	0.3340012033788382	0.420853901635933
YELRUC01	U1	CTPR-7	0.1321534270074962	0.1815757633651008	0.1321534270074962	0.2361501647031677	0.4314011160464895	0.2954543716480721	0.3604929971611407	0.3695914022244238	0.4905239886434374	0.3492954158110192	0.1702646369437922	0.3340258721881866	0.3888167664134747	0.3430368653279495	0.3921408666877435	0.3508241603880003	0.4288104206990228
YETWOK	Nb1	CTPR-7	0.13382932857106947	0.1501662551842767	0.13382932857106947	0.21876057865461881	0.41605276391002893	0.30272211914631714	0.35500680596026013	0.32671447320162683	0.473536221788855	0.32578068799574345	0.15558054075313663	0.31417200244150917	0.38373725537276004	0.32596838736842926	0.3630242689279785	0.32830268695733306	0.41349533828760665
YEZSIG	Nb1	CTPR-7	0.0439200002790564	0.1110232464150012	0.0439200002790564	0.1807133660751633	0.406706381875542	0.2579003899040734	0.3458972699132044	0.353673071758823	0.4592028477024334	0.3303218817785501	0.2444490884595201	0.3357183837650654	0.3698870035505149	0.3170253237571003	0.3623321658891525	0.3175563900668601	0.402824209286981
YEZSOM	Ta1	CTPR-7	0.0468827416075387	0.1131763308980992	0.0468827416075387	0.1821327658562326	0.4062845495327544	0.2583363129861513	0.3443378175255966	0.3538817148430289	0.4597919888590874	0.3293770846690045	0.2371546562699371	0.3356189546832671	0.369219936597322	0.3146186454065895	0.3610991659597315	0.3162996983576857	0.401883822644072
YIHSOZ	Yb1	CTPR-7	0.11256015224744588	0.13216063412214363	0.11256015224744588	0.2048117387782889	0.41167019866992255	0.276683582598613	0.3379440176856258	0.3595417875918289	0.4600640301147982	0.33164851862172184	0.19329513279047666	0.3136014586804436	0.37530267860947414	0.32126663135535666	0.37211969777610215	0.32817459215430583	0.4118118331773991
YIRVON	Ca1	CTPR-7	0.0846097394972904	0.0935836831965518	0.0846097394972904	0.1685815445861914	0.4006434925935874	0.2692261313023136	0.3462751595482015	0.3357652335618074	0.4524484999411995	0.3368900751398722	0.243315732992326	0.3139617978828488	0.366829790875301	0.3430823839937069	0.3797488940809544	0.3256650907623769	0.402671756615512
YISLUJ	Pr1	CTPR-7	0.14081586916449768	0.17183494607904562	0.14081586916449768	0.16700311140179178	0.43035779378059486	0.24288872151175098	0.30052633527739914	0.31428089013674865	0.39914303200194295	0.3215828994831816	0.2126573836480572	0.335320250716001	0.3488791881698979	0.32496491431530716	0.3619511830226891	0.33230046240552963	0.40432299906269464
YITQAT	V1	CTPR-7	0.1318906779791838	0.17902478850371445	0.1318906779791838	0.22182760788903516	0.41390722005071595	0.2638876992095969	0.3207494673835417	0.35562609417285185	0.46926726411191505	0.3169092264752112	0.15487983544539022	0.31048132857093547	0.37842380564721917	0.29401890417074505	0.35667914834841735	0.3289626811631435	0.39995227201002637
YOHQOB	Fe1	CTPR-7	0.06718313425148997	0.09554378230560022	0.06718313425148997	0.19003497637945463	0.3954456507110677	0.2600026712079973	0.3340089216777007	0.3373726775966098	0.44083059000112	0.3326413201019643	0.24811644344607878	0.3144921534435255	0.36615678183660993	0.32674903725091153	0.37780629634080426	0.32879433809873104	0.40244110271839784
YOKWEA	Zr1	CTPR-7	0.0554900870450844	0.12270565621692893	0.0554900870450844	0.18503881851860535	0.4111025833861557	0.248956971010619	0.3446067576580136	0.34483258525455257	0.45451250650253994	0.3312465425144797	0.25678578759797677	0.3303321330139004	0.3638258875832959	0.3248438323702195	0.3686378125711255	0.3193008366500598	0.40876641729531654
YOLNAP	Re1	CTPR-7	0.11300259893113195	0.14784982855768394	0.11300259893113195	0.1754762193611203	0.38324281278790695	0.20001337464870106	0.2840414540671865	0.29976878368282184	0.4304842728946535	0.29355913812927764	0.22724334891429016	0.31135409399714914	0.3546824719980532	0.2718563479075573	0.3128378073671516	0.3058169987731123	0.3677472663532722
YOPVIJ	Ca1	CTPR-7	0.0860899807415914	0.088045669940957	0.0860899807415914	0.1336528995512282	0.4081335213244187	0.2448210357687528	0.3336314149873258	0.3391618323373758	0.4184220739942826	0.3510713851728661	0.2678389602766631	0.3543504088171049	0.378581288528049	0.3277295160611296	0.3779952139703985	0.3412805981767898	0.4191168900715735
YOTYUB	Pr1	CTPR-7	0.1146999592603946	0.1466764526083935	0.1146999592603946	0.187285066488899	0.4011888671558449	0.262367138348211	0.3311723941607498	0.3492660832562193	0.4471516817149903	0.3230455689998687	0.2184220520146224	0.3143154189951843	0.3649787311183019	0.3089937764917613	0.3580296654508005	0.3169741424907178	0.4004870643010763
YOVSUY	Yb1	CTPR-7	0.04358494126581252	0.11583689308754283	0.04358494126581252	0.16888478892339298	0.41374461519263006	0.23678042516141098	0.33768017030733116	0.3364954381304342	0.4432891842833782	0.3345383379334782	0.2608587498076061	0.3293161703123447	0.3710022691184279	0.3320804886564738	0.3656842060379916	0.32223509763265723	0.41140606172404387
YUCMEO	V1	CTPR-7	0.11071014991123754	0.1232054754048526	0.11071014991123754	0.1736165033954387	0.4110653660157651	0.2579545931558773	0.3177441357584851	0.347030319221053	0.445043962280588	0.3224324136503591	0.18903035401421853	0.30652353891335843	0.35554893437057494	0.3195503531582397	0.37060988169317566	0.3250870117124571	0.40237287250431125
ZAGCES	U1	CTPR-7	0.0818770862600915	0.1475746092911347	0.0818770862600915	0.2123878263009319	0.3720898930766532	0.2689513994660103	0.301184225562042	0.312964056664581	0.4509047487938349	0.2907298695980684	0.2552872453057755	0.3194665196673076	0.3695443086643616	0.2849447955026859	0.3132730423860135	0.2886867195976565	0.3614444504944961
ZAXSEW	Pr1	CTPR-7	0.0903043280388276	0.1464930026168015	0.0903043280388276	0.2011096924835351	0.4022188764471487	0.2865522394746081	0.3296786276137481	0.3454087435436162	0.4627452681646787	0.3089934072094146	0.2401375737803695	0.3061908197902389	0.346739638014538	0.3177096302647555	0.3544553547261038	0.2987963309700047	0.3877172283584476
ZAYPEW	Cd2	CTPR-7	0.13519562731428902	0.14800254028724733	0.13519562731428902	0.18999519914453103	0.38980086533283154	0.2642000368088503	0.34020814581159975	0.3371067710539798	0.44717880645643016	0.33239351867548217	0.22884962600539968	0.3507380067365281	0.3896630974304913	0.30786745291684103	0.3637147524549056	0.33726467261103116	0.3971744860527694
ZEGKAZ	Yb1	CTPR-7	0.09465087511219324	0.12272290631339243	0.09465087511219324	0.19891692617018794	0.4091694437046664	0.27962641993305565	0.3321584016016739	0.3408778335296601	0.4660923628390886	0.32739579952099734	0.2490389383688656	0.32730698709584743	0.35450742660883344	0.32561579403882684	0.37880299793447614	0.31795037879953686	0.403704550707386
ZEQBOM	Zr1	CTPR-7	0.06052152758099244	0.1257887036882514	0.06052152758099244	0.18086879448334575	0.4101746929254253	0.24688242505482516	0.3340437641734716	0.34580622648752846	0.450731578664659	0.3219136632709376	0.2665358863789973	0.3235239119873526	0.3593976122351576	0.3219183535378373	0.36357302025925553	0.30795134444469247	0.39550375749990024
ZIBHUQ	Cd1	CTPR-7	0.08633589164467365	0.13670345327705175	0.08633589164467365	0.19413896404564504	0.38693291787667466	0.2662573615777768	0.33023602934331325	0.312313123171578	0.4576444136865494	0.32136193053107603	0.2394542336118932	0.2996386149844643	0.3352118742385621	0.3539801756526034	0.38925502813739704	0.31728380455526595	0.3831370631351026
ZIBJAY	Cd1	CTPR-7	0.12373648026333173	0.17260791041760742	0.12373648026333173	0.2158487858322208	0.40199609682534077	0.26263331863593536	0.35946475655469556	0.34648006113508806	0.4652747166078908	0.3417018960661791	0.23477248592601466	0.34964772802815636	0.39131168954882806	0.314132354646908	0.35810287971408955	0.33018172747597024	0.4016855230608041
ZIJQIS	In1	CTPR-7	0.10534634254843217	0.14667569691026092	0.10534634254843217	0.19779108055428046	0.41449811856858126	0.2419849900813777	0.3137873067976771	0.33398499975179113	0.4543997310720316	0.3170548504806921	0.18038698518626783	0.30822107898321105	0.3744761563063806	0.306983701704518	0.3492480162161333	0.3237504428039564	0.3998476518828331
ZIJTUH	In1	CTPR-7	0.12344206409918264	0.15480492610338165	0.12344206409918264	0.20806916906243264	0.3973193549415188	0.2834281918606823	0.3123570777986993	0.3569437465761517	0.46651192844496114	0.2995774108365122	0.20568342716787907	0.2925265003176558	0.348104701968148	0.30657176274140563	0.34969405409892224	0.29540168649799425	0.38065296334201093
ZIRZOS	Lu1	CTPR-7	0.1114592728993533	0.13804096600258864	0.1114592728993533	0.2105631618850858	0.40205446012067714	0.2875531743260027	0.34942936924761603	0.3576161904846104	0.4724796507893978	0.3348534616618875	0.2223280488363429	0.3369294012279797	0.3813493054418652	0.319895316859742	0.37135073001618135	0.334226119773777	0.4065070160824042
ZIRZUY	Yb1	CTPR-7	0.10767999293772614	0.14459430062287337	0.10767999293772614	0.21561632510117318	0.4047016645295805	0.28734927136287003	0.3505685559476368	0.3601875782754411	0.4762904596882416	0.3334846658460278	0.22625111243543866	0.33739786072783023	0.37879891471305877	0.3240489579352342	0.36926165490759805	0.3310031386890617	0.4062187517032712
ZISBAH	Lu1	CTPR-7	0.13003690704216211	0.13959361118418706	0.13003690704216211	0.1715453265723245	0.4143490155821942	0.24972773660201883	0.3279571736577094	0.3214698809820669	0.4285493352324022	0.337489194230972	0.2881386365234476	0.3434211013128127	0.38152373588964367	0.3291681397547666	0.35065811784036255	0.33298529515155156	0.4068868397556491
ZISBIP	Gd1	CTPR-7	0.13098682803532888	0.16656537014389605	0.13098682803532888	0.23567162794988886	0.3967856537397642	0.3064903316589041	0.3410934993525182	0.3498666213066351	0.4819955219185504	0.3201333043442871	0.26488388593413803	0.31185890028106333	0.35739911233480387	0.31983309838309126	0.35493750369487426	0.3099765773298587	0.39194321645318636
ZISCAI	Eu1	CTPR-7	0.11369810286060626	0.13843267993804892	0.11369810286060626	0.21252480815020272	0.3692464187054553	0.29228428247743266	0.3283097963305383	0.3368267290935672	0.47463921972248174	0.29585005410556	0.23926351269313328	0.3085156922871345	0.34533037916793713	0.29045315004344746	0.33637902745978887	0.2921352847675941	0.36783350062162
ZIYYUB	Mo1	CTPR-7	0.0857123711523528	0.1145534226854735	0.0857123711523528	0.20562430305999074	0.39038604019495454	0.28735682441027316	0.32147326800555176	0.3251030174873941	0.45235525164513973	0.30677279895163406	0.23336473329370697	0.3163514609596251	0.34620111650143454	0.3057138214380149	0.35440459567940535	0.2984427162927901	0.38616171711553793
ZOBGUS	Mo1	CTPR-7	0.0917583416704079	0.0939678435347284	0.0917583416704079	0.1644705609889634	0.4108771585710372	0.26007952973125	0.3415473357142779	0.3474776255297078	0.4483386361175249	0.343254284397617	0.214824683986856	0.3250396789328137	0.3800313992080365	0.3199197989186891	0.3790234216495249	0.336958818985015	0.4187440687244603
ZOBWAQ	U1	CTPR-7	0.1195482415000146	0.1429769664218474	0.1195482415000146	0.1923294499358221	0.4297122620189496	0.2840338782697101	0.3531209966926559	0.345807206363212	0.4553216767434587	0.3382385135098222	0.2019288616289921	0.3292633497100937	0.3777372855127325	0.3334505440779395	0.376479457136316	0.3361757964118984	0.4172248040512472
ZOBWAQ	U2	CTPR-7	0.1445078513916227	0.1593710702206836	0.1445078513916227	0.2283843040514374	0.4199433558104585	0.3062412859294385	0.3534319833847374	0.3520988079780648	0.4841937975306359	0.3395515223954358	0.1948675169849952	0.3278572535659652	0.3839350075568969	0.3165528269661338	0.3786010561092869	0.3344336184954112	0.41356626486605
ZODVUL	Y1	CTPR-7	0.0624715747785056	0.0838379140931293	0.0624715747785056	0.1589253817261954	0.4141129507394915	0.2545377265900937	0.3466512020392647	0.3470947242472208	0.4476811079043907	0.3430227422663121	0.2300815409605433	0.3258859686283192	0.3780281035810436	0.3302951079313249	0.3741317528714796	0.3322534775860212	0.4172313854145249
ZOGQIX	U1	CTPR-7	0.0868938594022228	0.152691720720973	0.0868938594022228	0.2168333671224117	0.4129205549615408	0.2912282080213554	0.340800662684869	0.3511739353790377	0.4815281653945625	0.3271926246603284	0.1946171064529067	0.3312830103269925	0.3773294241096778	0.3242436759617821	0.3594761363504037	0.3258980171455476	0.4056500955064027
ZOVGUO	Ce1	CTPR-7	0.14494644032282297	0.18279751149562384	0.14494644032282297	0.2368193436072788	0.4159527005973841	0.3016768862612902	0.3392150862499379	0.3414772197197797	0.4682536463726952	0.31155472704943693	0.15986113114080788	0.3125314105105792	0.3779289393196546	0.3091065065565962	0.3572303601556115	0.3128699787253261	0.3955774409730979
ZUMXOX	Ca1	CTPR-7	0.10086603418901532	0.1361652264162237	0.10086603418901532	0.1940107763842241	0.41231659305478274	0.257337840597599	0.34560150680053714	0.3489217999018555	0.46315154260422536	0.3423456789900036	0.25970102169928727	0.33038137699638226	0.37471804467094116	0.3398723218902838	0.37262375528549163	0.3304012811359762	0.4154625198289274
ZUWGIK	Mn1	CTPR-7	0.08240489123896214	0.13908149178082724	0.08240489123896214	0.1994905435766995	0.4052343378136958	0.2781187930589599	0.34215793697613034	0.3451904455353711	0.4669153522208631	0.3306625665791242	0.21608236913127626	0.3400817198979237	0.3853902773792941	0.316136969079019	0.35809371493320086	0.3308307316090286	0.4041363736743329
ZZZKVU10	Ca1	CTPR-7	0.0938150220117389	0.1253044235321274	0.0938150220117389	0.2127016346272277	0.4082529580455257	0.297411972844288	0.3427587286452584	0.330724834535653	0.4662862143307346	0.3216880558539807	0.1997335843556625	0.3250832399876175	0.3724846366899363	0.3101312029070522	0.3588699976793301	0.3171304300204148	0.4040253294258136
AMPICC02	Na1	DPAC-7	0.128743341601648	0.2939858488510884	0.267151731932606	0.3312226578801274	0.2296027036226424	0.3070793281998589	0.1837394480970103	0.3041600028811749	0.4331849387492303	0.1451167527786341	0.3336428038769731	0.1462887865115222	0.2013064982966448	0.2100497323159036	0.2433507253208864	0.128743341601648	0.2149969437590204
CARJAJ	Na1	DPAC-7	0.1276858753849426	0.2535557297975407	0.2273804685359362	0.3047208694229696	0.2441225148808773	0.3050485834216161	0.1919659252043715	0.3064343221553705	0.4351366465623582	0.1530205868551779	0.2973734798258858	0.1438483376335568	0.2139514265111962	0.2176223472044305	0.2499414917577366	0.1276858753849426	0.220914797249428
FIQKOF	Na1A	DPAC-7	0.12494414348343523	0.24670774476163998	0.21297102653971378	0.29163071173570937	0.26439680846878943	0.3063742608512554	0.1934530007188048	0.32394320022091205	0.4369347869826577	0.15364625644632784	0.3228089159069884	0.18238234858102384	0.23722555566282513	0.1823823485810236	0.23722555566282458	0.12494414348343523	0.22176335543511802	0.6072445693939293
FIQKOF	Na1	DPAC-7	0.12496099491683574	0.2466940941002799	0.21295504588354994	0.2916191071696717	0.26441321927233924	0.306367280569946	0.19346348484999995	0.3239379583533115	0.4369375005151228	0.15365991984875368	0.32279730495259273	0.18238856011073099	0.23724150287358844	0.18238856011073107	0.23724150287358883	0.12496099491683574	0.22178230659515752	0.6072495660182354
GARRAT	Na2	DPAC-7	0.13579048896221596	0.334098373095147	0.31636263211418886	0.34995858464885776	0.22532581912777372	0.3176864808912134	0.19332770325351256	0.3413087024744855	0.4447670241469266	0.15195606220582483	0.3715816140988326	0.16460168544619444	0.2103435761061097	0.21897758528771358	0.24596374407058202	0.13579048896221596	0.2012768693513018	0.6213386219918057
JAZKAW	Na1	DPAC-7	0.13288165663284598	0.25034076488027346	0.22239149231564076	0.2938975711675306	0.26191516664304415	0.3055389104306751	0.1953950328500447	0.32812835329449197	0.4379462503755763	0.15793650896765252	0.32103748382020186	0.19589675336703907	0.24400544369488056	0.17549915507072017	0.23448669482140094	0.13288165663284598	0.22474135607907728	0.6052731812171999
KEPGET	Na1	DPAC-7	0.12396266588677066	0.322866317631198	0.304622105822634	0.3604427212891369	0.18788689114290394	0.32066273571671156	0.16709022469053636	0.31454679059914464	0.4186586235609691	0.12500558443714804	0.35768221053285837	0.2268241119027128	0.22613347639009918	0.1275434784354077	0.191097634375151	0.12396266588677066	0.18704222710950918	0.5898205751030946
KEPGET	Na1D	DPAC-7	0.12396772419332248	0.32287206147591124	0.304625595028112	0.36045501787128226	0.18788740841604448	0.3206386288755485	0.16704072686223895	0.3145410048951965	0.4186455424477653	0.12500705753021357	0.35768691294117516	0.12755104986921473	0.19109533226087871	0.22682356227653921	0.2261288331903684	0.12396772419332248	0.18700769522906485	0.5898199584870351
LASVUW	Na1	DPAC-7	0.11150251820933182	0.2783189432021637	0.2549835144170462	0.32292956710949544	0.22328906061433182	0.30594872441801485	0.16934856178893437	0.3091681315549994	0.4306906918258887	0.11763375034600711	0.34505826679605145	0.13979169232214433	0.19800877372671113	0.2057466838445519	0.22867938144311425	0.11150251820933182	0.20239876939013318	0.595183700187148
OBUKEB	Na2B	DPAC-7	0.1368684077674672	0.25901562838759623	0.22638741353815656	0.300481915745959	0.24955842478787105	0.29491259651962826	0.18434737961874095	0.2972904167384446	0.41965468184409294	0.1522079379255772	0.3095294720422101	0.15883756235068192	0.2129181594674925	0.2180682338368611	0.247564651371458	0.1368684077674672	0.22818677662765463	0.582829024074891
OBUKEB	Na2	DPAC-7	0.13686845101660644	0.25901560565269716	0.2263874073168615	0.3004819076771077	0.24955842707631895	0.29493622008303166	0.18436925347529542	0.29729045825094935	0.4196546818440931	0.15220791634932346	0.3095294719402734	0.21806823383686003	0.24756465137145797	0.15883756235068192	0.21291815946749262	0.13686845101660644	0.22820082489038532	0.582829024074891
PASLEA	Na1	DPAC-7	0.13846868528080036	0.2901154360468288	0.27194654124484685	0.30570031704012324	0.23953578492368446	0.28462834797129755	0.19282046084129228	0.32217585295299034	0.4321202393073164	0.15236221236566158	0.29259550571821824	0.2347034296624235	0.262068362877608	0.15021993496492378	0.21355159448749156	0.13846868528080036	0.21726834860333755	0.5982990981951124
SAMRIH	Na1	DPAC-7	0.12653864615452343	0.2542832510101295	0.22579241935990815	0.29780271736637215	0.26051426133300726	0.3029738390214213	0.18787125386685388	0.32355022340352224	0.43521014263708846	0.14767059456030404	0.31784627495742973	0.18740325341897218	0.23504921119014785	0.1769046206388558	0.2312687881222711	0.12653864615452343	0.22001874180560285	0.5977079775026861
SEHHAO	Na1	DPAC-7	0.12409528456423949	0.26532381820529466	0.24754510787451608	0.3120107114104269	0.2503448815980944	0.3084763871834866	0.1891265013662692	0.318012789750099	0.4295014719836818	0.1421005223543382	0.3341410102412295	0.18887272288147153	0.23465645090612192	0.17209703303705107	0.22682676536263852	0.12409528456423949	0.2127895944053835	0.5990452571121009
SIGLEZ	Na1	DPAC-7	0.1119471579715177	0.26815517900597713	0.2373180632393541	0.3120014534437775	0.2491595521914273	0.3128318303003893	0.1883926935098283	0.3248042989279751	0.4413274309878767	0.14226768450386001	0.33605230350766685	0.17211948835893195	0.2290977281936605	0.172119488358932	0.22909772819366056	0.1119471579715177	0.20909906862259417	0.594816075088199
TADLUF	Na1	DPAC-7	0.11499776295604035	0.3672813258075628	0.35676944688660134	0.37963954865997035	0.18729335569141173	0.33800129872692747	0.17731153709791328	0.3283631369578894	0.42273125305505793	0.12719064813494846	0.4037146903890578	0.15580481720233222	0.18300043032343713	0.20086880660389245	0.16643117815853706	0.11499776295604035	0.13957851507700106	0.6091866355589726
TADNER	Na1B	DPAC-7	0.10872243035149881	0.29543039214795774	0.2692846559799176	0.3353905056422333	0.23116791122160357	0.3254289443214558	0.1827155125681678	0.33104197412365427	0.4412927430515955	0.13390064270600727	0.3541998320314785	0.16942047816248473	0.22464770631807163	0.17854944743898132	0.22194803266786403	0.10872243035149881	0.1959695165114024	0.5860414311411283
TADNER	Na1	DPAC-7	0.10872244466508856	0.2954304128703723	0.2692846538466611	0.335390494941185	0.23116791249297675	0.32545325022674876	0.18273684017205272	0.331042021062986	0.4412927430515956	0.1339006102353246	0.35419983252078374	0.17854944743898207	0.22194803266786414	0.1694204781624849	0.22464770631807143	0.10872244466508856	0.19598033814057184	0.5860414311411279
TAYVOF	Na1	DPAC-7	0.1274181445165584	0.2744408381275917	0.2456637131461483	0.3108962147667861	0.2556491823742953	0.309389735532559	0.19693717006589	0.3303084489077046	0.4524483973949409	0.1528560813325107	0.3474508389106385	0.1799130812924965	0.2319702389758834	0.1799130812924965	0.2319702389758834	0.1274181445165584	0.2171359471901554
VATLUX	Na1	DPAC-7	0.1442691295314286	0.2544977882651466	0.2252257787560503	0.3053686493787441	0.2674678479255703	0.3187723946942598	0.1948306889910696	0.3270510030481139	0.4242496465720378	0.1588051894896454	0.3127935324958744	0.2107979950924686	0.2411545464442777	0.1942582306070336	0.2452833793379266	0.1442691295314286	0.2297670970185736
VATLUX	Na1A	DPAC-7	0.1442740221205448	0.2545039374599408	0.2252341191135446	0.3053749090398848	0.2674703755037844	0.3187563894521767	0.1950454924342193	0.3270556982298158	0.4242530547817409	0.1588118589031182	0.3128003559848012	0.1942625790664671	0.2452892293165606	0.2108030075401652	0.2411587545610531	0.1442740221205448	0.2297419060530161
BIVNEZ	Na1	DTT-7	0.1270000346951323	0.1573392262988286	0.181633187369996	0.1270000346951323	0.4502950933746005	0.245029290078335	0.3153175269305479	0.3052009565820689	0.3701165161914063	0.3677245013858293	0.3188965222503935	0.3747870779326025	0.363241822408277	0.3771263952899153	0.3683107649604202	0.3797601290236388	0.4329032414405991
BIVNEZ10	Na1	DTT-7	0.1269931146333894	0.1573512157307688	0.1816327626135294	0.1269931146333894	0.450278571176627	0.2450377341204034	0.3153011735272421	0.3052041360377159	0.3700975729287654	0.3677064194983582	0.3188779280250526	0.3747756741812527	0.3632379325324594	0.3771306095262541	0.3682919559308967	0.3797423716966441	0.4329356293446863
SOTSAW	Hf1	DTT-7	0.1444808924685307	0.1706978570278359	0.2049342229245905	0.1444808924685307	0.3663335047440224	0.2698151972470606	0.3300880769046591	0.3249506754738665	0.3684476514307775	0.3332256182612325	0.3460284216924155	0.3126120258008751	0.3682542824538605	0.3602421578125155	0.3680547355617423	0.3307764337119352	0.3841371835114596
VAHROO	U1	DTT-7	0.0854564888544342	0.1370012405481719	0.1674253461636753	0.0854564888544342	0.3940196406751166	0.2416731815563076	0.3014758563109694	0.2966014764684025	0.3441627145142287	0.3447535627349347	0.3133273506789767	0.345405217556797	0.3464940347197226	0.3273611431863238	0.3663536873211284	0.3373021383020578	0.4076027183728261
VAXWUN	Mn1	DTT-7	0.0759894499030138	0.0818476868128343	0.1275592954840993	0.0759894499030138	0.4143750824221644	0.2291494082362933	0.3111351806377628	0.3098645045165292	0.3751090806412524	0.3570513840719647	0.2935794211679064	0.3508653320271696	0.3623836890543218	0.3415216261805764	0.3670208147517635	0.3457742139064176	0.4261095108570616
WUDFEJ	W1	DTT-7	0.1366498504540818	0.1639365912456572	0.1612747183145142	0.1366498504540818	0.429405059439866	0.2592365077660163	0.293696588543608	0.3169362397128638	0.370728999130488	0.3265885067284607	0.2354236013256299	0.3324948501984142	0.3528765139176426	0.3189131463246864	0.3489516810930264	0.3392299849224571	0.4051724286586725
CUQZIA	Ce2	ETPY-7	0.1360696421736525	0.2776096152356237	0.3050151022712936	0.360792752882879	0.1360696421736525	0.3203871448550764	0.2038974009489125	0.3294273329319285	0.4164173686471857	0.1970139118293322	0.3861889368039113	0.147431653109062	0.1992214708239215	0.2700036986618035	0.2489661405233215	0.1815535274127009	0.1885691490512966
HEXWUC	Na2B	ETPY-7	0.03722518179734864	0.373944199597589	0.3939641875244331	0.4289957788127082	0.03722518179734864	0.3512577400708349	0.1575371866368299	0.340316394608151	0.40222902607296684	0.14687260332472948	0.4577078297441906	0.19089521577089535	0.18971177542424678	0.1534243845855893	0.17426412459255514	0.16121311177303438	0.13449295515804668	0.6369513341320161
HEXWUC	Na2	ETPY-7	0.03722518179734994	0.3739441995975889	0.3939641875244333	0.42899577881270795	0.03722518179734994	0.3512577400708351	0.15753718663682983	0.340316394608151	0.4022290260729663	0.14687260332473032	0.4577078297441908	0.19089521577089533	0.18971177542424608	0.15342438458558977	0.1742641245925552	0.16121311177303474	0.13449295515804682	0.6369513341320161
HEXXEN	Na2A	ETPY-7	0.04525453787732233	0.37475773444124355	0.3924723906290606	0.41953638686851474	0.04525453787732233	0.34258224004343835	0.1471912185123299	0.33115908017171236	0.3902142411479527	0.14144730873261893	0.45256541714092186	0.18922060876327623	0.18340755301042427	0.1528256450267361	0.16811501134815593	0.15620398059070736	0.13318269474068728	0.6239565198351602
HEXXEN	Na2	ETPY-7	0.04525769438042243	0.3747525506604333	0.3924695842728452	0.41954026171446424	0.04525769438042243	0.34258780338557593	0.14719648390547704	0.3311631672053747	0.3902229632213367	0.141447256428352	0.4525632950014722	0.18922108150230188	0.18341024027667577	0.15282320145810577	0.16811846266922087	0.15620021683153695	0.13318016597765372	0.6239622334325485
WITNIZ	Na1	ETPY-7	0.13529564999805557	0.40107286513845386	0.41369931521082787	0.4525045244220928	0.13529564999805557	0.3666629229318598	0.19378798871530123	0.36212345961365194	0.40934777183365845	0.1743340418722203	0.4730681918467655	0.18610823145772556	0.20355494369873214	0.20827952313176654	0.20531428156002046	0.19313971312891973	0.16588788552343656	0.6331275375632017
IZUZIO	Na1	FPSS-7	0.1079503559370272	0.2888523858269782	0.2773102618697449	0.2059982826951198	0.3187251206009217	0.1437786951133133	0.1955709895250434	0.1079503559370272	0.2775276229218764	0.2665622628441828	0.3832002650885237	0.3505673187305448	0.2674060082902624	0.2728682053494535	0.1852119062521449	0.2716022952758268	0.2854108154020323
AVIMUP	Na1	HECU-7	0.1414896062943322	0.2136893074848587	0.2088064231113483	0.1769550064260045	0.3250087838464722	0.1414896062943322	0.241514713453527	0.2247278195026421	0.356416397418164	0.2783167305043038	0.3038185202076191	0.2287631718778948	0.2461105683323958	0.358245316754752	0.3367336930901292	0.2699535289611185	0.3179933765917763
BENGAC	Na1	HECU-7	0.095873544301853	0.2722241608234212	0.263838053338258	0.2540136473789774	0.3130502100078871	0.095873544301853	0.2635848212613164	0.1733452948208865	0.2749570057843383	0.2975813636548483	0.3803429123832364	0.2560663218449872	0.2219957505385745	0.3541071943767714	0.3009805643432263	0.2908051679800765	0.3056808800457776
CUQKOP	Ag1	HECU-7	0.10915347157304119	0.24652138750030178	0.2468436691415149	0.2346217654080343	0.2826400157381796	0.10915347157304119	0.24868392400169437	0.193302983203712	0.302281948048671	0.2679572423538178	0.34352809014889635	0.21380054991900613	0.20809885090512287	0.3592024227056882	0.33134216063386984	0.2611665235759884	0.28387856580279713	0.6061566896136744
CUQKOP	Ag1B	HECU-7	0.10920667287091725	0.2465143083723124	0.24683861149090755	0.23462137726293306	0.2826360580501528	0.10920667287091725	0.24909780340291957	0.19331210918763658	0.3022959040782288	0.2679502326567179	0.34351622209794647	0.35920244666599077	0.33135257098704923	0.21379288655419854	0.20809914337672628	0.26116089209378873	0.28380149720464964	0.6061639918357415
HOYGEL	Eu1	HECU-7	0.05429	0.24159	0.24034	0.23586	0.35312	0.05429	0.28178	0.14999	0.27784	0.32791	0.35446	0.30492	0.25345	0.30492	0.25345	0.3251	0.34079
ICABIB	Na1	HECU-7	0.10760200923741234	0.28169179392146787	0.2739217011626589	0.25476997786567374	0.3242105549448196	0.10760200923741234	0.2742625569920807	0.20099997990144947	0.26262125762096444	0.30377670633782	0.38052821497168776	0.36437061802661996	0.315961905205225	0.2598137171717676	0.23671939308823536	0.2901642842352342	0.3121950770302121	0.5369098380573532
PUVDOZ	Na1	HECU-7	0.136830971166448	0.28548733212187916	0.29858198261937596	0.23904158866413028	0.35404920498776693	0.136830971166448	0.2887560322552851	0.21536896049582413	0.2613226188977795	0.35370204970130803	0.3343428557333334	0.32700074261081813	0.2904235772052815	0.317327998704371	0.287568118036784	0.35100991355887395	0.3669867984222474	0.5132335957670711
YEMWIW	Y1	HECU-7	0.1354769980332738	0.2563925448834177	0.2472785813688704	0.236577244781189	0.274032811949716	0.1354769980332738	0.2547870745549243	0.2089522291599112	0.315935781717325	0.2647456125751172	0.3521467739555261	0.2020825928324879	0.2146043722499682	0.3477525301417887	0.3360722715484165	0.261969402508701	0.2824701028661417
YIHFOM	Na1	HECU-7	0.1232031760905185	0.2129639320565629	0.2202226885164793	0.208819155839227	0.3135041148651069	0.1232031760905185	0.2636619796648287	0.2049256490810403	0.3270126396753947	0.2817962714328582	0.3288609216279359	0.3609416889943353	0.3255702012999913	0.2468435739644119	0.2349361792413606	0.2874991550282958	0.3099431134089471
YIHFUS	Na1	HECU-7	0.1048358116391025	0.2806420674515293	0.2947517280773805	0.2745680280193887	0.3460343412370947	0.1048358116391025	0.2633937360053937	0.1426240965445044	0.2359478096871538	0.3356495224688142	0.3430729807142882	0.3096921011043151	0.2482205362288134	0.3060681704620408	0.2449915543706478	0.342840338549995	0.3392015059306364
TASCEV	Na1	HEOB-7	0.1342600605728696	0.3631894646260646	0.3612863190034889	0.3031694367798832	0.2115439321338063	0.3200874652699676	0.1342600605728696	0.2749311266424682	0.3116706540880687	0.1766461398867707	0.4194514814382722	0.2245643921170512	0.1996589227946202	0.2359245851976794	0.1945195484366813	0.1931493199502996	0.2201911059440199
RILGUO	Cs1	HP-7	0.08995	0.616577613844311	0.6018133937688802	0.5897982849905801	0.6020653437839188	0.5597349058717752	0.5565121663682654	0.5340197467480016	0.512503912647354	0.5760800851734765	0.6033749400865753	0.5905756708450043	0.5611929054692225	0.5915870130052189	0.5610490479910026	0.5668809323358774	0.5734575838576674	0.08995
CAHCIZ	K1	HPY-7	0.1262969061976517	0.400806014473609	0.402197335831306	0.2732364953831195	0.386984025732455	0.2822883788590484	0.2818295742706016	0.2634798708548815	0.1262969061976517	0.3768251260219574	0.4899955115142447	0.4076509756732167	0.3239566096194102	0.4020510795462665	0.3404700101677082	0.3840335648795492	0.3978725385777894
CARDIL	K1	HPY-7	0.1357573482574699	0.3966389724535872	0.39705002215217	0.2686240815184954	0.3773751153536923	0.287600615380624	0.2688624262879075	0.2676976323223997	0.1357573482574699	0.3519932022765994	0.4641333679165944	0.3976452451985853	0.3283801990659213	0.3952455742059542	0.3252747420925176	0.3713508762750068	0.3908428456466459
CARDIL01	K1	HPY-7	0.1392835955637903	0.3979895080883558	0.3980888771726913	0.2702452704126437	0.395971424371243	0.3002389547528131	0.2861389162429988	0.2532738981146405	0.1392835955637903	0.3687534901287763	0.4678553170939675	0.4125078746611432	0.3322680496973854	0.4135598167831041	0.3306264806271666	0.3850524410006483	0.4059106941521535
CETGUF01	K1	HPY-7	0.1258945155777197	0.4024726125297126	0.3996541537822703	0.273266911125214	0.3922193710236161	0.289703919805823	0.2846280383609822	0.2625330083667382	0.1258945155777197	0.3719809137806056	0.4855110346511363	0.4145092746676474	0.3296870078788086	0.414341301676341	0.3286390209135086	0.380806017030925	0.3984394612830674
DKCRKT10	K1	HPY-7	0.1159358185916803	0.442561467753138	0.4478249648298895	0.3116174472286692	0.3995592923766242	0.2609795406209593	0.3028278485341011	0.2730492963743433	0.1159358185916803	0.3982256704096015	0.5142335482322375	0.3997079715357888	0.3425407776761257	0.3999108576165989	0.3426085035925613	0.4132866919927532	0.4131426998307522
DOLQIG	K2	HPY-7	0.0758461462316985	0.3883713489033394	0.3886275248713859	0.2529350472506043	0.3672850764937435	0.248840530064117	0.2545029139066077	0.2350739117679454	0.0758461462316985	0.3531072781974245	0.4761814226372076	0.3955123585990212	0.313527276789531	0.383458163868018	0.3067095769681414	0.3672864294579287	0.3859341065139378
DOLQIG	K1	HPY-7	0.1356827122134194	0.405039303630256	0.4038850482399303	0.2784611052042371	0.3634632342560043	0.2716400884791035	0.2609838527044204	0.2672178465751924	0.1356827122134194	0.3458214042619712	0.4772666496023487	0.3842648519000833	0.312440317115556	0.391648487984806	0.3219877050439958	0.3651681480203749	0.3792033466071038
FIXJII	K1	HPY-7	0.0935798138242927	0.3848171752406756	0.3920914435849447	0.2494773133766975	0.3916156172488467	0.2848582319059161	0.2763418664477337	0.257820054699462	0.0935798138242927	0.3740594261009553	0.4939675757806807	0.4129900457205107	0.3301631219237972	0.4140741179828901	0.3292556880950963	0.388932306386437	0.4064307658328852
FUCPEY	K2	HPY-7	0.0736841119077515	0.441806194080675	0.4452338141886244	0.3075997245023103	0.3879392356731694	0.2582216252232879	0.2918989435429616	0.2650447245355907	0.0736841119077515	0.3874157527516127	0.5143758052322166	0.3980812518374055	0.3371113698441568	0.3926875654072532	0.3364545191277316	0.402294969009321	0.4011318811933521
FUCPEY	K1	HPY-7	0.0845489649076157	0.4529723080721582	0.4552619830988201	0.3192682233694759	0.3894769939991543	0.2522339162359662	0.2943292711024932	0.2680914048415872	0.0845489649076157	0.3872203323284598	0.5115068012780676	0.3931052619203485	0.3298445750221584	0.3956001104719351	0.3425203405838343	0.3990664565642154	0.4037672367980455
HAMGEJ	K1	HPY-7	0.1266193177961409	0.4024105376170561	0.3929044518661004	0.2732316576989703	0.386093487283093	0.270535072020965	0.2784641847481974	0.2641111524563244	0.1266193177961409	0.3647660623650477	0.4629958409844348	0.4002172894701497	0.3157329176355893	0.3999527667124548	0.3345286984817187	0.3709543745616013	0.3878521908890537
HEPDEM	K1	HPY-7	0.1277800568377193	0.3990916874360768	0.3993270537287836	0.270809763404265	0.3925196813122776	0.2897059360236054	0.2830553364364211	0.255985684770708	0.1277800568377193	0.3668432995788752	0.4714852445828367	0.4121881267945409	0.3351885714565956	0.4083752058257784	0.3278513111354597	0.3864666093352289	0.405837578103104
ICOGUF	K1	HPY-7	0.115127675848494	0.3956886173782024	0.394213162936565	0.266140548438669	0.3550451963362803	0.2657873672407432	0.2486897797148865	0.2578792396756352	0.115127675848494	0.3412203403782231	0.4773477346271311	0.3778824218689364	0.3072986907981123	0.3819877183670134	0.3015211982979601	0.3551552189242374	0.3707014834306389
LUPYIH	K1	HPY-7	0.1392329838207618	0.4078278655208566	0.4007801515476895	0.2800172809856864	0.3831323550417931	0.2919452713487647	0.2779111614974121	0.2512892076903899	0.1392329838207618	0.3689908503096167	0.4778813210543792	0.4048906525458069	0.3496287696994936	0.405703768332582	0.3066222388639018	0.367728336981599	0.3804026186307619
MIFXIJ	K2	HPY-7	0.0811179475799454	0.4520996750928857	0.4527766295630651	0.3183029757054795	0.3938796902430918	0.2565860052389956	0.2995223882517797	0.2747275818331132	0.0811179475799454	0.3918795118409734	0.5122317093096538	0.3971383152211803	0.3362253754743808	0.3968753855104431	0.3408991224307829	0.4039124176644283	0.4076296211523181
NAQXUZ	K2	HPY-7	0.1129024353455666	0.3982990730625907	0.4012974153765158	0.2686251743361035	0.3646929476012288	0.2747496953267738	0.2578671416041712	0.2632777479584033	0.1129024353455666	0.3489210922497517	0.4862974757652325	0.3895490772928782	0.3125460073032345	0.3894853130601521	0.3138917711405863	0.367061470401654	0.3825482749963899
NEBBEC01	K1	HPY-7	0.0870687016811696	0.3877109538686244	0.3929280224545493	0.2533214992823085	0.3804137626482962	0.2698611584295728	0.2666075567924446	0.2511247563502472	0.0870687016811696	0.3598680359916328	0.4803469593924699	0.3999800054862366	0.3171028532992341	0.403026936045224	0.3295084505116509	0.3755016447138903	0.3924816025133177
NEBBIG	K1	HPY-7	0.1024977528154967	0.3941085418276628	0.4005371602841265	0.2603675913087658	0.3834942470843658	0.2749929486051849	0.270735948827035	0.2442976051224927	0.1024977528154967	0.3686998105359464	0.4999221012940977	0.4026881061718736	0.3149408925882744	0.406479796710109	0.3288709005644701	0.3807844456962496	0.3946189618668958
NEWZUL	K1	HPY-7	0.1180760353903442	0.3948382312712646	0.3905492691758387	0.2645609992679421	0.3841377941673209	0.2771890073605857	0.2737765493979411	0.2597916412370795	0.1180760353903442	0.3607325512744292	0.4727511711002141	0.4003124042857522	0.3225015394404539	0.4083064597926538	0.3280951204315382	0.3735750604798053	0.3949133769852502
OYIRIZ	K1B	HPY-7	0.1452778186538832	0.4127310861847206	0.4113244484108907	0.2853444820696315	0.4008455786574774	0.2981329130097056	0.2940784447037052	0.2751296170097069	0.1452778186538832	0.378967880947898	0.4879841570729602	0.4228594039619822	0.3440599263104945	0.4199258866268087	0.3411085212270798	0.3921841543597552	0.4113456184338913
OYIRIZ	K1	HPY-7	0.1452781477686975	0.4127323419788054	0.4113284109333209	0.285345845346532	0.4008499634403168	0.2981322166998308	0.2941552621381433	0.275127401533004	0.1452781477686975	0.3789715964536342	0.4879831229503488	0.4199296881527012	0.3411083660011914	0.422862738235256	0.3440655848195971	0.3921902761878048	0.4112939192231433
POGLOM	K2	HPY-7	0.1278698801770554	0.4537661758248099	0.4541390351971778	0.3259768113915188	0.3930460999985993	0.2643911783219236	0.3033844730441757	0.2639148862689699	0.1278698801770554	0.3935789680542404	0.5014292305940717	0.3933231357612661	0.3249926588816474	0.4059390454722417	0.3477283001883942	0.3977601996748415	0.3974773457148347
POGLOM	K1	HPY-7	0.1337357069208841	0.4573641890397273	0.45541533935455	0.3300777647440727	0.4011442472275203	0.2887291435404688	0.3098763039022589	0.2943369303790136	0.1337357069208841	0.3906909944840144	0.5127913241184175	0.4167430333614904	0.3539919672981862	0.4158301807147114	0.3578480228153422	0.4087229360336369	0.4200743575721335
PUVYOV	K1	HPY-7	0.0777342443754428	0.3851401956796252	0.3892943585839146	0.2489948214854354	0.3716382508069347	0.2504035009982872	0.2574965223208628	0.2254126348676156	0.0777342443754428	0.3600122664250521	0.4847368890067838	0.3855591041605972	0.3049170839928977	0.3962054189519083	0.306826148091233	0.3755400158423014	0.3888998434025877
QANXOU	K1	HPY-7	0.0705238958178762	0.3923232074997724	0.4015171984733982	0.2569590053114216	0.3898947139241351	0.2776446988160775	0.2775275488004438	0.2592291670753174	0.0705238958178762	0.3759815485932051	0.5042806533753978	0.4086470732585954	0.3309461425407516	0.40864635029498	0.330943542548301	0.3927521828563113	0.4081260003992613
QEWCOK	K1	HPY-7	0.1436586723736351	0.4071745484368708	0.4138126258979617	0.2793186699853609	0.3943118094097499	0.2806823890773998	0.2877143559011052	0.2538181284960035	0.1436586723736351	0.3854868384825305	0.5068790823758658	0.4153261498284074	0.3297294144645134	0.4060422227758263	0.3282241754399113	0.3967773188438743	0.4081038354868136
RABGUA	K1A	HPY-7	0.1029861948824906	0.395547188167665	0.3904771021782159	0.2623950980943782	0.3796196767300727	0.2674812782906498	0.2682578971893475	0.2634687661579284	0.1029861948824906	0.3620662118064953	0.4710894477788312	0.3991550479311289	0.3276115194894026	0.407326249772553	0.3159177758170072	0.3692693322413999	0.3875654943695504
RABGUA	K1	HPY-7	0.1029861948824915	0.3955471881676649	0.3904771021782159	0.2623950980943781	0.3796196767300728	0.2674812782906499	0.2682578971893479	0.263468766157928	0.1029861948824915	0.3620662118064953	0.4710894477788316	0.399155047931129	0.3276115194894027	0.407326249772553	0.3159177758170068	0.3692693322414001	0.3875654943695505
RIZLUI	K1	HPY-7	0.076631831052143	0.3830840168270492	0.3879816559267692	0.2466263014711822	0.3648274024326194	0.2628740823781849	0.2505898018287328	0.2411542009412728	0.076631831052143	0.3528477078738988	0.4880276062649948	0.3877716595532622	0.3031568346242889	0.384267222459581	0.3084738605317521	0.3661869268211444	0.3812131671473673
TITGIP	K1B	HPY-7	0.1447096140122368	0.4140150860618034	0.411499051535681	0.2874055984887387	0.4012295886044477	0.2984982776859305	0.296248975155551	0.2677310700769061	0.1447096140122368	0.3791628215488627	0.4845571573802744	0.4178348809475986	0.3362202927830312	0.4230834558343121	0.3398539401127444	0.3881406872756776	0.4041343334717951
TITGIP	K1	HPY-7	0.1447162594766637	0.4140173747004755	0.4115003491831447	0.2874089221380942	0.4012317679682907	0.2985015046379106	0.2964508715979003	0.2677340913806647	0.1447162594766637	0.3791649577710271	0.484558242435127	0.4230856773994735	0.3398554688427473	0.4178366850252345	0.3362214068082076	0.3881413825634077	0.4040804290532204
TIVLUI	K1	HPY-7	0.1011648648418604	0.3875423621255407	0.3834428579607554	0.2544873387496417	0.3842949082214704	0.2755543334431553	0.2704237381985889	0.2575286892518243	0.1011648648418604	0.3624613861247817	0.4716066744441005	0.4033529482774885	0.3187734659281009	0.4086562428716231	0.3184326282529841	0.3704076078508914	0.390659119536414
UDIHIA	K1	HPY-7	0.1373800659381609	0.4014816300188595	0.4040085251814845	0.2751567873803902	0.3936738023402176	0.2817328425921122	0.2878107104019836	0.2463963758009788	0.1373800659381609	0.3794190749365452	0.494785771989765	0.4097068221264903	0.316854033320976	0.4105935537838944	0.3287119836519518	0.3834071010073148	0.3941508995739074
UPOFOX	K1	HPY-7	0.1190665783840607	0.4038651979847301	0.4079803739157647	0.2724813755272043	0.3902996734305792	0.2885165006743509	0.2814886642455985	0.259813027913251	0.1190665783840607	0.3786165394977622	0.5000856485327452	0.4086264598750762	0.339096836035358	0.4091758754210637	0.3253122604056438	0.3888610421557507	0.4023025116943276
USUJOJ	K2	HPY-7	0.1439549868338016	0.4089098981275041	0.4052820660030442	0.2824410054841282	0.3885072145446582	0.2887880436044179	0.2848897218339943	0.2526124149684582	0.1439549868338016	0.3803114382528799	0.4783556613749234	0.4029672106672435	0.3472903739443554	0.4081803598814412	0.3125583283205964	0.3780286031426761	0.3889567479971028
USUJOJ	K1	HPY-7	0.1452411598818591	0.4093155976734733	0.4066448364002204	0.2832074287871918	0.3988888968359456	0.2950697263626044	0.2941101553855445	0.2545907954533403	0.1452411598818591	0.3797526055977315	0.4761411961256035	0.4169817863222737	0.3209410336509609	0.4127830355335778	0.342790966984304	0.3873470604909743	0.3987034140220649
VEJTIP	K1	HPY-7	0.1137842406154913	0.4010779654428759	0.3969509340317992	0.2704918658254575	0.3671759390235986	0.270074580926976	0.2606638256728458	0.2507496155526653	0.1137842406154913	0.3543137031328003	0.4759722842795239	0.3871601630520885	0.3275048440568072	0.3916629187558703	0.3010924860411517	0.3600152829847988	0.3737254343274889
VEJTIP	K1A	HPY-7	0.1137845814793823	0.4010724215111822	0.3969466266394243	0.2704863318151764	0.3671713521138834	0.2700756112328562	0.2604268729329571	0.250748163776711	0.1137845814793823	0.3543103469488389	0.4759718489781215	0.3916584100037467	0.301091030620438	0.387154793869128	0.327498438534977	0.3600138439374272	0.3737626856945985
VUYZEU	K2	HPY-7	0.07824880042589283	0.4513362499656188	0.45397975336970087	0.3172031569085493	0.3957442195032105	0.27084106886753595	0.30050396694722925	0.275290912929962	0.07824880042589283	0.3933454978812991	0.5125138145484077	0.40332738394145384	0.34101730894257365	0.40428344253295745	0.3435137445946537	0.4053560641937227	0.40983111508326964
WAJBUH	K1	HPY-7	0.07844413482611255	0.3962311560188069	0.4013101172685169	0.26041559639330697	0.3812621183320872	0.27097894471891626	0.26914826889476845	0.2523602672667347	0.07844413482611255	0.3657746752617484	0.49509709012525416	0.40134551567139426	0.3186304195128567	0.4041004306039417	0.3298634886312442	0.3802410954698634	0.39502588723211945
WAJGET	K1	HPY-7	0.07485499382776074	0.451140623043439	0.4493449853510546	0.31697756898421164	0.3755550588691527	0.26128873893640375	0.28262507886928706	0.2658250854042075	0.07485499382776074	0.3765316872645483	0.5061329823395814	0.3832130642653234	0.32377143528426705	0.3842512737892293	0.3242353836768624	0.3879510266074724	0.3888643374755447
WODKIM	Na2	HPY-7	0.1362025897511073	0.43961611518270693	0.4455030756287528	0.3341984017165186	0.37761206550403664	0.2331614283271134	0.29082758775253614	0.24086622522215284	0.1362025897511073	0.37633179236444075	0.46927614025579206	0.3758292078160718	0.3141598002127787	0.3864813838176677	0.32599736850835026	0.3853497457719857	0.3936335512236516
WUMSOP	K1	HPY-7	0.11837662009147203	0.396797885183964	0.39926292362349564	0.26758604890953486	0.3835466663210144	0.27500691687008577	0.276855242001548	0.25820086978257906	0.11837662009147203	0.3736972481265992	0.4839194437331717	0.39673749187994256	0.33403050154152936	0.40438168458197526	0.3200956860258376	0.38200997187795965	0.39576089316580687
XOZMEH	K4	HPY-7	0.06935645796221412	0.44805848025412476	0.4435577536317742	0.3135687772609865	0.38124856165428217	0.22783656248764966	0.2853005959576169	0.24771333356935	0.06935645796221412	0.38071674667747174	0.49024178914850447	0.37954741051750596	0.321132294452514	0.3776188038062949	0.32546570698983657	0.3942669994474298	0.39513284507053603
XOZMEH	K2	HPY-7	0.07311761861816833	0.4374231829187733	0.4335246524357084	0.3029338088726128	0.376260902862871	0.2411868389607635	0.2793882422277158	0.2609171387869689	0.07311761861816833	0.37490308954172125	0.48883193923413454	0.37851735698785427	0.3255858086056001	0.3948677827713835	0.3357065609425477	0.38774245675908225	0.39292602774477514
XOZMEH	K3	HPY-7	0.09679445806356574	0.4517657038698579	0.44963018838560026	0.3190905814554473	0.40104682582824797	0.27074591401623965	0.3039809125534731	0.2782806992331522	0.09679445806356574	0.3978745003183249	0.5082026546091504	0.407076348062936	0.34488225855706234	0.4067317995714276	0.343368717334419	0.40601459322407013	0.41527059645876735
XOZMEH	K1	HPY-7	0.11495502169108816	0.4560864122896477	0.4492823710833366	0.3251821844243342	0.3863530202662137	0.24627246920224663	0.2969912122527555	0.2609832074999859	0.11495502169108816	0.38737106055622966	0.4912373399152038	0.38334365732735215	0.33489657120188543	0.39700316537142843	0.3340940747433958	0.40005161563280445	0.4003824417371205
YEHLON	K1	HPY-7	0.11109559704812627	0.39702061501436425	0.39620379820064444	0.26488831841187976	0.3868470118054327	0.287664634319963	0.2756934188827011	0.25966737564602654	0.11109559704812627	0.36529574117038005	0.4803079357111663	0.4087219919553533	0.3250299852834145	0.4088156053766283	0.33123402705092914	0.37746576653163305	0.3960962570012235
YEHLON	K2	HPY-7	0.12643389442075426	0.3984067156308346	0.3926556487729297	0.269415165682038	0.3382868307220249	0.22188518331622226	0.23453781098821042	0.21497089666872415	0.12643389442075426	0.32543057390415814	0.45927281966852734	0.37823693082184373	0.31247421570769546	0.35040192420154087	0.27039722735717314	0.3425801118970162	0.3474746880079343
YIJWUK	K1	HPY-7	0.11196683575913326	0.39538903115106244	0.3949444360734895	0.2631808695892297	0.378185689679317	0.27218563743382157	0.26680345131835587	0.26062647939509564	0.11196683575913326	0.3563644986739999	0.4753671015680957	0.3959832691810808	0.32007005192124494	0.4045318011285397	0.3275076946189947	0.37427167002287337	0.3926424057080062
YIWJEW	K1	HPY-7	0.1306086447895814	0.4034913523180322	0.4052170803194168	0.2745731900113248	0.39931637806103837	0.29641563427612855	0.28976992787038663	0.25175012371265304	0.1306086447895814	0.37311079904180516	0.47243007696878697	0.4185063057584515	0.3308992894587394	0.41518190143775524	0.328740776713783	0.3902917885189378	0.40988684818357585
YIWJEW01	K1	HPY-7	0.1291678771222361	0.4027290554929275	0.4046438789063094	0.2735957647323567	0.3982366179573538	0.2955525340331447	0.2884878734062541	0.2519015973047895	0.1291678771222361	0.3721071844571209	0.4720589971521876	0.4175254554410641	0.331095414770105	0.4142344275703731	0.3286269219292391	0.3896178310086576	0.409204116608351
YOBMAE	K1	HPY-7	0.1135940064447789	0.40190428596120736	0.4021094730393695	0.2719267350831361	0.3923461482106584	0.2854984131002105	0.28531496007631346	0.25358854582301443	0.1135940064447789	0.37968436429280406	0.4906610258750349	0.41026579749733744	0.32087619512997073	0.4112709056020635	0.335826529914903	0.38432122689989595	0.3968790575791592
ZOZDIE	K1	HPY-7	0.06861428340205743	0.39356986240849284	0.40019902216246406	0.25774882371740904	0.37420408130826427	0.26463815734509166	0.2630731725934094	0.24643533294687975	0.06861428340205743	0.36079457349849337	0.4962767947988776	0.3932080025324268	0.31293722128055385	0.3965580752902817	0.324066904386608	0.37619256727133193	0.38970545907048876
ZOZDIE01	K1	HPY-7	0.0697811673303305	0.3937319505326753	0.3997333403102069	0.2580070682269805	0.37479825749958157	0.26656656903258447	0.2637369472504393	0.2489984022357245	0.0697811673303305	0.36079495733896166	0.49508653483723475	0.3973461545796705	0.32433069996478403	0.3946294708490982	0.31440297830554387	0.3763488852178475	0.39036148693938466
ABETUY	Ce1	PBPY-7	0.0548084427519168	0.2720155630931954	0.2426137913352693	0.3159892296812969	0.4654330121370046	0.374829421895556	0.3925945294608348	0.3740007994831725	0.5177948359150977	0.3672117864995209	0.0548084427519168	0.35374102769949	0.4084129742260751	0.3457360408977584	0.4032017485750633	0.3795147657485497	0.4528058141589505
ABETUY	Ce2	PBPY-7	0.0781351376075989	0.262757317424635	0.2381195822152731	0.3075901576789487	0.4708294319632182	0.3682564498986779	0.4000605005604248	0.3618586717774461	0.5126670401964301	0.3789044209516043	0.0781351376075989	0.3578918659863261	0.4052165402983556	0.3554566362048433	0.4035040413527291	0.3875622795205036	0.4589828703537917
ABIVOW	Np1	PBPY-7	0.0843630196239303	0.2274882916858397	0.1983312733966865	0.2784889013731602	0.4284540341037676	0.3207311618626891	0.3484168016958426	0.3747948156211002	0.4893322782104962	0.3321849513365329	0.0843630196239303	0.3146191646414616	0.3813873071877567	0.331064618011022	0.392245291420504	0.3458498302997108	0.4176409044739088
ACACUO04	U1	PBPY-7	0.0384883764861066	0.2620663214308544	0.2320094522136054	0.3071833981994408	0.4631312097505503	0.3638490854921116	0.3873245063914763	0.3740521803652183	0.5225245233273907	0.3659185295322029	0.0384883764861066	0.342296261324742	0.4006474436619163	0.3458932986489671	0.4051951770066662	0.3779918881890922	0.4506157621732028
ACAFUI	Zn1	PBPY-7	0.0734205252338667	0.2504137092161815	0.2262150601469496	0.2956905101060754	0.4524614595252061	0.3506080682946567	0.3897043235817012	0.3358509582753637	0.4931022363230624	0.3557077960762297	0.0734205252338667	0.3333609733477636	0.3782948169892909	0.3443292871612384	0.3848965201757014	0.36293085609881	0.4351684466727975
ACAHAQ	Cu1	PBPY-7	0.0556476878030286	0.2560484365115027	0.2260447122765986	0.3006257047760444	0.4460189431572585	0.3539566788708823	0.3866285086319653	0.3360147534143726	0.4942140338132226	0.3594176034192796	0.0556476878030286	0.3479661158085978	0.3886217750817345	0.3265757401668324	0.374083260899345	0.3635797762384669	0.4306928289683082
ACAPOU	U1	PBPY-7	0.0346659283472098	0.2688083959624676	0.2382416060227128	0.3088159960524677	0.46131203595754	0.3686006636053675	0.3834766277089698	0.3747999047141595	0.5217349790609442	0.3616191755146498	0.0346659283472098	0.3477530060713882	0.4054583323158992	0.3406962269611736	0.4001779567252631	0.3744499660223584	0.4486996000478251
ACAZAF	Np1	PBPY-7	0.1158547729607936	0.2037545168658723	0.1625575632178143	0.2594897720227063	0.4260793880902019	0.3174279315899523	0.3528018567632263	0.3682587061682666	0.4923510492692786	0.3361038939309955	0.1158547729607936	0.3192176938295852	0.3800672534282592	0.3343897987519814	0.3900555986026259	0.3451544596083987	0.418980200348274
ACDXUS	U1	PBPY-7	0.0421547686095768	0.2656137369039638	0.2368198508375497	0.3076925046443404	0.4618390835277601	0.3635642404632486	0.3851417370121798	0.3722970344402462	0.5219496609446628	0.3625030624557836	0.0421547686095768	0.3461019885583731	0.4037030760930974	0.3401372254866636	0.4000903202342785	0.3753503044320244	0.4484044238541036
ACEQII	Tm1	PBPY-7	0.1140298111207236	0.2141381799747267	0.1776792414704647	0.2474602187059118	0.4248458444910192	0.2844820646792423	0.3400924478152627	0.3688192718307831	0.4771508081304711	0.3318695651096379	0.1140298111207236	0.3386715070543211	0.4005529036975324	0.3019875360701388	0.3727191721621827	0.3430844227580208	0.4137200696319377
ACIJOO	U1	PBPY-7	0.1388858638916696	0.2849127542694303	0.2618646439783068	0.329637151523214	0.4643927821215409	0.3798782429000382	0.4037388594191957	0.3851064479522046	0.5274144738921267	0.3798991060822987	0.1388858638916696	0.3619740040464891	0.4134448393255166	0.3569567253197794	0.4106747223859723	0.389910444899146	0.4566389452162511
ACIKEF	U2	PBPY-7	0.1161646599117901	0.2626621757302203	0.242031770902751	0.3140440441101164	0.4632552793485542	0.3732791714934674	0.3991062820225685	0.3587569825929124	0.5128655232778289	0.3698834233438338	0.1161646599117901	0.3504548725630119	0.3971377416015352	0.3550950382565231	0.4078309037279378	0.3787731583361525	0.4523741015211499
ACIKEF	U1	PBPY-7	0.1201317628829967	0.2466192253930088	0.221504105993177	0.3026068898161644	0.4509040666506395	0.360339191070295	0.3809456788308444	0.3465487738651374	0.5006718411914155	0.3511908093315795	0.1201317628829967	0.3461106883645543	0.4044302784538923	0.330124957188363	0.378108757304543	0.3571097054159387	0.4320194942088844
ACIKOM	Sn1	PBPY-7	0.0552966646793573	0.2546525989766282	0.2275257455684772	0.3013960858347499	0.4479224290504528	0.3553976531952513	0.3810188208145671	0.3390315530714005	0.496068173089704	0.3496797838091502	0.0552966646793573	0.3338344573810543	0.3801253164914941	0.3333300552852684	0.3830047885786173	0.3613570639904125	0.4376909241752195
ACIKUS	Sn1	PBPY-7	0.0622407265157153	0.257989947056822	0.2256113935703582	0.3050772118398949	0.4507988107527815	0.3558412568766976	0.3875312046702118	0.3384498652606216	0.4954199544679595	0.3546213495733294	0.0622407265157153	0.3410667212484002	0.3843815249587107	0.3362715227265842	0.3824034049204421	0.3672646304101908	0.4396553237930063
ACOGEH	Nd1	PBPY-7	0.1259729285616176	0.267795027460653	0.2525396961075276	0.3181462250418451	0.4290414097100144	0.3266422603302222	0.366770849529201	0.2927337110497584	0.4558457048224231	0.3560532192561345	0.1259729285616176	0.3172926523327988	0.3444964395943265	0.3215506651381506	0.3488801762261677	0.3575592825160183	0.4122808065332408
ACOGIL	Lu1	PBPY-7	0.0958229334444866	0.2682691390773591	0.2443622479533372	0.317170426425588	0.4286869086520037	0.3415808328231461	0.3721189446723804	0.3118081397542021	0.4725481694500257	0.3482504448461701	0.0958229334444866	0.3119895819510684	0.3511130334541921	0.340624543812113	0.3719690733438702	0.3524338033592555	0.4126305411635075
ACOGOR	Y1	PBPY-7	0.1038303149722222	0.268191910411852	0.2467865232281811	0.3172880909583281	0.4295819820988961	0.3377802488430843	0.3714170609993147	0.3070294112060154	0.4683120743899434	0.3511245648312767	0.1038303149722222	0.3143506542679253	0.3501207592495061	0.3346979817775373	0.3654456196470371	0.354686702979443	0.4134877759072639
ACOZID	Yb1	PBPY-7	0.1147046268602333	0.1986344293975449	0.1687554985356565	0.2612726286106356	0.4361470111556533	0.3276257709664112	0.3729932306195724	0.3444595995979104	0.5003104493449453	0.3451257643059981	0.1147046268602333	0.3299366294878869	0.3942562404485969	0.3298891779014423	0.3770872525909312	0.3502027577190025	0.4315698365370337
ADESIO	U1	PBPY-7	0.0599254923010176	0.2735518890563991	0.2450650611821516	0.3147563548263215	0.4605729904080765	0.3716463354844486	0.3914828955260646	0.3531584212603008	0.5060726336423138	0.3695987824166882	0.0599254923010176	0.3546720081322781	0.4019888413190141	0.340324970566408	0.3904002179987065	0.3794605955682469	0.4450350085498222
ADESOU	U1	PBPY-7	0.0792020493240755	0.2364483494418928	0.204874812028669	0.2812030071257557	0.4486191942113103	0.3440798437907263	0.379347523744695	0.3541023746970295	0.5095186729071653	0.3553548174989657	0.0792020493240755	0.3360111796275674	0.3983845078944264	0.3388429914352991	0.3929738433146326	0.3645682118735499	0.441452623837353
ADESUA	U1	PBPY-7	0.1218264813656882	0.2871292377379794	0.2617436824031439	0.312185803346978	0.4398099250060831	0.3612222832613151	0.3713034795136743	0.3512728846241527	0.4984926903561708	0.3519189405507681	0.1218264813656882	0.3581036872186178	0.4015527096483702	0.335737355758452	0.3836083533508662	0.3609491332448165	0.4294435758282591
ADETAH	U1	PBPY-7	0.0577925272966375	0.2729327716489098	0.2411249667447902	0.3178235798743846	0.4692460261747201	0.3749242384970312	0.4003243340820909	0.3553328374627617	0.5095281943447002	0.3721704833237753	0.0577925272966375	0.3483743286945949	0.3966880671494374	0.3504517342224962	0.3998101126068616	0.3828622261632645	0.4529085625730102
ADIROX	Zn1	PBPY-7	0.062055125092209	0.2490048063056078	0.2286982786099126	0.298843845423163	0.4451784594113648	0.3441547414562401	0.3823614588898909	0.321578378772977	0.475724222434324	0.3550142888897626	0.062055125092209	0.3302645296790929	0.3702243192464889	0.3276808213473564	0.3686154709110868	0.3597309814607252	0.4292099781945823
ADIZOF	U1	PBPY-7	0.1139119305439119	0.2155250374775833	0.1762978438834044	0.2676312725882458	0.4217534872090678	0.3168952959357162	0.3517877785319933	0.3804798369227579	0.4879259247207662	0.336565542152833	0.1139119305439119	0.3378769353755327	0.4031693003391221	0.314521386233285	0.3773219602709648	0.350215753926602	0.4155820514271008
ADIZOF	U2	PBPY-7	0.143035092513373	0.1787476984714354	0.1502118476690014	0.2392850037532269	0.4131350158914428	0.2885001570910075	0.3302885467654282	0.3524387347235075	0.4681854394135561	0.3207959103746474	0.143035092513373	0.3100580382533154	0.3572657573223857	0.3265197793339655	0.3901461998056944	0.3298523787475502	0.4018383302107586
ADOMEO	Mo1	PBPY-7	0.0255459906855145	0.2833192340179132	0.2536267281571929	0.3278550483558439	0.4753666510159076	0.3877528996316504	0.4031683197649521	0.3702088971811586	0.5193762049927536	0.3773292763359872	0.0255459906855145	0.3581064381353918	0.4110849160854197	0.356744259756864	0.4090343628927396	0.3900476755675128	0.4625533447178864
ADOMIS	Mo1	PBPY-7	0.0313497530238424	0.2765570929992721	0.2464298061379645	0.3221891142792826	0.4642725384375921	0.3786124136113488	0.395285795211111	0.367363539588786	0.5148427511691419	0.369199726419976	0.0313497530238424	0.3530148674905246	0.4084093700747372	0.3454903764533256	0.4001085358280383	0.3811158852971641	0.451757430131671
AFICEA	U2	PBPY-7	0.1180976530502133	0.2539300060528605	0.2201350487823543	0.3096789666177376	0.4611035549965206	0.3630376948740352	0.3928686811524733	0.3471556710325935	0.5018361764689787	0.3693347755807826	0.1180976530502133	0.3587543448221283	0.3975945894228835	0.3461638444787919	0.3890899046303127	0.3724797528620777	0.4461733808183374
AFICIE	U1	PBPY-7	0.1029804975201753	0.2578512211818835	0.2300312456294526	0.3155112848210689	0.4604703990357536	0.3648325087290275	0.3967044107245804	0.3432977942205081	0.496656596650567	0.3675397140441841	0.1029804975201753	0.3444809193827899	0.3872098056992348	0.3471913700633889	0.3924746598460452	0.3776834294099308	0.4456033885754703
AFIDAX	Sn1	PBPY-7	0.0702555497614871	0.2684720411471925	0.2379339428075721	0.3088822242260536	0.4689547538048782	0.3741422890844459	0.3945849342859674	0.3675916323065355	0.5134171117356731	0.3726597091017153	0.0702555497614871	0.3515760441561834	0.4028059540363093	0.3525812820215966	0.411388131425351	0.3828117284187792	0.4556202645269206
AFOVIA	Sm1	PBPY-7	0.0470748901324138	0.2575898126143971	0.2274044460459532	0.3005944105004348	0.450155886688639	0.3522312160413545	0.374990008268552	0.3702109787447185	0.5179302353511439	0.3537497401432309	0.0470748901324138	0.3306316523251107	0.3911422534112471	0.3404810446931868	0.4019003018842101	0.3658752244524071	0.439075539144809
AGEPAG	U1	PBPY-7	0.0354669525048467	0.2702632166289634	0.2412596096532675	0.3074650353061297	0.4603947460729047	0.3690944793560622	0.378429593800707	0.3706081068933073	0.5166306062396366	0.3574146564867203	0.0354669525048467	0.3415876715858034	0.3990002337601122	0.3414492910950431	0.3996725413912488	0.3705417792883606	0.4481656445439056
AHECAT	Gd1	PBPY-7	0.0683315733745594	0.275770350464697	0.2468921443201482	0.3183845236441865	0.4655843922668883	0.3805869895163629	0.3960323188992725	0.3677481810312474	0.513951227303053	0.3706767166925483	0.0683315733745594	0.3482721648762242	0.4008199079744343	0.3536160693158153	0.4104906322451491	0.38107926880213	0.4524880382768641
AHECEX	Ho2	PBPY-7	0.0615795095651909	0.2644480470525453	0.2380890629692625	0.3068945645922994	0.4618837862925986	0.3723838014222024	0.395655605919869	0.3633053877936882	0.5098792507788998	0.3726500049539963	0.0615795095651909	0.3468252068634627	0.398078503809728	0.3539658443540476	0.4034322589045008	0.3814243444519326	0.4514173935268782
AHECEX	Ho1	PBPY-7	0.0808292221625106	0.250400864907907	0.2182246918496175	0.2945721231051717	0.456923232946917	0.3553539835733774	0.3758096639494782	0.3782398982864945	0.5179098833655332	0.3576615751871469	0.0808292221625106	0.3389995410861963	0.4008249992934368	0.3420051037357396	0.4040483462172519	0.3685768570974582	0.4453869304790493
AHEFIE	Nd1	PBPY-7	0.1226625006308273	0.2210589363490265	0.183067785579039	0.2672711317276536	0.4498229025932884	0.3120798698232864	0.3658556116528398	0.3735702053866517	0.5042508932339894	0.3563293899328475	0.1226625006308273	0.3426050799304856	0.4106915685753371	0.3335084397499605	0.3985921222832274	0.3673792066083697	0.4383782712942387
AHEFOK	Er1	PBPY-7	0.1030831025697112	0.2248155376677204	0.1871988923516758	0.2719701649666611	0.4543626749804443	0.3215284814093392	0.3700307685803987	0.3689809639096983	0.5079135621109451	0.358548342707398	0.1030831025697112	0.3420137414884291	0.4088102762460063	0.3366155827928935	0.3996041153384608	0.3693969796963809	0.4430602704721711
AHEHIG	Y1	PBPY-7	0.063749876936014	0.2643301291474063	0.2413636188458026	0.3150818859074545	0.4590901210152026	0.3682488041017079	0.3896853290625682	0.3445786667445521	0.4997702463607478	0.3614137169099385	0.063749876936014	0.3498665829944088	0.3928776673251782	0.3410020843269502	0.3868546071722388	0.3722489094537046	0.4442474763662102
AHEHOM	Er1	PBPY-7	0.061423068407407	0.2642972304947329	0.2409435242746961	0.3145590549380268	0.4596939365363445	0.3688034489164261	0.390025731792718	0.34561801824942	0.5008979746838124	0.3618340655607816	0.061423068407407	0.3501819978711414	0.3937514621470233	0.3414815825738429	0.3876898178780928	0.3728379051627313	0.4449471597537713
AHUQUR	U1	PBPY-7	0.1289832967324515	0.1828466555450348	0.1358777954342065	0.2337917877829945	0.4331959959312234	0.3002251025950249	0.3539930794716204	0.3562431485463524	0.4807821691928359	0.3383810281639422	0.1289832967324515	0.3254749705441652	0.3777248848268741	0.32451059770426	0.3930349230548004	0.3406098690431173	0.4268665049065953
AJAHAW	Bi3	PBPY-7	0.0967877752197035	0.279066315340738	0.2516641437843949	0.3114945919687792	0.4613026853698467	0.3714669217898753	0.3944772867448978	0.3611785863738009	0.5092678906954566	0.371218874025828	0.0967877752197035	0.3580032582827567	0.4038602984876734	0.3486684206716737	0.3971714044674702	0.380467196976335	0.4492567880684278
AJAHAW	Bi2	PBPY-7	0.1043356128331989	0.2363175534273843	0.2128045557828853	0.2726194836860418	0.4346521334893212	0.3438599286544606	0.3588453391812549	0.3529998448938641	0.4716918112101687	0.3518871837551649	0.1043356128331989	0.3283781101762462	0.3797950867259003	0.3361349932133941	0.398928073665116	0.3603268705997465	0.4302365116133462
AJAHAW	Bi1	PBPY-7	0.1135297537572787	0.2365755314385989	0.2099675650391446	0.259037141000576	0.4379794534857504	0.3268124506377308	0.3475505076746701	0.3627295554591048	0.4692761081641557	0.3406819342768362	0.1135297537572787	0.3337754227667188	0.395336890574619	0.3152200296940581	0.3867139264934637	0.3499131983552987	0.4245263089459418
AJAHAW02	Bi1	PBPY-7	0.0910910928095954	0.2704026437808338	0.2409652391268229	0.3088852337885989	0.4529833001210009	0.3521750347781233	0.3804290900238696	0.3716178376850512	0.5125257928668104	0.3603080167394077	0.0910910928095954	0.351426404185745	0.4113714746445387	0.3371402772363142	0.394199869314631	0.3693735762835996	0.441099915171989
AJEFOL	Yb1	PBPY-7	0.042220514463851	0.2556065315794751	0.2240716107504166	0.3022306512647068	0.4572305338105421	0.3628987838667895	0.3936438474740334	0.3498921633111568	0.5045544950673008	0.3666328496975187	0.042220514463851	0.3389480473974124	0.3883580916874652	0.3535218875774706	0.3980224887757669	0.3734364255447685	0.4436010375429872
AJISET	Mn1	PBPY-7	0.0696912618576937	0.2709624228819179	0.2382053295194671	0.3143987510412362	0.4538369709876202	0.3614715728185178	0.3930392686014384	0.3414296695672075	0.4913812032928582	0.359085196453115	0.0696912618576937	0.349512945321387	0.3910393616942424	0.3360406116372142	0.3824837391974192	0.3700265908009365	0.438700176373095
ALAROX	Mn1	PBPY-7	0.0728998783150817	0.2658813149002056	0.2410661079273835	0.3162143052697576	0.4408991747566555	0.3604598893375417	0.3764920117358725	0.3408781233631213	0.4817886373404816	0.3469446767056959	0.0728998783150817	0.3442599183518912	0.3954367146559164	0.3270601617200576	0.3757848722131333	0.3552760065128982	0.4312605364122399
ALASAK	Mn1	PBPY-7	0.0666875655081479	0.2666474399586875	0.2355186601047315	0.3106069141416063	0.4287542215585201	0.3568486876706192	0.3714106926862314	0.3345811322515324	0.490809130155164	0.3425349484327623	0.0666875655081479	0.3483455990292404	0.3994003954360509	0.3069638984264666	0.3602328774868647	0.3475028358892291	0.412930506935945
ALAWOA	U1	PBPY-7	0.0561044804780328	0.2463926443375079	0.2167065198935418	0.2906751040378482	0.4593427587978535	0.3514140668191646	0.3835402579667377	0.3589280087590072	0.5104398454004292	0.3594002561009781	0.0561044804780328	0.3414907609379112	0.4027856262251033	0.3409433690555468	0.3932441266147606	0.3686850890909403	0.4465054684554238
ALAWUG	U1	PBPY-7	0.0468683668378133	0.2536411308674268	0.2258552729584415	0.2983348188393174	0.4629933070976107	0.3606168068566614	0.3892478693963596	0.3599140774030324	0.5112619953821446	0.3632561209419715	0.0468683668378133	0.3452139791638703	0.403908981423676	0.344605328177307	0.3963928746278666	0.3733003647127612	0.4501221747573604
ALAXAN	U1	PBPY-7	0.056779404626105	0.2392721007811551	0.2139486658589768	0.2871423689389235	0.4599118265431615	0.3528285759752698	0.3838359425836112	0.3592546142860113	0.5099429232295672	0.3627315913387544	0.056779404626105	0.3453926316645272	0.4004410991357608	0.3415177641822837	0.40194833857572	0.3723909638683906	0.449147893855345
ALAXER	U1	PBPY-7	0.0387073481473238	0.2769661737748476	0.2486218909918591	0.3198532089287418	0.4667741565354567	0.379082299895388	0.3990412230615164	0.3599696975270741	0.5117107158714677	0.3731739766771551	0.0387073481473238	0.3584184613581148	0.4059384187927292	0.3463175215372118	0.3977849456853634	0.3827592999325305	0.4519140395712387
ALAXER	U2	PBPY-7	0.0390764205582345	0.2786379656594961	0.2485937578847172	0.3207726843006834	0.4679094426710478	0.382328028711338	0.3980760302215237	0.3653115102547398	0.5130112604437435	0.3715500912879236	0.0390764205582345	0.3487474260451169	0.4016998827464894	0.3592754905786224	0.4113260398546456	0.3826152887842616	0.4548417111564514
ALOQUN	U1	PBPY-7	0.0471983306740766	0.2741848083199529	0.2455473706381049	0.3139364395494311	0.4610392313041949	0.3719938299603511	0.3886311572957031	0.3630002448162905	0.5167659646867385	0.3621988250311746	0.0471983306740766	0.3387717705160683	0.3934944316709933	0.3423857516097175	0.3995789734072316	0.3739979802654729	0.4461353682862596
AMURER	Er1	PBPY-7	0.1448870473717581	0.202186740734246	0.1616482537439953	0.2426837410272144	0.4242354087403662	0.300458410145587	0.3314515879272666	0.3863382935740095	0.4788529728438976	0.3217882865382762	0.1448870473717581	0.3042513855525824	0.3770463320766063	0.3083193399546018	0.3782491865128327	0.3324977530229192	0.4115345925561326
ANEFAD	Mn1	PBPY-7	0.1094490491220467	0.2651298024052476	0.2369313965075498	0.3083906937876365	0.4359547372426233	0.3451953812610745	0.3685973940805135	0.3642001911768504	0.4988638842718436	0.3516491290825266	0.1094490491220467	0.3642772279219622	0.4173292240533779	0.3308827279636429	0.3864562659154815	0.3619183929552699	0.4279524543903544
ANEJAH	Ho1	PBPY-7	0.1453004618332488	0.2869356411604619	0.2667837720696708	0.3154306773011652	0.4475599508745859	0.3520685873884216	0.3921428535213052	0.3361576858885317	0.481302608814789	0.3722594056742088	0.1453004618332488	0.3446058278753718	0.3802105474875512	0.3424622708540657	0.3781710767687131	0.3752366613728159	0.4359603100081668
APOCIS	U1	PBPY-7	0.0181641381140749	0.280636939085202	0.2510864358698887	0.3263563884852072	0.4779510860126515	0.3849306191845095	0.404192514461356	0.3737776804856332	0.5223205420360325	0.3803027382609562	0.0181641381140749	0.3585131349393625	0.4117911196506647	0.3575208509083061	0.4120004241407428	0.3922035893054936	0.4639869355521191
APOCIS	U2	PBPY-7	0.0186161352813965	0.283442190523933	0.2540310280460657	0.3270179092229306	0.4792270283747711	0.3870384895526652	0.4048851474455079	0.3749111143354496	0.5217974435334741	0.3815556116103458	0.0186161352813965	0.3597132049129732	0.4141952918108045	0.3593472660032527	0.4132666796601046	0.3938743771479369	0.4657132021366297
APSCFE	Fe1	PBPY-7	0.0438209958951689	0.2798475235979054	0.2520363880571805	0.3262566680981523	0.4685649606208538	0.385150092192936	0.4021049949846975	0.3686269532985595	0.5132107144968824	0.3749887846318047	0.0438209958951689	0.3524662590552593	0.4050328494006697	0.359476482573391	0.4122308026257415	0.3871881906931786	0.4576619698165869
APURCO	Co1	PBPY-7	0.1146834013997517	0.2750710125893639	0.2529314054535729	0.309944881454033	0.4230691954472788	0.3546024957555378	0.3552608852919345	0.3508631041383064	0.4921503924220857	0.330880777237828	0.1146834013997517	0.33444512126014	0.3907665933810003	0.3195122449328091	0.3725238674954065	0.342229411132708	0.4111874494125743
AQOKOG	Cd1	PBPY-7	0.1043934901139946	0.2663208775180379	0.241717557037831	0.2952526715445692	0.4480683967977412	0.3385472417475466	0.3702627731392583	0.3611507847172004	0.488131620113212	0.360198183588244	0.1043934901139946	0.3409018966120989	0.3920725697452815	0.3603019008358765	0.4080061034440344	0.3716729492169122	0.4376617446690141
ARIQOI	Sn1	PBPY-7	0.1392884621363929	0.2621090724748391	0.2428440631920076	0.313396214940319	0.4554945301638288	0.3601848460983736	0.389938066807181	0.3459646995752039	0.4952359209756842	0.3661738896805758	0.1392884621363929	0.3389439197318587	0.3818456666248097	0.3449708992095351	0.3954636386185461	0.3715501591191731	0.4386579118852302
AROZEO	Zr1	PBPY-7	0.1162835021621557	0.2342706661057645	0.2002874112832705	0.2725761311260172	0.4140607337094836	0.333860149599925	0.3445052054087703	0.3269051004764378	0.4780097852951434	0.3125099451459183	0.1162835021621557	0.2951786672452208	0.3450079448766225	0.3023031079542597	0.3695232684538595	0.3195754027301707	0.3984392213248877
ARULUW	Cd1	PBPY-7	0.134410340117923	0.2876881227548591	0.2671097310975765	0.3229013603185574	0.4343691956055873	0.3452821817277821	0.3484017798514443	0.3463883705309983	0.4765601618720071	0.3320888545269821	0.134410340117923	0.3359070357980942	0.3802128282839018	0.3347959253056729	0.3836837902236531	0.3467303399398676	0.4164414061828333
ATAGUZ	Hg1	PBPY-7	0.1265179865299326	0.2373382604977849	0.2078630349636897	0.2655149830332236	0.4328074804284559	0.3185694296583651	0.3461298134254135	0.3813029982897796	0.479111237688901	0.3366292469092318	0.1265179865299326	0.3115338713183311	0.3862745984438638	0.3341438702990481	0.3929274476244513	0.3489340931537692	0.421586264865536
ATAGUZ	Hg2	PBPY-7	0.1424143968466562	0.2055790029862333	0.1823345309521338	0.2521980238612402	0.4353104042902564	0.3187389705670144	0.3496093534154915	0.3573302762032738	0.4833899847731698	0.3375910280268847	0.1424143968466562	0.3173203700584203	0.3925483791996927	0.3356817557942823	0.3899571928677652	0.3447930936689887	0.4248528155663171
ATAGUZ	Hg3	PBPY-7	0.1432193507853814	0.2254218448234348	0.2021526625146643	0.2660578368868763	0.411337181958365	0.3177450103188087	0.3269922737277869	0.3701462020527715	0.4913041242193184	0.3028925830644712	0.1432193507853814	0.2985440528157208	0.3695516983659564	0.2887081894010121	0.3590312219532996	0.3127349408773974	0.3948636180712593
ATARET	Mn1	PBPY-7	0.1368598652579653	0.2575734428271086	0.2303540591753174	0.2983425800027749	0.3909114550327001	0.3362427618363452	0.3452573682073083	0.3183085213281738	0.4760909341003491	0.3169770046191593	0.1368598652579653	0.344873206168119	0.4033634284102854	0.2716580754074595	0.3259064450489878	0.3162341159261262	0.3754754315879476
ATUGIH	Na1	PBPY-7	0.1216233861037812	0.2037260013322007	0.1778990901090469	0.2555655516937665	0.4207774744426538	0.3106529192132002	0.3463088185535284	0.3043184531250558	0.4543597948887116	0.3313846726487233	0.1216233861037812	0.3046210072821367	0.3425650991685907	0.3413751490028555	0.3683811801954064	0.327766441766789	0.4033651102582317
ATURUO	U1	PBPY-7	0.0387620025302588	0.2582410944484071	0.2284538008448919	0.3050550121824426	0.4618556056295201	0.3629432962875036	0.3850959300907962	0.3680109960459582	0.5176350021024597	0.3650316339647003	0.0387620025302588	0.3472816115675418	0.4038943552408681	0.3428006649064085	0.3992239624992899	0.3805384031464516	0.4499337890224447
AVASOF	U1	PBPY-7	0.0803406254046758	0.2615120681166417	0.2366937152308776	0.3171345119717202	0.4549403925361499	0.3639405028250908	0.3928945661219731	0.33869137022917	0.4943404810427391	0.3585818459192367	0.0803406254046758	0.3423749060800963	0.3851374956864712	0.3430788587869691	0.3856045734542854	0.3696580561398671	0.4446084229364329
AVATEW	Yb1	PBPY-7	0.0969050751031875	0.2491442046716429	0.2347469392791735	0.3016816029794146	0.4367502297000454	0.3302525255076923	0.3722361054362941	0.3021623000107579	0.4674358838857718	0.3547429926487196	0.0969050751031875	0.3216359307915608	0.3551201416413638	0.3193625306536387	0.3536061850408878	0.3559538631554395	0.4178679692763722
AVOJIH	Bi2	PBPY-7	0.1091973394166286	0.2539868688203073	0.2298414474879211	0.2880436447924343	0.4503871399269709	0.3547500700891671	0.3876616974814492	0.3627860902467532	0.5049260202396287	0.3623848094474833	0.1091973394166286	0.3415309817660099	0.39830435989143	0.3399282448583112	0.3949768314057415	0.3721854744799648	0.4432553184749255
AVOJIH	Bi1	PBPY-7	0.1405583840872906	0.2270053996590962	0.2011403227632922	0.2790727392349144	0.4298442601185296	0.3230720648475119	0.359685150149116	0.3818939398017241	0.4916390638389913	0.3438812275718727	0.1405583840872906	0.3173443068787855	0.3832685305458301	0.3518691593800926	0.4084005811952982	0.3559519011938403	0.4228382246858577
AXIYIP	Sn1	PBPY-7	0.0496550553090899	0.2725633289212226	0.2410855741487541	0.3204534403907085	0.4568117342956015	0.3694332872602826	0.3913504070414775	0.3458693373744835	0.4984836796133736	0.3608602128615866	0.0496550553090899	0.3401335391445048	0.3873103126910186	0.3475122484974487	0.3920607739494915	0.3727833887856428	0.4437622652335703
AXIYIP02	Sn1	PBPY-7	0.0404239384626868	0.2784403907129414	0.2474094703584799	0.3207307925694918	0.4636232596560718	0.3742982936774208	0.3948678986600496	0.3544727192884915	0.5040583584606818	0.3666992534143906	0.0404239384626868	0.3446783034292667	0.3943201525662297	0.3531922961168529	0.3996737849124057	0.378320813642718	0.4491986696783103
AXIYIP02	Sn2	PBPY-7	0.0409422091492974	0.2728877949988797	0.24392435052486	0.3166628673058643	0.4610473399065848	0.3712633020471712	0.3908409350886249	0.3523317788098045	0.5027584439336027	0.3622430789907219	0.0409422091492974	0.3480037435034012	0.3955117171838511	0.3426910594673228	0.3920722126534228	0.3741666895113489	0.4470116676507578
AXUCOL	Sn1	PBPY-7	0.1034028533915816	0.2783417086843437	0.2502893818751862	0.32520068149224	0.4619904971939006	0.3796993701862338	0.4010682543287658	0.3720224842695055	0.512019395665233	0.3773534776629472	0.1034028533915816	0.3637305462763109	0.4136138399256265	0.3516540394636614	0.4028695775392405	0.3877237411354328	0.4531505594715142
AXUCUR	Sn1	PBPY-7	0.0802453426736762	0.2702217392393732	0.2438049435401152	0.3196338800713342	0.4610240707169973	0.3736287713945995	0.3958936697860107	0.3513309222902701	0.5024118137295104	0.3686480713653751	0.0802453426736762	0.3418104205789847	0.3899464388236687	0.3576703777426408	0.400875306485283	0.375671792203807	0.445842055531907
AXUGOP	Cu1	PBPY-7	0.0273778244923966	0.2858141134041947	0.2569999337813947	0.3265829345466092	0.473109008632618	0.3847059828600393	0.4037852830324495	0.3662256654091647	0.512271651823444	0.3779716481644856	0.0273778244923966	0.3555687831355513	0.4064599072264608	0.35585184316963	0.4066846832953567	0.3893852746905787	0.4608548821609736
AXUHOS	Lu1	PBPY-7	0.1363367924322499	0.2751189128858412	0.2494468863059786	0.3109084314516201	0.404936478288547	0.3385344463483565	0.3507119441496191	0.3439841092188412	0.4898772175652515	0.3251067097162605	0.1363367924322499	0.3398042500150678	0.3984850946941308	0.2906784582673444	0.3482112833679198	0.3289276788398996	0.391988491796767
AXUHUY	Lu1	PBPY-7	0.1272285756201829	0.2460178747571907	0.2148346549179031	0.2877125260005941	0.4317250352166882	0.3506500251971465	0.3589749171023941	0.3522952461617098	0.495324588607937	0.3351737558848138	0.1272285756201829	0.3277007610944495	0.3940875203866265	0.3180126629544496	0.370373710036568	0.3412656959616965	0.4170975356364149
AXUJAG	Yb1	PBPY-7	0.1380383650218437	0.2771758859497632	0.251461926835113	0.3125334397514362	0.4056374501865846	0.3396256188239477	0.3519866365707726	0.3444485674361967	0.4897240109424819	0.326260595420541	0.1380383650218437	0.3409043742691893	0.3991467000492764	0.2919560030722564	0.3490658109286801	0.3301232547237305	0.3928957300603208
AXUJEK	Yb1	PBPY-7	0.1291255055652363	0.2470007989186647	0.2173398532890699	0.2880299309878549	0.4328015469892723	0.3510112590313328	0.361385381233446	0.35334602500008	0.4974700690501971	0.3383092952613863	0.1291255055652363	0.3308417445746681	0.3970573988938922	0.3192426324795052	0.3714590343972896	0.3439104654796961	0.4192020126474705
AXUWIA	Np1	PBPY-7	0.1259095493550904	0.2554764513809739	0.2271715006916073	0.2956961822416898	0.4278817465503585	0.3291581712855303	0.3575751600223618	0.3353302117963854	0.4898730078446112	0.3331559670073256	0.1259095493550904	0.3425496913460389	0.3890273246661186	0.3207253260595903	0.3662723981331368	0.3444104560253346	0.4182087905635803
AXUWOG	Pu1	PBPY-7	0.1231989476870384	0.253105897616246	0.2247706719562722	0.2939110932738538	0.4297141664917253	0.3276069145204413	0.359525384113353	0.3373678317310429	0.491087696565748	0.3351546916632085	0.1231989476870384	0.3218828091090502	0.3681060246470198	0.3440298625793015	0.3908103825496086	0.3465039402412456	0.4204629252198236
AYORIS	U1	PBPY-7	0.1086037457118528	0.2619625046651261	0.238447309803917	0.3031233956539036	0.4483254698940803	0.3578315449262241	0.3882366628443111	0.3414519165846603	0.4994379897719782	0.3586703295402479	0.1086037457118528	0.3599787852325737	0.3982944000553911	0.3281635038499401	0.3754774892803034	0.3626804586113612	0.4300976137115005
AYOROY	U1	PBPY-7	0.1018852863123635	0.2452825922112116	0.2254770507272571	0.2837643005704061	0.4626728900230014	0.3522824079220299	0.3844735957539427	0.3468572931077425	0.5036379357440545	0.3685122266701264	0.1018852863123635	0.3450435026636954	0.3893290119044039	0.3509689564116436	0.3934448345923054	0.3742182836431796	0.4465706705301614
AYORUE	U1	PBPY-7	0.1366499544407109	0.2737338377920557	0.2444169497396716	0.3166324529984467	0.425974333408658	0.3579694223037222	0.3657857632874409	0.3442982915668138	0.5000043905050693	0.3403975700254144	0.1366499544407109	0.3510438439597842	0.4117290641867077	0.3060196038299393	0.3599008219285598	0.3429944013387209	0.4089894745641186
AZEKUL	Mn1	PBPY-7	0.1168353091207334	0.2537919659400524	0.2329469939824056	0.2919201718254907	0.4158180698805669	0.3517009394255874	0.3546420045378453	0.3465427269227022	0.4783347108377139	0.3257809883750073	0.1168353091207334	0.3223655987556882	0.3736853374638259	0.2983890196393604	0.3560918441286294	0.3306721795356579	0.4032592668809747
AZODAX	Sm1	PBPY-7	0.1165348194244961	0.2607693419039957	0.2314849017171258	0.2912976515635259	0.4399422772080705	0.3348174241322509	0.3630470377185074	0.3820794879388264	0.4992731869263293	0.3457691291766774	0.1165348194244961	0.316868857678225	0.3851279896131213	0.3472435096284123	0.4114800371360067	0.3549025544427142	0.4254677649479864
AZODEB	Pr1	PBPY-7	0.1214197263543745	0.2607824200177823	0.231687514035272	0.2904157133404311	0.4410043768872704	0.3344982550958658	0.3628764964000737	0.3859338328782198	0.4975880040560542	0.3462558334353219	0.1214197263543745	0.3179559501643477	0.3872972937003782	0.3483629324996858	0.4126394786589538	0.355641306957692	0.4264965041967816
AZODUR	Tb1	PBPY-7	0.1138703372352488	0.2571517481903971	0.2271596453400603	0.2891345898634829	0.4429901531342345	0.3348268748540117	0.3640955833186994	0.3855773049893987	0.4995269745245393	0.3473880121885217	0.1138703372352488	0.3199575462509748	0.388781270806169	0.3460575198625641	0.4106984928697232	0.357435671227836	0.4289164679203147
AZUBAY	Sn1	PBPY-7	0.0473994371614999	0.2670094828929335	0.2355041832090655	0.3121767613085565	0.4569825757408533	0.3649778338837968	0.3916729786175235	0.346043714995831	0.5006994028166722	0.3610637057986187	0.0473994371614999	0.345181238188418	0.3908214613822791	0.3426080886285826	0.3889629833829816	0.3736175871667241	0.4462259953996926
AZUBUS	Sn1	PBPY-7	0.0553731605465038	0.2635488202507218	0.2372075133829681	0.3103543250833674	0.4491505287180443	0.359258906709392	0.3837193894833172	0.3377456316802615	0.4955503805016664	0.3530607735115456	0.0553731605465038	0.3337380706833476	0.3795723881048014	0.3424301746493164	0.3866424636153699	0.3637487549354682	0.4373093128535265
AZUKEO	Y1	PBPY-7	0.1395554895818573	0.2834573903435542	0.2548624802270104	0.3254052845514413	0.4377798541346566	0.3589907015874998	0.3883974039299974	0.3604225844807683	0.5035839492675721	0.3633390985312875	0.1395554895818573	0.3301316727705015	0.3805550715673856	0.3610341533973405	0.4132904909402112	0.3709535218507034	0.4287987419893431
BACSEF	Sn1	PBPY-7	0.09483446761424	0.2301645427015808	0.2028197923227808	0.2640802793542386	0.4411429863558382	0.3250775364126548	0.3763583734658552	0.3319408346576932	0.471532448564049	0.3626325805868072	0.09483446761424	0.3335858917018854	0.37487970216935	0.3435724277591149	0.3817824403910028	0.37178528283695	0.433750791240932
BACSEF	Sn2	PBPY-7	0.0957670879234974	0.2346352558337912	0.2065073225713806	0.2668124932991862	0.4341026895780054	0.3232317103994354	0.3794314200881839	0.3279438557262239	0.4670060504962672	0.35597769531696	0.0957670879234974	0.3456064366702573	0.3815212911913848	0.3263343383154887	0.3682828289706137	0.3643524200377812	0.4264943791415162
BACSIJ	Sn1	PBPY-7	0.0970680304577068	0.2283298525373664	0.2106133710746766	0.2676052464479469	0.4367804498630276	0.3137121454092042	0.3826864153829985	0.3140238074671284	0.4555851738926306	0.3634604795769944	0.0970680304577068	0.3273661205059004	0.3633261362174502	0.3288544041682653	0.3642842153796346	0.3657166377580823	0.4259011509978661
BACSOP	Sn1	PBPY-7	0.0931427253177948	0.2279942854656383	0.2022720235978563	0.2597794660121664	0.446208910031161	0.3258007084837597	0.3694253172383794	0.3360966347907171	0.4727549602844299	0.3629430694375206	0.0931427253177948	0.3422568127850081	0.382798227598309	0.3395411856174082	0.3806937381213399	0.37618323576889	0.4397192225505345
BACYAG	U1	PBPY-7	0.0414185465147015	0.2577858514435883	0.2291352027021306	0.3020681802448373	0.4656564862917163	0.3645884451931515	0.3942758063372819	0.3599897776212571	0.5101353744732805	0.3711571418477922	0.0414185465147015	0.3538756570318157	0.402632993925562	0.3471810072930277	0.4009852064750797	0.3806822492408783	0.4532923153868038
BADKEW	Mo1	PBPY-7	0.1312952627634692	0.2781148111321406	0.2555704898705673	0.3135885242184066	0.4258609714151579	0.3579787915405528	0.3744615015651601	0.3455176600616331	0.4695528991671959	0.3462966772030737	0.1312952627634692	0.3320668881900857	0.3820154090764631	0.3158250410625923	0.3657109390541433	0.3494770196916841	0.4168519408833612
BAGXAL	U1	PBPY-7	0.0390297270638421	0.255728409166134	0.224654906535901	0.2981470945290741	0.464046952107306	0.3610473868177626	0.3831844418886563	0.3675359334164359	0.5163423244829709	0.3645378527683294	0.0390297270638421	0.343717355771844	0.404986272071136	0.3471887953214977	0.405144754544776	0.3764773046327096	0.4522126318911821
BAGXEP	U1	PBPY-7	0.0473885876491777	0.2711835325579992	0.2431774942797627	0.322732289520679	0.4639225301590282	0.3777797114871113	0.3932646257122453	0.3610128748819232	0.5085654257475539	0.3667402997493663	0.0473885876491777	0.3435060649087252	0.397077854746133	0.3494183619496799	0.3998822506373497	0.3785246795863776	0.4496445429937009
BAHDIA	Sc1	PBPY-7	0.0636489189553341	0.2691709339067467	0.2408767881423046	0.312920844369364	0.4319102382905567	0.3505040394604764	0.3789661878968086	0.3240438248976027	0.483989470751583	0.3489429721919594	0.0636489189553341	0.3486615949112823	0.3836363553086662	0.3109115766868895	0.358146638019021	0.3527020934518827	0.4143618530146247
BAHTOV	Ca1	PBPY-7	0.1175928513908356	0.2532628434630313	0.2253861791110891	0.2889476120854917	0.4575404010194512	0.3591283105814429	0.3856964456661532	0.3544785225669876	0.5082358136352927	0.3708315374557492	0.1175928513908356	0.3412051343485744	0.3893194286346568	0.3524090387139333	0.4057922963304459	0.3725388282559694	0.4421661515299723
BAMDAY	Fe1	PBPY-7	0.053701999457703	0.2589195515533175	0.2337370824525148	0.3065061045197232	0.4545210937952819	0.3684129021741809	0.3818265120914639	0.3550952837385998	0.5050480346512378	0.3544213326728199	0.053701999457703	0.3389260654088395	0.3903068822772184	0.3359637306930613	0.3936227413553481	0.3660568462538683	0.4429759711601569
BAQXAS	Mn1	PBPY-7	0.0685616992508805	0.2384992358636929	0.2027278796395988	0.286137928201261	0.4489581685218172	0.3457533210790692	0.3736846034428411	0.376336405526814	0.5157810416924626	0.3540186257253722	0.0685616992508805	0.3314651420404767	0.3969057005297153	0.3360588523525893	0.4023762646129121	0.3662321519392998	0.4408309785175369
BAQXAS01	Mn1	PBPY-7	0.0684927313826042	0.2390319905271691	0.2033995527359069	0.2864001771815329	0.4489028359655524	0.3454215833340557	0.3729866927015702	0.3774082545055398	0.5156999978416852	0.3543339333954841	0.0684927313826042	0.3311486850123543	0.3965739048755454	0.3347139735823202	0.4008444502225418	0.3658134931559215	0.4405243609950537
BAWMIW	U1	PBPY-7	0.1389501606682613	0.2670186915915539	0.2432305433712654	0.3231539226510911	0.454097825403106	0.3680843782043916	0.4012406723037026	0.3480796151742013	0.5029548757061352	0.3642857015014621	0.1389501606682613	0.3439138644970423	0.3864960744211128	0.3446384831391478	0.388582919985473	0.3754619897845622	0.4432284386437664
BAZTCM10	Mo1	PBPY-7	0.1262162310012425	0.2539935223083191	0.2213910286941981	0.2893776839679208	0.4245903300387049	0.3361311818631428	0.3594011953860817	0.3185430333532347	0.4507754914405835	0.3454970346843055	0.1262162310012425	0.311505360830314	0.3515439209635402	0.3380310274644843	0.3776094019402515	0.3438668913415681	0.4103256832489543
BECDES	Tc1	PBPY-7	0.1128661662205044	0.2387492548538579	0.2091940789605048	0.2700992524441147	0.4281156423188176	0.3384751060148469	0.3576544278706156	0.3504812278604285	0.4786371177577751	0.3362448825415402	0.1128661662205044	0.3110391154757219	0.3708946630358338	0.3224413450167027	0.3737180792132101	0.3414963868986372	0.4164093895894821
BECKID	Fe1	PBPY-7	0.1011213540179064	0.2438382529072427	0.2162672878587146	0.2803995676055654	0.4042684374148663	0.3296196066306144	0.3257420664616491	0.3454195423961227	0.4926894966800238	0.3017851534938581	0.1011213540179064	0.283798710770803	0.3473677938995144	0.2981612185267159	0.3676636987489897	0.3121068129130132	0.3908713105747415
BEFRUA	U1	PBPY-7	0.0227583199892669	0.2747089647890298	0.2452176402973276	0.3171856553503479	0.4701429045015467	0.3727429645731258	0.3949967017015376	0.3733478418378167	0.5226058975991018	0.3724009491643273	0.0227583199892669	0.3493437507486572	0.4060594291217146	0.3542660646457259	0.411619155288332	0.3842889577506172	0.4566785031640322
BEGQUA	Mo1	PBPY-7	0.1033340610929373	0.286769558536822	0.2610843786384451	0.3241887704369908	0.4619373314931289	0.3713699857846825	0.402268917716823	0.3533436744690943	0.5005199739224894	0.3753457873077403	0.1033340610929373	0.3497558797723997	0.3937148882853715	0.3519515383736099	0.3954148660353449	0.3830843195004209	0.4492699700551382
BEHFUT	W1	PBPY-7	0.114002076418353	0.272992238099716	0.2429015001571129	0.3171208609721562	0.469917330661696	0.3525167019309191	0.4000530094180414	0.374436200076521	0.5209923731223488	0.3785035721260055	0.114002076418353	0.3584653054073919	0.4092601265615435	0.3757694688426355	0.4207357762274146	0.3907892107843476	0.460691069124402
BEHGEE	W1	PBPY-7	0.1074243225035991	0.2714938215496354	0.2467003537516734	0.3163665214588218	0.4691293470251401	0.3559991704713352	0.3921360087538451	0.3656458143417524	0.5161725537357482	0.370849700616275	0.1074243225035991	0.3618215076126221	0.4080259808407016	0.3584766339181383	0.4067667604581779	0.3830016732848755	0.4583849543516259
BEHGEE	W2	PBPY-7	0.113623832083771	0.2677845290057796	0.2394137135720052	0.3117444346084971	0.4646322512073782	0.3494713282888624	0.3940577061827995	0.3702977960850455	0.5198143236034641	0.3717710690173597	0.113623832083771	0.3674292735694813	0.413468583161566	0.3539641804718691	0.4051025832711573	0.3851198238480257	0.456518922199978
BELHEH	Sn1	PBPY-7	0.1264686742909155	0.2717596614032639	0.248421025508732	0.319073573859537	0.4552138870659861	0.354460371470978	0.3823057865261641	0.3749125831585504	0.509597815769014	0.3632930573717125	0.1264686742909155	0.3481125347112578	0.4018003345923998	0.3464729508179455	0.4003196948055522	0.3741152621703289	0.4443126399484021
BELRIV	Sr1	PBPY-7	0.1210217457553387	0.2178344628544524	0.1827378585624486	0.2480593493654296	0.4215397083593283	0.2770746764686562	0.3399666997510362	0.3614078354162817	0.4744123305689388	0.3328137805000762	0.1210217457553387	0.345180638888522	0.4040895172917373	0.2995397755601434	0.3686635192102209	0.3421595543424803	0.4105535738890492
BEMPOY10	U1	PBPY-7	0.0473792449883273	0.2597559833524379	0.2287090142300734	0.3011542176426179	0.4608440287242442	0.358100580801803	0.3800573443526711	0.3707342753327999	0.5179933476095857	0.3596248182628916	0.0473792449883273	0.3392291566578233	0.4037321774198585	0.3456612179454177	0.4046145185014596	0.3726697170877542	0.4480879940205317
BERGUD	Sc1	PBPY-7	0.0422324091365009	0.2711032523467959	0.2448279718702626	0.3223588404711873	0.4634121513572493	0.3737461476831168	0.3978275884971791	0.3501595489564542	0.5066125832251596	0.3680233004561561	0.0422324091365009	0.3508314580408804	0.3980207429004904	0.3421208957168263	0.390571239542644	0.3778543259460028	0.4471979397301941
BERHIS	Sc1	PBPY-7	0.0682509261536517	0.2610628985394177	0.2327536704164896	0.3035283088506181	0.4355298033324966	0.3539225106010297	0.3636411772725751	0.3568934720290206	0.5112861179540557	0.3369250853073211	0.0682509261536517	0.3276425791134656	0.3881483480630368	0.3105005986014261	0.3717250385852767	0.3477195471203481	0.4193444368473286
BESPUK01	Ni1	PBPY-7	0.0464843118048357	0.2742404304524398	0.2451726099091128	0.3146673882108853	0.4602113884088395	0.3691319422461024	0.3986663250296185	0.351049226435755	0.4994494064457538	0.3682113024491642	0.0464843118048357	0.3466998657561378	0.3940416489073208	0.3460308115085071	0.3936416883365389	0.3794757269465731	0.4499388870330756
BEXXOR	Mo1	PBPY-7	0.0858091186308428	0.2232323886317802	0.1966057195102907	0.2725006021982317	0.4545102416102739	0.3296399730462757	0.3728483954451442	0.3614816326093817	0.5082121257659634	0.3578771099024136	0.0858091186308428	0.3392839700650256	0.3993324574522279	0.3388479079560505	0.3958569025184229	0.3650139207768828	0.444276203939802
BEYFOA	Mo1	PBPY-7	0.1321687433574873	0.2157146447252848	0.1893104588155461	0.2594509853865301	0.402068226449547	0.3187964765532727	0.3229584571834099	0.3538248473504196	0.4787530320856537	0.3080860235692216	0.1321687433574873	0.3220321589486085	0.3782973975988579	0.2857729530295563	0.3497885944888666	0.310382155278847	0.3857413416636556
BEZFIY	U1	PBPY-7	0.0535231143941406	0.260142663456835	0.2302956601914847	0.3045618880592972	0.4560321795329617	0.3503573586963291	0.3864500387130881	0.3603912561440271	0.5121011508679391	0.3635533077251018	0.0535231143941406	0.3572078511817328	0.4077511338496546	0.340350221877261	0.393475265097802	0.3756167004268712	0.4460363835163533
BICXIW	Gd1	PBPY-7	0.0818100931486619	0.2500217563669999	0.22857648217484	0.3113537138524237	0.4357282416181943	0.3457309458008801	0.3751359880207707	0.3185724165391263	0.4799544254371217	0.3423905517988655	0.0818100931486619	0.3147549932525312	0.3575482566311628	0.333468480713691	0.3800435185754511	0.3491567210999613	0.4175795727707296
BICXOC	Lu1	PBPY-7	0.0692158004584458	0.2607954551170188	0.2293747964734742	0.3073347599877479	0.4337747447081629	0.3583619180248772	0.3736336385995675	0.3329568207063768	0.4916903496492769	0.3408908405909606	0.0692158004584458	0.3349267411385373	0.388918212082225	0.3104800248566482	0.3613673243394105	0.3485325904359944	0.4160863567116952
BICXUI	Y1	PBPY-7	0.0752909562944717	0.2601869932739493	0.229152158904827	0.3065228175028982	0.4343219207025113	0.3586054658519417	0.3744247396408061	0.3319047391485922	0.4896361781215576	0.3407614055545888	0.0752909562944717	0.3108275890712743	0.3609062779888504	0.3333020901340462	0.3865976786451374	0.3483159313048408	0.416264538273476
BIDDUQ	Dy2	PBPY-7	0.0326090476101465	0.2635955398011257	0.2346626155367531	0.3101836558808671	0.4635957551466942	0.3738294635003732	0.3945408519573223	0.3648561737420263	0.513667855809693	0.3702504605101377	0.0326090476101465	0.3454076112739639	0.3989778544746945	0.3521608764571444	0.4058351192279196	0.3804887479310122	0.4516823756553447
BIDDUQ	Dy1	PBPY-7	0.0474805105557953	0.24946953104473	0.2178986008582857	0.2941250768221155	0.4547323666003075	0.3565981911486404	0.3797220549073793	0.3698132733424004	0.5179561201373016	0.3565770763347323	0.0474805105557953	0.3352027624737702	0.3979868108596948	0.3419116839964526	0.3984731464074509	0.3683533534243386	0.4442803267758676
BIDFAY	Dy1	PBPY-7	0.0202941799512455	0.271322899692901	0.2409951019351791	0.3184218468549202	0.4719548536372251	0.3800141532188822	0.4002593862029212	0.3648812776550619	0.5167731426459544	0.3746407547495269	0.0202941799512455	0.3556696247405851	0.4082170334658674	0.3520446472260803	0.4037640879448178	0.385182729310547	0.4577136176141704
BIDFIG	Y1	PBPY-7	0.0178497939697633	0.2733233988319009	0.2439252885354407	0.320007082577427	0.4736854161933369	0.3823699305306469	0.4026597218420734	0.3646983512264189	0.5168188972472125	0.3767121645504356	0.0178497939697633	0.3538746403688993	0.4049373141839845	0.3565027931309519	0.4066689617397685	0.3874167778444108	0.4595326210657794
BIFLEH	Mn1	PBPY-7	0.0756722822467034	0.2702011467484978	0.2418547683186534	0.3107608781141829	0.4362224329700302	0.3556485453294898	0.3811026843637581	0.3310444365611623	0.4914503172887274	0.352287290811004	0.0756722822467034	0.3148010516765832	0.3635626938995172	0.3544782801951759	0.3906805022235038	0.3559310292617679	0.4193366634785995
BIHCOK	U1	PBPY-7	0.0415966467631992	0.2554839995535496	0.2270270447170403	0.299999751053589	0.4586272780120499	0.3657116046627712	0.3922406296135965	0.3557547631648613	0.5068483449312917	0.3628464354227662	0.0415966467631992	0.3441448275800283	0.3943929802626951	0.340661080842861	0.3934790644334778	0.3745177719090297	0.4469622347702763
BIHSOD	Sn1	PBPY-7	0.1046588577351738	0.2734424859797524	0.2445853873670469	0.2989570925383267	0.4411645982730357	0.3477132771309582	0.3877693260942169	0.3319716020995649	0.4831540112002445	0.3608551454495597	0.1046588577351738	0.3358719879239616	0.3764021455711403	0.3343664882333272	0.3747214826198315	0.3658577382770079	0.4331280075027447
BIKVEZ	U1	PBPY-7	0.1026341866406316	0.2818091750073126	0.2583138143322047	0.3218659825450951	0.4649263342886905	0.375196149292654	0.4048863982663707	0.3532679369991203	0.5093682278122745	0.3776756123993242	0.1026341866406316	0.3583332083460422	0.4010585100580719	0.3459113824497649	0.3926489341056235	0.3831081616656773	0.4479324941296801
BIPCOT	Cd1	PBPY-7	0.1383855163690384	0.2876173726883542	0.2593613337931573	0.3134228728744808	0.4534193704707012	0.3460776318407886	0.3720156733612755	0.3563966283867115	0.4829465610850926	0.3638309913922204	0.1383855163690384	0.3440736038238834	0.3896842657523166	0.3576455840130126	0.405501721768299	0.3699342565270538	0.4413317844336633
BIPQIA	Co1	PBPY-7	0.0589795575919798	0.2609431484545865	0.2293382447016001	0.3046083508772424	0.43248862290199	0.3495550668905535	0.3766441839226583	0.3288339078725121	0.4856255298162493	0.3444352505371866	0.0589795575919798	0.3127949677404013	0.3616833286208752	0.3444553500239233	0.3890196040693209	0.3512710061816065	0.4176475347905404
BIPQOG	Co1	PBPY-7	0.0421991665627707	0.2676010842942066	0.2436579835363684	0.312302427807198	0.455666317842946	0.3586460913762219	0.3983805771942353	0.3357686994568222	0.4920022402335648	0.3667889274798911	0.0421991665627707	0.33670188823308	0.3810747883664528	0.3375334384582448	0.3816544498410625	0.3738792504687712	0.4401772430730127
BIQGAM	Yb1	PBPY-7	0.1264612302147361	0.1961343718411361	0.178922729078217	0.2490829611291675	0.4239244194358324	0.3147092946038809	0.351961773044227	0.3692983332523284	0.4969432382816479	0.335069954779939	0.1264612302147361	0.3142050463116873	0.3759497204368782	0.3249159908368129	0.3905548676471591	0.3574760280479329	0.4189589211224142
BIRYOO10	V1	PBPY-7	0.1256793387137008	0.2802725238417631	0.2556283621241895	0.3153819904022834	0.440787709547316	0.3533498442336339	0.3857358156306158	0.3436647834970727	0.468800463931322	0.3600114679231171	0.1256793387137008	0.330637806580134	0.375102198637452	0.3330518084757839	0.3770545549012674	0.3662580125236026	0.4302317408223806
BIRYOO10	V2	PBPY-7	0.1292740701651787	0.2854187718129155	0.2592170457332319	0.3200412500114871	0.4432806308315398	0.3624340833784041	0.3886841813570519	0.3510636490450929	0.4711470481629512	0.3627273969461702	0.1292740701651787	0.3355815196118322	0.3814223445310319	0.3444069595812947	0.38873532119517	0.3666980009116207	0.4351172140817012
BIWXIO10	U2	PBPY-7	0.1110444717388584	0.2695519019591751	0.2399206489382662	0.324605024378172	0.4644069149544725	0.3689695565580058	0.3979024550613929	0.3447947768388117	0.502277747846988	0.3729096779460343	0.1110444717388584	0.348269320035588	0.389890837407757	0.3521270191272362	0.3926691570673184	0.3778848982346504	0.4488163090296087
BIZJUQ	Sc1	PBPY-7	0.1062819089118767	0.2116216949598606	0.1751421179492265	0.2522736737025762	0.4249363804519535	0.3042278349547254	0.3339017427483548	0.3839715655576303	0.4824617487823262	0.3211823426618497	0.1062819089118767	0.3032146376509052	0.375053481167445	0.3117389293898122	0.3827196682439542	0.3337012442487064	0.4109431690816055
BIZRIM	U1	PBPY-7	0.0438874316450588	0.2614102281202917	0.2323167524777686	0.3065568323721906	0.4639415773759887	0.3670686024275478	0.3828848289930726	0.3751401817902406	0.5184715091673274	0.3611003163074019	0.0438874316450588	0.3445080595754426	0.4027048014019029	0.3437986821748492	0.4065741959067357	0.3730607984815555	0.4511103374571613
BOBCUT	U1	PBPY-7	0.1273916500652622	0.224780825863059	0.1926958361422527	0.2854710415019267	0.4246851868702911	0.3472562869353012	0.3536475396907068	0.3433090695667619	0.4980636398431738	0.3237805951525077	0.1273916500652622	0.3083333376239843	0.3616533562004938	0.320712125136305	0.3850264407933238	0.3298710264365602	0.4117485121874787
BOBXUL	Ta1	PBPY-7	0.0835993869212335	0.2796635511818124	0.2514053317967852	0.3043463083820473	0.4512227694380308	0.3599751090871765	0.3911184374083311	0.3444689825002691	0.4967422806500547	0.3731110242362713	0.0835993869212335	0.3366293060039276	0.3830174490705388	0.345249683796595	0.3887931880482677	0.3757169849078544	0.4380661129139941
BOGCEI	U1	PBPY-7	0.084928005155333	0.2526798306730039	0.2226158010429863	0.2980097134395654	0.4454348950387291	0.3497709767080591	0.3912387868949504	0.3328889785792708	0.4926547871674515	0.3611576382507125	0.084928005155333	0.348136159141027	0.3864792715690762	0.328354465566048	0.373127149160873	0.3652116975216432	0.4306605092809266
BOGQEV	U1	PBPY-7	0.0908270936574939	0.2699878781214451	0.2388351163306389	0.3093132255596581	0.4384413509061317	0.36069626121692	0.3720870052532918	0.361159405048867	0.5090723242387717	0.3402392962272909	0.0908270936574939	0.3216296205949517	0.3794593660411154	0.3208118859093649	0.379371640280549	0.3523075104452515	0.4271177888180706
BOLGER	Ca1	PBPY-7	0.1015148639108541	0.2485096438033876	0.2258355042924781	0.2955092812859118	0.4299063870127339	0.3321239761018508	0.3748283667680699	0.3096176174915238	0.4701874932528052	0.3449555629454499	0.1015148639108541	0.3194519098932603	0.3561508324000392	0.3293469397186093	0.3634055055718091	0.3514035962985773	0.4188832391630793
BOLGOB	Ca1	PBPY-7	0.0743745468756728	0.2799371277520627	0.2514468435518909	0.3177661464741149	0.4495450115632361	0.3471583509477941	0.3900037354409638	0.3566902823952926	0.5081201686424694	0.3694827144648744	0.0743745468756728	0.3329714907778001	0.3861252737453676	0.3629209194338648	0.4064853096659119	0.3747880607063855	0.4373811466429996
BOMGAO	Cd1	PBPY-7	0.0556545207382667	0.2786466647222776	0.2488610216934157	0.3156340075778954	0.457551878329013	0.3644733761034953	0.3871678049405464	0.3733069954996706	0.5165966604972503	0.3648118493911647	0.0556545207382667	0.3362252535348405	0.3963559866069346	0.361460080703077	0.4164365685656125	0.3745771696004621	0.4428190717828317
BOWBAQ02	U1	PBPY-7	0.0326716717576896	0.2615338752270567	0.2339687820288194	0.3098865622900579	0.4628769168081013	0.3706646052536734	0.3937335201979829	0.36458136277908	0.5137088599195304	0.3666491744094449	0.0326716717576896	0.3522313986191847	0.4037299067766925	0.3458015403588855	0.4002848862683609	0.3793168516414543	0.452318703255106
BOXJED	Mo1	PBPY-7	0.1086047331134289	0.2521207638723451	0.2248406862577683	0.2892075204304347	0.42858494669779	0.3459507002500298	0.3665562485899914	0.3483034691702485	0.4805168054779458	0.3451435177161791	0.1086047331134289	0.3205375275269126	0.3806597951769008	0.3191808145127423	0.3705912099517	0.3548182355899667	0.422989767627776
BUCRAS	Mn1	PBPY-7	0.1209608851576216	0.2286242407093664	0.2159183864201818	0.2748654533020324	0.4271130186069943	0.3046435033319714	0.3570346888339029	0.2877054778392905	0.455642510971997	0.345750890219012	0.1209608851576216	0.3156302695139859	0.3433992640149202	0.3119449287806947	0.3412656793307217	0.3440872553508051	0.4069789522409814
BUGYAF	Ti1	PBPY-7	0.0907722771491488	0.2533488892371088	0.2326693103011411	0.3009786972650732	0.4367927858471515	0.3339183512423238	0.3754837534195319	0.3120784583116924	0.4717331606303787	0.3540370293677726	0.0907722771491488	0.3203784977383818	0.3578123915568116	0.3307653118586882	0.3649676557566449	0.3566757188484041	0.4194536587778258
BUGZAG	Sn1	PBPY-7	0.128957541578363	0.2625373559605704	0.2375648399089294	0.3103479843543079	0.4198350699391721	0.3402859121036369	0.351756307667265	0.3132764371249659	0.4660739465949844	0.3191269454264843	0.128957541578363	0.3221418943948689	0.3609748342365915	0.32385600533009	0.3588530752829948	0.3328188136330576	0.4059378027001324
BUGZAG	Sn2	PBPY-7	0.143276229902963	0.2583453337042298	0.2334905673741087	0.301888350292079	0.4187804601234658	0.3223675922360148	0.3582848907485926	0.2971619242061551	0.4609351256720729	0.3225428653573804	0.143276229902963	0.3218485750522026	0.3496498753377298	0.3219733235686709	0.3499209919989067	0.3335383772787976	0.4067860279858027
BUHDEP	U1	PBPY-7	0.0304263434241636	0.2753747486528414	0.2468692701908496	0.3188185066768421	0.4736818707591457	0.3791669204654418	0.3972756312935973	0.3734833338075882	0.5231934137461998	0.3755424943942876	0.0304263434241636	0.3544746946017397	0.4095577916170626	0.3544570586685782	0.4098765265473497	0.3881419461259205	0.4609699771430719
BUPBOE	Zr1	PBPY-7	0.0911216173428823	0.2771938371801559	0.2499381834585191	0.3187992855616458	0.4490558813757277	0.3589827371810936	0.3725607331695506	0.3441240547287407	0.497040935567867	0.3493278096228978	0.0911216173428823	0.3391788111336999	0.3854674874121591	0.3424719454428725	0.3865048420580264	0.3628918335692191	0.4372849443227254
BUPBOE	Zr1	PBPY-7	0.0911216173428828	0.2771938371801561	0.249938183458519	0.3187992855616459	0.4490558569137118	0.3589827371810939	0.3725607331695509	0.3441240547287403	0.4970409355678671	0.3493278096228979	0.0911216173428828	0.3391788111336993	0.3854674874121593	0.3424719454428724	0.3865048420580264	0.3628918335692189	0.4372272232606269
BUSSEO	Cd1	PBPY-7	0.0717928961078754	0.2839935789855551	0.2558028209626578	0.3235153036758871	0.466831610794442	0.3818483031922173	0.4013322128523741	0.3716768215451373	0.5148238388855736	0.378419036395919	0.0717928961078754	0.3618018693677094	0.415700182342915	0.3515032468579722	0.4047868111266813	0.388518207704058	0.4552121165894884
BUVNOX	U1	PBPY-7	0.0304499378681629	0.2747249239101048	0.2449810911524018	0.321506049894918	0.4634249925008957	0.3750086693341748	0.3979868180423015	0.3548424531989388	0.5036320871750556	0.3698830972989253	0.0304499378681629	0.3542165443688991	0.4017610098214117	0.34286850889318	0.393334358761974	0.3786096776147361	0.448146937098881
BUWKOV	U1	PBPY-7	0.1250672780235173	0.2665896825894904	0.2426541970027404	0.3286477798768281	0.4660564792248204	0.3667855212579375	0.4059487221704586	0.3400329791369241	0.4991945891067317	0.3758098855908965	0.1250672780235173	0.3499015437328212	0.3883231915402565	0.3499016224929387	0.3883232425006553	0.380288264673054	0.448497943861274
BUWKUB	U1	PBPY-7	0.056429454385988	0.2725558695320099	0.2448626240337691	0.3136863724198001	0.4630157576503829	0.3728501930719846	0.3919411985592242	0.3666447672087791	0.5170898443950993	0.3673232602924262	0.056429454385988	0.3481078991589796	0.4011349766479288	0.345826326772644	0.3999660209459772	0.380204802664565	0.4518264208371024
BUXKOV	U1	PBPY-7	0.045025514036516	0.2541163561632933	0.2224207612330598	0.2971295637146354	0.4619806769888609	0.3549151666639119	0.3802134246543459	0.3711720484467585	0.5167910465637351	0.3612840369216194	0.045025514036516	0.3424367111886942	0.4036761238759285	0.3407305786245974	0.4038960582928232	0.3738290803800371	0.4498724275586772
BUYVAS10	Cd1	PBPY-7	0.1450839958929804	0.2934632311234487	0.2658172838504846	0.3319779916001635	0.4482345157998897	0.3487664204513016	0.3724133492794896	0.3568687050787686	0.4888858547104804	0.3577476131214659	0.1450839958929804	0.3685838936870914	0.4059933619840628	0.3435446906222142	0.3896638422293739	0.367619384166362	0.4377977965998944
BUYVUM10	Cd1	PBPY-7	0.1280178809218244	0.2977013079009278	0.2714630720545979	0.3188330545050629	0.4432379238341429	0.3391499006011831	0.3926527947424073	0.3465713313909088	0.4853480945141465	0.3803811063396133	0.1280178809218244	0.3343004025986631	0.3792835319964449	0.3532269621268775	0.3928665541778914	0.3800651559599814	0.4327669087129873
CACGIA	Gd1	PBPY-7	0.1312280844478332	0.2595586168283038	0.2287977222316173	0.2988910511965871	0.4448865974112432	0.3207613454803344	0.3763434813985399	0.3501235650188081	0.5044868097801515	0.3539957375941787	0.1312280844478332	0.3433534857734175	0.3875151979849203	0.360108416746949	0.3991221283644616	0.3678013288294536	0.4365722783115524
CACGUM	Lu1	PBPY-7	0.1213570617391651	0.2502950033191543	0.2249510632038299	0.2905971628446213	0.430393059490589	0.3177835317316535	0.3582011072284483	0.3513349941808233	0.4886447431120845	0.3396843424297322	0.1213570617391651	0.3499002140809239	0.3953365329593166	0.323936848137658	0.375518336674681	0.3525483368752672	0.4222235062924258
CAFVEL	U2	PBPY-7	0.0175168684877948	0.2809631305598612	0.2516057219655963	0.3242063890642973	0.4738819128509248	0.3849247201006261	0.4027794817491085	0.3656665578749464	0.5164916016831819	0.3769368430480219	0.0175168684877948	0.3554837261728809	0.4078007431875843	0.3540142308244655	0.4052836117664144	0.3890984549292432	0.4597440853567345
CAFVEL	U1	PBPY-7	0.051442762771557	0.2510824440429089	0.2195006793031049	0.290022318834142	0.4592679101522373	0.3532370519750734	0.3744864998383672	0.3680973111401951	0.5097498789568549	0.3570823436550025	0.051442762771557	0.3375800340558011	0.4003381875809027	0.3414434828296208	0.4048198922102309	0.3687327322800587	0.4466125967770936
CAFVIP	U1	PBPY-7	0.0194446738173057	0.2766247175798559	0.2463438741593787	0.3204828127550018	0.4741952166504501	0.3782941282378501	0.4025730287473854	0.3684808959509073	0.5194007545988987	0.3779895272719772	0.0194446738173057	0.3556812603256281	0.4076113889982657	0.3591342232758874	0.410006624986655	0.3905021005004461	0.4615735102020578
CAFVOV	U1	PBPY-7	0.0462803731628675	0.2628458686150886	0.2311798335724607	0.3059604672902787	0.4568886665607012	0.3687835243401342	0.3857449264470681	0.3535957691949969	0.507534486489767	0.3628465618893633	0.0462803731628675	0.3551444386415643	0.4033088714923467	0.3369575441178526	0.3886670130642825	0.3700449854014855	0.4423657375892546
CAFVUB	U1	PBPY-7	0.0332641188567849	0.2770028525160042	0.2477208388075604	0.3186526259689588	0.4667737935106638	0.3722350423399906	0.3945697864598527	0.3654562950710597	0.5152814463898581	0.3714179746183725	0.0332641188567849	0.3576534563328742	0.4103219791578517	0.3487756335144837	0.4015215495033529	0.3831559762937565	0.4546099724217672
CAKTAK	Ca1	PBPY-7	0.096891564349317	0.2325228504044947	0.2037376677639809	0.2738015375716349	0.4360993087834526	0.3185340653658465	0.3609324851468141	0.3637295544962043	0.4912306313483728	0.3433923944550268	0.096891564349317	0.3294374068787204	0.3992719779459006	0.3184992379458106	0.3785945357019287	0.350083085932472	0.4250276030581375
CAMCEY	U1	PBPY-7	0.0362995372171654	0.2679188578238555	0.237593505668711	0.3117163502382602	0.4584469559475395	0.3663558807996496	0.3829745747088144	0.3677381128646309	0.5163119664311363	0.3592262797852192	0.0362995372171654	0.3391077387001256	0.3958944774235636	0.3370059825051643	0.3950444231432696	0.3719533169349566	0.4447165524985355
CAMCIC	U1	PBPY-7	0.0369002034699576	0.2796625878030898	0.2506458535803215	0.3261755310066836	0.471523544662743	0.3839055973900897	0.3996903573352278	0.3647588595787704	0.5148191522820166	0.3728976596466729	0.0369002034699576	0.3538516796506307	0.4048187320304603	0.3557008895327366	0.4076135958860711	0.3854610364044396	0.4594850800837119
CAMCOI	U1	PBPY-7	0.052415568100233	0.2572065698049796	0.2259705849551091	0.3060437182193751	0.4573993570950511	0.3664059936873252	0.3942948820544781	0.3548612658679235	0.509949499125762	0.3643760050140954	0.052415568100233	0.3517245516956432	0.4000489190064477	0.3401642155754695	0.3911328729940421	0.3765306310459987	0.4455237689852592
CAMCUO	U1	PBPY-7	0.0285898514314381	0.2782847695190595	0.2489412170959612	0.322849908192684	0.4695632618892261	0.3812144101835495	0.3990038071792091	0.361752021839315	0.5126745388725817	0.3714701536710549	0.0285898514314381	0.3501461658878142	0.4010621887182951	0.3501468118508403	0.4010633968051687	0.384094989053869	0.4557997843969988
CAMSIW	Tb2	PBPY-7	0.1287074274752367	0.2495938332179841	0.2255997363692	0.3037126728683105	0.44876380776825	0.3635760443415312	0.3763025134939856	0.3521262428187506	0.4992381582733902	0.3523736289301361	0.1287074274752367	0.3523185061134909	0.4091889547681027	0.3364742592161551	0.3836094061248621	0.3587770538592195	0.4361996633571589
CAMSIW	Tb4	PBPY-7	0.1300554266389056	0.2538525548564327	0.2256072192392092	0.3042901513595233	0.430813798852679	0.3530263859763616	0.3751372369198075	0.3467186908057382	0.4985684998711675	0.3459532432362578	0.1300554266389056	0.3216812094633666	0.3714065913940696	0.3536827665460752	0.403738825524043	0.3557476410855122	0.423048645149832
CAMSIW	Tb1	PBPY-7	0.1331611349615567	0.2565873332200288	0.2262225378851497	0.2999844821299486	0.4392033678561888	0.3465041122414847	0.3810947288455273	0.353783121210437	0.5049661753086919	0.3540425516709778	0.1331611349615567	0.3297409593444286	0.3794656693777384	0.353527358082531	0.4091223993657085	0.3643029834676536	0.4311455551073129
CAMSIW	Tb3	PBPY-7	0.1375963773349443	0.2449330131878114	0.2287074753005722	0.3032310466676647	0.4470864677945964	0.3547935336328724	0.3778422538459342	0.3408957822842585	0.490842649024722	0.3504367620383669	0.1375963773349443	0.3490466850745596	0.3959323067117481	0.3376703454791276	0.3790066047206096	0.3570932236317737	0.4346334699230388
CAMSOC	Tb4	PBPY-7	0.1329307670744785	0.2551106533667777	0.2256631378655225	0.3024329454516201	0.4395174235942617	0.3504419508899554	0.3840332884809427	0.354663961096547	0.5071087653478257	0.3562488819571954	0.1329307670744785	0.3552295404805831	0.4110712465058596	0.3294679448616603	0.3797225106357973	0.3652092557997666	0.4307206128176927
CAMSOC	Tb1	PBPY-7	0.1330236310498995	0.2501057933775495	0.2231962747150553	0.3007938039662467	0.4277107803668607	0.3495161981194375	0.3711415252663063	0.3478063180821867	0.4982419621675518	0.3421356980214491	0.1330236310498995	0.3508014490714874	0.4010748261298287	0.3192692001411553	0.3700412429420993	0.3525354347092142	0.4206615136229801
CAMSOC	Tb2	PBPY-7	0.1379028187415532	0.2362568375496113	0.2210699920820066	0.2944624053805706	0.4444965523636825	0.3502220807199089	0.3737440127771513	0.3398894037091126	0.4885816911214899	0.3459138438860559	0.1379028187415532	0.3355050468601598	0.3771331702814829	0.3440625324169361	0.3958807911974314	0.3526453741866251	0.4306747716942878
CAMSOC	Tb3	PBPY-7	0.1387525946421925	0.2504157878821011	0.2308229167682182	0.3060386558993749	0.4561564510400723	0.3629859580618559	0.3856195989854267	0.3514648976360942	0.5003207947968645	0.3605570510510799	0.1387525946421925	0.3451030153468215	0.3883985193359537	0.3584106805067431	0.4044423151141869	0.3667797142174097	0.4435081653372403
CAQRER	W1	PBPY-7	0.1239674881755967	0.2518581942157546	0.2303297057046813	0.3113720172019998	0.4475116063671268	0.3529807757349991	0.3767449401995449	0.3530137508835179	0.5075506502849562	0.3568662459858859	0.1239674881755967	0.3358786296664672	0.3840283852815013	0.3324326276897238	0.3832026644172398	0.3637390124550866	0.4350264081101322
CARMUH	U1	PBPY-7	0.1219634528686553	0.2711626485116151	0.2503270451828583	0.3212381018198332	0.4448573534345241	0.3630560507516885	0.371657860603111	0.3382191982817121	0.4943496469523448	0.3474502350046171	0.1219634528686553	0.3339027243707903	0.3769569282171874	0.352902613010113	0.3925504794017818	0.3559320464022223	0.4334115433052289
CASMIS	Cd1	PBPY-7	0.1392780643853782	0.2739261847321385	0.2454953057366489	0.3103929926173587	0.4437789192337488	0.3301651328812954	0.3713190031854275	0.3471097393678338	0.4996440874889729	0.3503707887760927	0.1392780643853782	0.3545618642172769	0.394706938391493	0.3444909922334058	0.3863948040723445	0.3639922483298404	0.4323950557301621
CASMIS01	Cd1	PBPY-7	0.1351151065010093	0.2691054073989253	0.241296448764048	0.3042810107900915	0.448530588711452	0.3242955263953772	0.374659257896191	0.3543927642308724	0.4994998016925734	0.3550822766486896	0.1351151065010093	0.3572769123528319	0.3986739764473731	0.3479270254539554	0.3921923753702755	0.3687834219001839	0.4375984634809821
CATZIH	Nb1	PBPY-7	0.0727200172939042	0.2679777908345518	0.2401948733813394	0.3037313304288894	0.4426982359097333	0.3577652519589515	0.3695013974066479	0.3549922188245673	0.5052490680909545	0.3474078824708176	0.0727200172939042	0.3219262685312254	0.3778165876243782	0.3219262685312252	0.3778165876243782	0.3581344891020994	0.4284725954274871
CAVRID	W1	PBPY-7	0.1230956206949993	0.2956936009575668	0.2668812050509637	0.3284186432351247	0.4679616836097746	0.3703864285242846	0.3927987044029694	0.3666305684873487	0.5057698808569844	0.3774967512150755	0.1230956206949993	0.3535723243586217	0.4012563003349781	0.3700601180014706	0.4141332348394074	0.3859878043103131	0.4542873772375972
CAVRID	W2	PBPY-7	0.124318238349078	0.2893442088480501	0.2642153389349452	0.3221789630901699	0.4565638041916657	0.3606264073434734	0.3846895326367578	0.3620425310147874	0.5017024568899969	0.3695070135685673	0.124318238349078	0.3412127444878727	0.3909121080996392	0.3632839886977317	0.4162429264712398	0.3770305844532107	0.4425927542214691
CAVRID	W3	PBPY-7	0.1256186423543683	0.2966862553079016	0.2682053222645847	0.328541042646941	0.4683337670654848	0.3694146729092233	0.3931442212631127	0.3665877553141631	0.5055436229160708	0.3784084823238562	0.1256186423543683	0.370305021565128	0.4133119938092109	0.3546647621199998	0.4017801784320411	0.3867537119212433	0.4548660573194303
CAVRID	W4	PBPY-7	0.1257281038015423	0.2909502099916323	0.2661079355636738	0.3198677213794422	0.4571578648254482	0.3594841685557977	0.3840292869931638	0.3639115255300865	0.5002915521755407	0.3700613049690169	0.1257281038015423	0.3420612124560292	0.3921549246151178	0.3636836396058566	0.417986747949282	0.377552605055222	0.4433857349454541
CDAPHN01	Co1	PBPY-7	0.0669044201170507	0.2485078910403645	0.2241844591756105	0.2964200933822357	0.4539543367142654	0.3579632413888171	0.387652377848903	0.3454985975620419	0.4979509130339822	0.3555390733658305	0.0669044201170507	0.3458068236454901	0.3938928319786723	0.3381241116107358	0.3857206626911936	0.3646687526680038	0.4408228664175616
CDAPHN10	Co1	PBPY-7	0.0675157013032823	0.2482591613693602	0.223508501306825	0.2955474421296525	0.4557335530200395	0.3576991873026446	0.3896829984581413	0.345840409025112	0.4994409631437693	0.3577677541495749	0.0675157013032823	0.3476422076273177	0.3930746652476018	0.340004369311044	0.3871164578247572	0.3666884066305939	0.4425206327003934
CDAPSC10	Co1	PBPY-7	0.0540021873954762	0.2684204551401596	0.2393269929114286	0.3133058433385098	0.4366106941165688	0.3639544694676968	0.3689273814056158	0.3499730139794559	0.4950096455648714	0.3422155548664513	0.0540021873954762	0.3166507263493124	0.373477663870852	0.3431465271949381	0.4019123786239569	0.3507545681309113	0.4238762886502392
CEDYIV	U1	PBPY-7	0.1150145157367083	0.2213670190244774	0.2033747348473525	0.2730612100502029	0.4220558447112292	0.3288285081338725	0.3563607478040249	0.3478147111611386	0.4983563841784814	0.3291965920088027	0.1150145157367083	0.3342451616375846	0.3815167905213614	0.3135280045460144	0.3715163750071735	0.3425866446769972	0.4157356036983906
CELVOH	Mn1	PBPY-7	0.1422505105552554	0.2444583255177499	0.228315556628972	0.3058593227481075	0.3718416594776701	0.329554206609114	0.3190542072127132	0.3183707618181748	0.467144284747921	0.2861998231905943	0.1422505105552554	0.313929190062139	0.3739074928070123	0.2575543005273699	0.3162515628665956	0.2908517034192393	0.3625811225950278
CELVUN	Fe1	PBPY-7	0.1322905362734407	0.2264639961028859	0.1982196797202975	0.2579829042018823	0.3981591148001269	0.29888283332953	0.3203616626180923	0.3713333968811741	0.4794978632588711	0.2993828678505135	0.1322905362734407	0.304372170298317	0.3716723335400704	0.2785173518061621	0.3546364172189331	0.3124192456041359	0.3867021742401282
CEMCUS	U1	PBPY-7	0.0480271620386483	0.2745626514188169	0.2458319220553625	0.3129391099014457	0.4570565087346442	0.3653989677552443	0.3882913788381831	0.3623599810738551	0.5084024241139338	0.368720003144718	0.0480271620386483	0.3536864727604681	0.4084882187262842	0.3400575274690143	0.3944597944186787	0.3776494274234084	0.4457480062893217
CEMGUW	U1	PBPY-7	0.040764422955437	0.2739857343416845	0.2459856242050992	0.3197339216361623	0.4491794303155338	0.3686999309698821	0.3834165035946608	0.3533318454610883	0.5074841420664454	0.3568993813335311	0.040764422955437	0.3468720303235017	0.4031675348654966	0.3277275874221412	0.382188478991441	0.3661343766952958	0.4341266449365321
CEMGUW01	U1	PBPY-7	0.040588234943726	0.2756546556489674	0.2451931679797578	0.3164826947751255	0.4603259744680634	0.3686462465672103	0.3883930580952845	0.3660610470424024	0.5190703120473013	0.3646393955860851	0.040588234943726	0.3382166901627325	0.3948284582670956	0.3513126091028983	0.4088849566640574	0.3751338406711605	0.4458365991045632
CENWIE	Ca1	PBPY-7	0.0813742882396618	0.2217159347339925	0.1827301381401105	0.2719944638847511	0.4513011648415849	0.3348998041789593	0.3798020774311276	0.3525985026855569	0.5076385739685824	0.3583152305650991	0.0813742882396618	0.3364297709429605	0.3865048938443223	0.3430087573315462	0.4060478822841118	0.3630869832104774	0.4406393462111798
CEQXUU	U1	PBPY-7	0.0158834695799266	0.2767789984508537	0.2489232543685391	0.3196109705116188	0.4744189302332605	0.3820672968034624	0.4028944622883262	0.3647134189947348	0.5161055906953177	0.3795624602254314	0.0158834695799266	0.3548341457090064	0.4056508463018344	0.3548343014462088	0.4056509494578156	0.3900550371817749	0.4602709641439377
CEQXUU01	U1	PBPY-7	0.0152595384470196	0.2753604293238138	0.2475032600101573	0.3195279591322055	0.4762817840976847	0.3825300674262519	0.4027965875926372	0.3665942087125565	0.5190918124572318	0.3786826045636559	0.0152595384470196	0.356116747960636	0.4072939593504152	0.3561169034509525	0.4072940623051994	0.3897391052292806	0.4616711045854819
CEQYAB	U1	PBPY-7	0.0276490458942307	0.2812778971705956	0.251997337178751	0.3247954028462976	0.4741063616168237	0.3852138837711429	0.4017666498375035	0.3668538354052367	0.5160247954005437	0.3759529270066381	0.0276490458942307	0.3541455202971675	0.4058949434914769	0.3541455202971672	0.4058949434914769	0.388562485613362	0.4600594812499539
CEQYEF	U1	PBPY-7	0.033526613198851	0.2720406652495161	0.2429438691874831	0.3185452817261677	0.4595074068343831	0.3741312235174933	0.3860647299416807	0.3655749906171449	0.5163025292269978	0.3604378639003128	0.033526613198851	0.3468147977492942	0.4039690249685789	0.3373233420578156	0.3942349613976194	0.3716430813001957	0.4446905665769165
CEQYIJ	U1	PBPY-7	0.0258803172366778	0.2658227674504046	0.2338654052942695	0.3122015387998532	0.4714266253528016	0.3743368037012585	0.398937754534532	0.3660173796186967	0.518126843608165	0.3745744310947375	0.0258803172366778	0.3544212966274698	0.4098360653973816	0.3523548736255942	0.404349621264517	0.3847848882011637	0.4581944370123114
CEQYOP	U1	PBPY-7	0.0096012400976554	0.2856477789375535	0.256748845473558	0.3297073933919538	0.4788263758932254	0.3888787876188118	0.4063795461543068	0.3720918384501178	0.5233643223014923	0.3816294270709404	0.0096012400976554	0.3594559276343806	0.4118353761309699	0.3594559329716274	0.4118353691373709	0.3939296739138443	0.4653310550690336
CEQYUV	U1	PBPY-7	0.0373152096129913	0.2603794455884698	0.2286428949686647	0.3047805787379455	0.4656137423410585	0.3623824381221658	0.3870678954755697	0.3708058866265829	0.5205706416573791	0.3667273223987281	0.0373152096129913	0.3443479825127458	0.4059734675681493	0.3475227646466583	0.407457864131122	0.3794909883124776	0.453058091247975
CEQZIK	U1	PBPY-7	0.0204557748301829	0.2846187268390814	0.2554356683952203	0.3270218594407363	0.4765530047082384	0.385592145974359	0.4035396260886418	0.3708077573360323	0.5189679896474207	0.3780956531782002	0.0204557748301829	0.3566026816133484	0.4096550200114621	0.3576807116105365	0.410637214441832	0.3907740534571008	0.4629748001793328
CERDAH	U1	PBPY-7	0.1212514548779151	0.2465142862945097	0.2250619416082951	0.2951167173996445	0.444751392522657	0.3314504876638947	0.3810078809174179	0.3399501394248635	0.4940446932550967	0.3554087438508223	0.1212514548779151	0.3566060457744138	0.3932268907090503	0.336253273613946	0.3791434947907367	0.3650822934098984	0.4359699757455226
CERDIP	U1	PBPY-7	0.1070784516587515	0.2577815715528844	0.2328270391835356	0.3137178560161282	0.4579367577891456	0.3553043793034823	0.38236299125951	0.344400128030688	0.4968985622593831	0.3592767473806633	0.1070784516587515	0.350914790661357	0.3917417935023127	0.3466544112511871	0.389129472262137	0.3667526763523872	0.4454372827576974
CERDOV	U1	PBPY-7	0.1245056304976427	0.2678162217538671	0.2445356385132965	0.3144879523972299	0.4413734376554709	0.353580167591554	0.3700560433610103	0.3556947781137591	0.489001052776628	0.3429632835493724	0.1245056304976427	0.3474138814873918	0.3895445532738255	0.3336514426231546	0.3754321775987302	0.3535691752126429	0.4298140353392602
CERFEK	Fe1	PBPY-7	0.0959850929173338	0.2635594282434024	0.2313737324464969	0.3085031410925617	0.4166254714809896	0.3440039745309631	0.3620364861473582	0.318754300962598	0.4753656034925214	0.3306986038307399	0.0959850929173338	0.3305932140504015	0.388383338854697	0.2973008471973613	0.3443884071665055	0.3347923281639527	0.4000899149570939
[truncated: 1,679 more rows]
